# Supplementary material for: Amplicon-based prediction of secondary metabolic potential of microbiomes facilitates natural product discovery
Source: Synth Syst Biotechnol. 2025 Nov 4;11:385–96. doi: 10.1016/j.synbio.2025.10.012 (PMC12637254; doi:10.1016/j.synbio.2025.10.012)
Supplement: Multimedia component 1 [file mmc1.xlsx]

## Sheet: DataS1
assembly_accession	CheckM completeness	CheckM contamination	16S_ID	taxid	assembly_level	kindom	phylum	class	order	family	genus	species	sum	PKSI	PKSother	NRPS	RiPPs	Saccharides	Terpene	PKS-NRP_Hybrids	Others
GCF_000022305.1	100	0.67	refseq4905	535289	Complete Genome	k__Bacteria	p__Proteobacteria	c__Betaproteobacteria	o__Burkholderiales	f__Comamonadaceae	g__Acidovorax	s__Acidovorax ebreus	3	0	0	0	0	0	1	0	2
GCF_000025965.1	100	0.37	refseq15376	76114	Complete Genome	k__Bacteria	p__Proteobacteria	c__Betaproteobacteria	o__Rhodocyclales	f__Rhodocyclaceae	g__Aromatoleum	s__Aromatoleum aromaticum	7	0	0	0	0	0	1	0	6
GCF_000023105.1	100	0.84	refseq45559	471853	Complete Genome	k__Bacteria	p__Actinobacteria	c__Actinomycetia	o__Micrococcales	f__Beutenbergiaceae	g__Beutenbergia	s__Beutenbergia cavernae	1	0	0	0	0	0	1	0	0
GCF_000012365.1	100	0.06	refseq128457	271848	Complete Genome	k__Bacteria	p__Proteobacteria	c__Betaproteobacteria	o__Burkholderiales	f__Burkholderiaceae	g__Burkholderia	s__Burkholderia thailandensis	20	1	0	5	3	0	2	2	7
GCF_000024165.1	100	0.88	refseq35003	522306	Complete Genome	k__Bacteria	p__Proteobacteria	c__Betaproteobacteria	o__unclassified Betaproteobacteria order	f__unclassified Betaproteobacteria family	g__Candidatus Accumulibacter	s__Candidatus Accumulibacter phosphatis	8	0	0	2	1	0	1	0	4
GCF_000024665.1	100	2.51	refseq128849	59374	Complete Genome	k__Bacteria	p__Fibrobacteres	c__Fibrobacteria	o__Fibrobacterales	f__Fibrobacteraceae	g__Fibrobacter	s__Fibrobacter succinogenes	3	0	0	1	0	0	1	0	1
GCF_000008305.1	100	0.09	refseq2322	265311	Complete Genome	k__Bacteria	p__Tenericutes	c__Mollicutes	o__Entomoplasmatales	f__Entomoplasmataceae	g__Mesoplasma	s__Mesoplasma florum	0	0	0	0	0	0	0	0	0
GCF_000019725.1	100	0.25	refseq35193	426355	Complete Genome	k__Bacteria	p__Proteobacteria	c__Alphaproteobacteria	o__Hyphomicrobiales	f__Methylobacteriaceae	g__Methylobacterium	s__Methylobacterium radiotolerans	10	1	1	2	0	0	3	0	3
GCF_000010625.1	100	0.35	refseq128415	449447	Complete Genome	k__Bacteria	p__Cyanobacteria	c__unclassified Cyanobacteria class	o__Chroococcales	f__Microcystaceae	g__Microcystis	s__Microcystis aeruginosa	12	0	0	2	3	0	2	2	3
GCF_000015305.1	100	0.16	refseq22187	350058	Complete Genome	k__Bacteria	p__Actinobacteria	c__Actinomycetia	o__Corynebacteriales	f__Mycobacteriaceae	g__Mycolicibacterium	s__Mycolicibacterium vanbaalenii	15	1	1	4	2	0	2	4	1
GCF_000014225.1	100	1.01	refseq18493	342610	Complete Genome	k__Bacteria	p__Proteobacteria	c__Gammaproteobacteria	o__Alteromonadales	f__Pseudoalteromonadaceae	g__Pseudoalteromonas	s__Pseudoalteromonas atlantica	3	0	0	0	1	0	0	0	2
GCF_000091305.1	100	0.76	refseq840	680198	Complete Genome	k__Bacteria	p__Actinobacteria	c__Actinomycetia	o__Streptomycetales	f__Streptomycetaceae	g__Streptomyces	s__Streptomyces scabiei	34	1	2	4	5	0	8	1	13
GCF_000158375.2	100	0.93	refseq22621	457396	Scaffold	k__Bacteria	p__Firmicutes	c__Clostridia	o__Eubacteriales	f__Clostridiaceae	g__Clostridium	s__Clostridium sp. 7_2_43FAA	0	0	0	0	0	0	0	0	0
GCF_000146505.1	100	2.51	refseq28525	59374	Complete Genome	k__Bacteria	p__Fibrobacteres	c__Fibrobacteria	o__Fibrobacterales	f__Fibrobacteraceae	g__Fibrobacter	s__Fibrobacter succinogenes	3	0	0	1	0	0	1	0	1
GCF_000158255.2	100	0.19	refseq129172	469606	Scaffold	k__Bacteria	p__Fusobacteria	c__Fusobacteriia	o__Fusobacteriales	f__Fusobacteriaceae	g__Fusobacterium	s__Fusobacterium nucleatum	3	0	0	3	0	0	0	0	0
GCF_000155955.1	100	0.6	refseq29026	500635	Scaffold	k__Bacteria	p__Firmicutes	c__Negativicutes	o__Selenomonadales	f__Selenomonadaceae	g__Mitsuokella	s__Mitsuokella multacida	1	0	0	0	1	0	0	0	0
GCF_000158335.2	100	0.35	refseq606	556260	Scaffold	k__Bacteria	p__Bacteroidetes	c__Bacteroidia	o__Bacteroidales	f__unclassified Bacteroidales family	g__Phocaeicola	s__Phocaeicola dorei	2	0	0	0	1	0	0	0	1
GCF_000145945.2	100	0.4	refseq14903	573066	Complete Genome	k__Bacteria	p__Proteobacteria	c__Gammaproteobacteria	o__Pseudomonadales	f__Pseudomonadaceae	g__Pseudomonas	s__Pseudomonas amygdali	9	0	0	4	0	0	0	0	5
GCF_000156995.2	100	0.24	refseq1217	563797	Complete Genome	k__Bacteria	p__Proteobacteria	c__Gammaproteobacteria	o__Pseudomonadales	f__Pseudomonadaceae	g__Pseudomonas	s__Pseudomonas coronafaciens	9	0	0	2	0	0	0	1	6
GCF_000160015.1	100	0.05	refseq117368	546273	Scaffold	k__Bacteria	p__Firmicutes	c__Negativicutes	o__Veillonellales	f__Veillonellaceae	g__Veillonella	s__Veillonella dispar	1	0	0	0	1	0	0	0	0
GCF_000186225.1	100	0.71	refseq42097	693979	Complete Genome	k__Bacteria	p__Bacteroidetes	c__Bacteroidia	o__Bacteroidales	f__Bacteroidaceae	g__Bacteroides	s__Bacteroides helcogenes	0	0	0	0	0	0	0	0	0
GCF_000204565.1	100	0.63	refseq27319	929506	Complete Genome	k__Bacteria	p__Firmicutes	c__Clostridia	o__Eubacteriales	f__Clostridiaceae	g__Clostridium	s__Clostridium botulinum	1	0	0	0	1	0	0	0	0
GCF_000196315.1	100	0.16	refseq31434	216432	Complete Genome	k__Bacteria	p__Bacteroidetes	c__Flavobacteriia	o__Flavobacteriales	f__Flavobacteriaceae	g__Croceibacter	s__Croceibacter atlanticus	4	0	1	0	0	0	1	0	2
GCF_000182745.2	100	0.19	refseq6101	634177	Complete Genome	k__Bacteria	p__Proteobacteria	c__Alphaproteobacteria	o__Rhodospirillales	f__Acetobacteraceae	g__Komagataeibacter	s__Komagataeibacter medellinensis	3	0	0	0	1	0	2	0	0
GCF_000188175.1	100	1.03	refseq118428	626939	Scaffold	k__Bacteria	p__Firmicutes	c__Negativicutes	o__Acidaminococcales	f__Acidaminococcaceae	g__Phascolarctobacterium	s__Phascolarctobacterium succinatutens	0	0	0	0	0	0	0	0	0
GCF_000187895.1	100	0.71	refseq34631	484018	Scaffold	k__Bacteria	p__Bacteroidetes	c__Bacteroidia	o__Bacteroidales	f__unclassified Bacteroidales family	g__Phocaeicola	s__Phocaeicola plebeius	1	0	0	0	0	0	0	0	1
GCF_000190575.1	100	0.71	refseq118512	667015	Complete Genome	k__Bacteria	p__Bacteroidetes	c__Bacteroidia	o__Bacteroidales	f__unclassified Bacteroidales family	g__Phocaeicola	s__Phocaeicola salanitronis	5	0	0	1	1	0	0	0	3
GCF_000190735.1	100	0.15	refseq41473	762903	Complete Genome	k__Bacteria	p__Bacteroidetes	c__Sphingobacteriia	o__Sphingobacteriales	f__Sphingobacteriaceae	g__Pseudopedobacter	s__Pseudopedobacter saltans	3	0	1	0	0	0	1	0	1
GCF_000172795.2	100	1.22	refseq17112	2020312	Complete Genome	k__Bacteria	p__Proteobacteria	c__Alphaproteobacteria	o__Hyphomicrobiales	f__Rhizobiaceae	g__Rhizobium	s__Rhizobium sp. CIAT894	12	0	1	0	4	0	1	0	6
GCF_000176235.1	100	1.5	refseq117849	675816	Contig	k__Bacteria	p__Proteobacteria	c__Gammaproteobacteria	o__Vibrionales	f__Vibrionaceae	g__Vibrio	s__Vibrio orientalis	4	0	0	0	1	0	0	0	3
GCF_000225565.1	100	0.41	refseq10455	598467	Chromosome	k__Bacteria	p__Proteobacteria	c__Gammaproteobacteria	o__Enterobacterales	f__Pectobacteriaceae	g__Brenneria	s__Brenneria sp. EniD312	8	0	0	2	1	0	0	2	3
GCF_000244875.1	100	1.86	refseq120362	755731	Complete Genome	k__Bacteria	p__Firmicutes	c__Clostridia	o__Eubacteriales	f__Clostridiaceae	g__Clostridium	s__Clostridium sp. BNL1100	15	0	0	5	4	0	0	4	2
GCF_000230835.1	100	1.39	refseq119379	641107	Chromosome	k__Bacteria	p__Firmicutes	c__Clostridia	o__Eubacteriales	f__Clostridiaceae	g__Clostridium	s__Clostridium sp. DL-VIII	5	0	0	1	3	0	0	1	0
GCF_000231405.2	100	0.88	refseq119343	871968	Complete Genome	k__Bacteria	p__Firmicutes	c__Clostridia	o__Eubacteriales	f__Peptococcaceae	g__Desulfitobacterium	s__Desulfitobacterium metallireducens	1	0	0	0	1	0	0	0	0
GCF_000220505.1	100	0.56	refseq119013	1042377	Contig	k__Bacteria	p__Proteobacteria	c__Gammaproteobacteria	o__Cellvibrionales	f__Microbulbiferaceae	g__Microbulbifer	s__Microbulbifer agarilyticus	4	0	0	1	1	0	0	0	2
GCF_000238335.3	100	0.13	refseq129921	267375	Chromosome	k__Bacteria	p__Proteobacteria	c__Gammaproteobacteria	o__Alteromonadales	f__Pseudoalteromonadaceae	g__Pseudoalteromonas	s__Pseudoalteromonas marina	1	0	0	0	1	0	0	0	0
GCF_000242635.2	100	0.15	refseq18694	929556	Complete Genome	k__Bacteria	p__Bacteroidetes	c__Sphingobacteriia	o__Sphingobacteriales	f__Sphingobacteriaceae	g__Solitalea	s__Solitalea canadensis	2	0	1	0	0	0	0	0	1
GCF_000225525.1	100	1.48	refseq119223	700597	Contig	k__Bacteria	p__Actinobacteria	c__Actinomycetia	o__Streptomycetales	f__Streptomycetaceae	g__Streptomyces	s__Streptomyces zinciresistens	38	8	4	9	5	0	3	0	9
GCF_000221405.1	100	0.7	refseq119049	991998	Scaffold	k__Bacteria	p__Proteobacteria	c__Gammaproteobacteria	o__Vibrionales	f__Vibrionaceae	g__Vibrio	s__Vibrio cholerae	3	0	0	2	0	0	0	0	1
GCF_000239335.1	100	0.83	refseq38972	1002368	Scaffold	k__Bacteria	p__Proteobacteria	c__Gammaproteobacteria	o__Enterobacterales	f__Enterobacteriaceae	g__Yokenella	s__Yokenella regensburgei	5	0	0	1	1	0	0	0	3
GCF_000247605.1	100	1.43	refseq120477	931626	Complete Genome	k__Bacteria	p__Firmicutes	c__Clostridia	o__Eubacteriales	f__Eubacteriaceae	g__Acetobacterium	s__Acetobacterium woodii	4	0	0	3	1	0	0	0	0
GCF_000248015.1	100	0.21	refseq120932	1115512	Contig	k__Bacteria	p__Proteobacteria	c__Gammaproteobacteria	o__Enterobacterales	f__Enterobacteriaceae	g__Atlantibacter	s__Atlantibacter hermannii	5	0	0	1	2	0	1	0	1
GCF_000263355.1	100	0.56	refseq121400	1134474	Scaffold	k__Bacteria	p__Proteobacteria	c__Gammaproteobacteria	o__Cellvibrionales	f__Cellvibrionaceae	g__Cellvibrio	s__Cellvibrio sp. BR	7	0	0	0	1	0	0	0	6
GCF_000263435.1	100	0.05	refseq121403	698950	Contig	k__Bacteria	p__Actinobacteria	c__Actinomycetia	o__Bifidobacteriales	f__Bifidobacteriaceae	g__Gardnerella	s__Gardnerella vaginalis	1	0	1	0	0	0	0	0	0
GCF_000259115.1	100	0.51	refseq121261	1165091	Scaffold	k__Bacteria	p__Proteobacteria	c__Gammaproteobacteria	o__Alteromonadales	f__Pseudoalteromonadaceae	g__Pseudoalteromonas	s__Pseudoalteromonas flavipulchra	22	0	0	11	6	0	0	4	1
GCF_000263715.2	100	0.1	refseq18574	96901	Chromosome	k__Bacteria	p__Proteobacteria	c__Gammaproteobacteria	o__Pseudomonadales	f__Pseudomonadaceae	g__Pseudomonas	s__Pseudomonas synxantha	12	0	0	7	2	0	0	0	3
GCF_000273175.1	100	0.12	refseq14105	997884	Scaffold	k__Bacteria	p__Bacteroidetes	c__Bacteroidia	o__Bacteroidales	f__Bacteroidaceae	g__Bacteroides	s__Bacteroides nordii	0	0	0	0	0	0	0	0	0
GCF_000273035.1	100	0.35	refseq606	997875	Scaffold	k__Bacteria	p__Bacteroidetes	c__Bacteroidia	o__Bacteroidales	f__unclassified Bacteroidales family	g__Phocaeicola	s__Phocaeicola dorei	2	0	0	0	1	0	0	0	1
GCF_000273055.1	100	0.35	refseq606	997876	Scaffold	k__Bacteria	p__Bacteroidetes	c__Bacteroidia	o__Bacteroidales	f__unclassified Bacteroidales family	g__Phocaeicola	s__Phocaeicola dorei	2	0	0	0	1	0	0	0	1
GCF_000273295.1	100	0.71	refseq121712	997891	Scaffold	k__Bacteria	p__Bacteroidetes	c__Bacteroidia	o__Bacteroidales	f__unclassified Bacteroidales family	g__Phocaeicola	s__Phocaeicola vulgatus	2	0	0	1	0	0	0	0	1
GCF_000276645.1	100	0.16	refseq115472	493915	Contig	k__Bacteria	p__Proteobacteria	c__Gammaproteobacteria	o__Alteromonadales	f__Pseudoalteromonadaceae	g__Pseudoalteromonas	s__Pseudoalteromonas sp. NJ631	22	0	0	11	4	0	0	3	4
GCF_000284095.1	100	0.47	refseq122319	927704	Complete Genome	k__Bacteria	p__Firmicutes	c__Negativicutes	o__Selenomonadales	f__Selenomonadaceae	g__Selenomonas	s__Selenomonas ruminantium	3	0	0	1	2	0	0	0	0
GCF_000286635.1	100	0.1	refseq122398	936588	Contig	k__Bacteria	p__Firmicutes	c__Negativicutes	o__Veillonellales	f__Veillonellaceae	g__Veillonella	s__Veillonella sp. ACP1	1	0	0	0	1	0	0	0	0
GCF_000272185.2	100	0.69	refseq31574	1191300	Chromosome	k__Bacteria	p__Proteobacteria	c__Gammaproteobacteria	o__Vibrionales	f__Vibrionaceae	g__Vibrio	s__Vibrio crassostreae	4	0	0	0	1	0	0	0	3
GCF_000317515.1	100	0.41	refseq123589	1173027	Complete Genome	k__Bacteria	p__Cyanobacteria	c__unclassified Cyanobacteria class	o__Oscillatoriales	f__Microcoleaceae	g__Microcoleus	s__Microcoleus sp. PCC 7113	9	0	0	3	3	0	2	1	0
GCF_000315485.1	100	0.35	refseq36878	742727	Scaffold	k__Bacteria	p__Bacteroidetes	c__Bacteroidia	o__Bacteroidales	f__Bacteroidaceae	g__Bacteroides	s__Bacteroides oleiciplenus	1	0	0	0	0	0	0	0	1
GCF_000301075.1	100	0.25	refseq14452	883096	Scaffold	k__Bacteria	p__Bacteroidetes	c__Flavobacteriia	o__Flavobacteriales	f__Weeksellaceae	g__Bergeyella	s__Bergeyella zoohelcum	0	0	0	0	0	0	0	0	0
GCF_000317045.1	100	0.27	refseq123571	1173025	Complete Genome	k__Bacteria	p__Cyanobacteria	c__unclassified Cyanobacteria class	o__Oscillatoriales	f__Coleofasciculaceae	g__Geitlerinema	s__Geitlerinema sp. PCC 7407	5	0	0	0	1	0	2	0	2
GCF_000312205.1	100	0.62	refseq14209	213618	Scaffold	k__Bacteria	p__Cyanobacteria	c__unclassified Cyanobacteria class	o__Chroococcales	f__Microcystaceae	g__Microcystis	s__Microcystis aeruginosa	11	0	0	1	2	0	3	4	1
GCF_000312245.1	100	0.35	refseq33346	1160284	Scaffold	k__Bacteria	p__Cyanobacteria	c__unclassified Cyanobacteria class	o__Chroococcales	f__Microcystaceae	g__Microcystis	s__Microcystis aeruginosa	12	0	1	1	4	0	2	1	3
GCF_000312265.1	100	0.09	refseq19541	1160285	Scaffold	k__Bacteria	p__Cyanobacteria	c__unclassified Cyanobacteria class	o__Chroococcales	f__Microcystaceae	g__Microcystis	s__Microcystis aeruginosa	14	1	0	2	4	0	2	2	3
GCF_000295825.1	100	0.51	refseq49436	1194972	Scaffold	k__Bacteria	p__Actinobacteria	c__Actinomycetia	o__Corynebacteriales	f__Mycobacteriaceae	g__Mycolicibacterium	s__Mycolicibacterium vaccae	15	2	2	5	1	0	2	3	0
GCF_000299935.1	100	0.44	refseq115490	1207063	Contig	k__Bacteria	p__Proteobacteria	c__Alphaproteobacteria	o__Rhodospirillales	f__Rhodospirillaceae	g__Oceanibaculum	s__Oceanibaculum indicum	12	0	1	0	6	0	2	0	3
GCF_000296505.1	100	0.47	refseq18811	883077	Scaffold	k__Bacteria	p__Actinobacteria	c__Actinomycetia	o__Actinomycetales	f__Actinomycetaceae	g__Schaalia	s__Schaalia turicensis	0	0	0	0	0	0	0	0	0
GCF_000314795.2	100	0.1	refseq123519	999425	Scaffold	k__Bacteria	p__Firmicutes	c__Bacilli	o__Lactobacillales	f__Streptococcaceae	g__Streptococcus	s__Streptococcus sp. F0442	1	0	1	0	0	0	0	0	0
GCF_000305755.2	100	0.67	refseq123167	992012	Scaffold	k__Bacteria	p__Proteobacteria	c__Gammaproteobacteria	o__Vibrionales	f__Vibrionaceae	g__Vibrio	s__Vibrio sp. HENC-03	6	0	0	1	2	0	0	0	3
GCF_000296485.1	100	0.47	refseq122822	888439	Scaffold	k__Bacteria	p__Actinobacteria	c__Actinomycetia	o__Actinomycetales	f__Actinomycetaceae	g__Winkia	s__Winkia neuii	0	0	0	0	0	0	0	0	0
GCF_000327285.1	100	1.57	refseq41125	1211819	Scaffold	k__Bacteria	p__Firmicutes	c__Erysipelotrichia	o__Erysipelotrichales	f__Erysipelotrichaceae	g__Holdemania	s__Holdemania massiliensis	1	0	0	1	0	0	0	0	0
GCF_000331025.1	100	0.37	refseq23564	1121451	Chromosome	k__Bacteria	p__Proteobacteria	c__Deltaproteobacteria	o__Desulfovibrionales	f__Desulfovibrionaceae	g__Maridesulfovibrio	s__Maridesulfovibrio hydrothermalis	4	0	0	0	1	0	1	0	2
GCF_000330725.2	100	0.15	refseq124004	1239962	Contig	k__Bacteria	p__Bacteroidetes	c__Cytophagia	o__Cytophagales	f__Cyclobacteriaceae	g__Mariniradius	s__Mariniradius saccharolyticus	5	0	1	1	0	0	2	1	0
GCF_000332115.1	100	0.16	refseq16301	592029	Complete Genome	k__Bacteria	p__Bacteroidetes	c__Flavobacteriia	o__Flavobacteriales	f__Flavobacteriaceae	g__Nonlabens	s__Nonlabens dokdonensis	3	0	1	0	0	0	1	1	0
GCF_000340335.1	100	1.69	refseq7657	1054862	Scaffold	k__Bacteria	p__Actinobacteria	c__Actinomycetia	o__Streptomycetales	f__Streptomycetaceae	g__Streptomyces	s__Streptomyces bottropensis	29	2	1	2	7	0	5	2	10
GCF_000348685.1	100	0.49	refseq124435	1137281	Contig	k__Bacteria	p__Bacteroidetes	c__Flavobacteriia	o__Flavobacteriales	f__Flavobacteriaceae	g__Xanthomarina	s__Xanthomarina gelatinilytica	2	0	0	0	0	0	1	0	1
GCF_000363985.1	100	0.51	refseq14742	1307437	Contig	k__Bacteria	p__Proteobacteria	c__Gammaproteobacteria	o__Alteromonadales	f__Pseudoalteromonadaceae	g__Pseudoalteromonas	s__Pseudoalteromonas agarivorans	3	0	0	0	1	0	0	0	2
GCF_000350485.1	100	4.34	refseq124479	1195236	Contig	k__Bacteria	p__Firmicutes	c__Clostridia	o__Eubacteriales	f__Oscillospiraceae	g__Ruminiclostridium	s__Ruminiclostridium cellobioparum	10	0	0	4	1	0	0	4	1
GCF_000381785.1	100	0.33	refseq126186	1278309	Scaffold	k__Bacteria	p__Proteobacteria	c__Gammaproteobacteria	o__Oceanospirillales	f__Oceanospirillaceae	g__Amphritea	s__Amphritea japonica	7	1	1	0	2	0	0	0	3
GCF_000374545.1	100	0.9	refseq125776	1120992	Scaffold	k__Bacteria	p__Firmicutes	c__Negativicutes	o__Selenomonadales	f__Sporomusaceae	g__Anaeromusa	s__Anaeromusa acidaminophila	1	0	0	0	1	0	0	0	0
GCF_000381365.1	100	0.35	refseq8092	1121101	Scaffold	k__Bacteria	p__Bacteroidetes	c__Bacteroidia	o__Bacteroidales	f__Bacteroidaceae	g__Bacteroides	s__Bacteroides salyersiae	0	0	0	0	0	0	0	0	0
GCF_000382465.1	100	0.53	refseq126106	1078089	Scaffold	k__Bacteria	p__Bacteroidetes	c__Bacteroidia	o__Bacteroidales	f__Bacteroidaceae	g__Bacteroides	s__Bacteroides sp. HPS0048	0	0	0	0	0	0	0	0	0
GCF_000385525.1	100	0.36	refseq6851	1249661	Complete Genome	k__Bacteria	p__Proteobacteria	c__Betaproteobacteria	o__Burkholderiales	f__Burkholderiaceae	g__Burkholderia	s__Burkholderia thailandensis	17	2	0	1	3	0	2	3	6
GCF_000381125.1	100	0.46	refseq33377	1265502	Scaffold	k__Bacteria	p__Proteobacteria	c__Betaproteobacteria	o__Burkholderiales	f__Comamonadaceae	g__Caldimonas	s__Caldimonas manganoxidans	4	0	0	1	0	0	1	1	1
GCF_000373485.1	100	2.25	refseq24068	1121374	Scaffold	k__Bacteria	p__Proteobacteria	c__Gammaproteobacteria	o__Cellvibrionales	f__Spongiibacteraceae	g__Dasania	s__Dasania marina	3	0	0	1	1	0	0	0	1
GCF_000377745.1	100	0.67	refseq15593	1121921	Scaffold	k__Bacteria	p__Proteobacteria	c__Gammaproteobacteria	o__Cellvibrionales	f__Cellvibrionaceae	g__Gilvimarinus	s__Gilvimarinus chinensis	5	0	0	0	1	0	0	0	4
GCF_000383455.1	100	0.25	refseq126126	1172187	Scaffold	k__Bacteria	p__Proteobacteria	c__Alphaproteobacteria	o__Hyphomicrobiales	f__Methylobacteriaceae	g__Methylobacterium	s__Methylobacterium sp. 285MFTsu5.1	8	1	0	2	0	0	3	0	2
GCF_000376345.1	100	0.25	refseq125829	1131813	Contig	k__Bacteria	p__Proteobacteria	c__Alphaproteobacteria	o__Hyphomicrobiales	f__Methylobacteriaceae	g__Methylobacterium	s__Methylobacterium sp. 88A	9	0	0	3	0	0	2	1	3
GCF_000380565.1	100	0.84	refseq125997	1279017	Contig	k__Bacteria	p__Proteobacteria	c__Gammaproteobacteria	o__Cellvibrionales	f__Microbulbiferaceae	g__Microbulbifer	s__Microbulbifer variabilis	5	0	0	2	1	0	0	0	2
GCF_000381065.1	100	4.69	refseq126019	1123511	Scaffold	k__Bacteria	p__Firmicutes	c__Negativicutes	o__Selenomonadales	f__Selenomonadaceae	g__Propionispira	s__Propionispira raffinosivorans	2	0	0	0	2	0	0	0	0
GCF_000378205.1	100	0.27	refseq46388	1123274	Scaffold	k__Bacteria	p__Spirochaetes	c__Spirochaetia	o__Spirochaetales	f__Spirochaetaceae	g__Sediminispirochaeta	s__Sediminispirochaeta bajacaliforniensis	2	0	0	0	1	0	0	0	1
GCF_000376985.1	100	0.84	refseq125840	1123304	Contig	k__Bacteria	p__Firmicutes	c__Bacilli	o__Lactobacillales	f__Streptococcaceae	g__Streptococcus	s__Streptococcus henryi	3	0	1	0	2	0	0	0	0
GCF_000383595.1	100	1.59	refseq7657	1054862	Scaffold	k__Bacteria	p__Actinobacteria	c__Actinomycetia	o__Streptomycetales	f__Streptomycetaceae	g__Streptomyces	s__Streptomyces bottropensis	29	2	1	2	7	0	5	2	10
GCF_000383635.1	100	0.51	refseq126134	1172181	Scaffold	k__Bacteria	p__Actinobacteria	c__Actinomycetia	o__Streptomycetales	f__Streptomycetaceae	g__Streptomyces	s__Streptomyces sp. 303MFCol5.2	28	1	6	3	5	0	3	1	9
GCF_000375725.1	100	0.95	refseq41660	1157632	Contig	k__Bacteria	p__Actinobacteria	c__Actinomycetia	o__Streptomycetales	f__Streptomycetaceae	g__Streptomyces	s__Streptomyces sp. LaPpAH-95	27	2	1	5	3	0	3	3	10
GCF_000371925.1	100	0.4	refseq36207	1123399	Contig	k__Bacteria	p__Proteobacteria	c__Gammaproteobacteria	o__Thiotrichales	f__Thiolinaceae	g__Thiolinea	s__Thiolinea disciformis	6	1	0	0	2	0	0	0	3
GCF_000382325.1	100	1.35	refseq44116	1123503	Scaffold	k__Bacteria	p__Proteobacteria	c__Alphaproteobacteria	o__Maricaulales	f__Maricaulaceae	g__Woodsholea	s__Woodsholea maritima	1	0	0	0	0	0	0	0	1
GCF_000426265.1	100	0.37	refseq12213	443598	Scaffold	k__Bacteria	p__Proteobacteria	c__Alphaproteobacteria	o__Hyphomicrobiales	f__Bradyrhizobiaceae	g__Bradyrhizobium	s__Bradyrhizobium sp. Cp5.3	9	0	0	0	3	0	2	0	4
GCF_000425645.1	100	0.32	refseq115559	1121909	Scaffold	k__Bacteria	p__Bacteroidetes	c__Flavobacteriia	o__Flavobacteriales	f__Flavobacteriaceae	g__Gaetbulibacter	s__Gaetbulibacter saemankumensis	3	0	1	0	0	0	1	0	1
GCF_000423185.1	100	0.61	refseq18330	1122125	Scaffold	k__Bacteria	p__Proteobacteria	c__Alphaproteobacteria	o__Rhodospirillales	f__Rhodospirillaceae	g__Inquilinus	s__Inquilinus limosus	12	1	2	6	1	0	1	0	1
GCF_000412695.1	100	0.92	refseq12214	1245471	Complete Genome	k__Bacteria	p__Proteobacteria	c__Gammaproteobacteria	o__Pseudomonadales	f__Pseudomonadaceae	g__Pseudomonas	s__Pseudomonas resinovorans	8	0	0	1	4	0	0	0	3
GCF_000422345.1	100	0.56	refseq45474	1122224	Scaffold	k__Bacteria	p__Proteobacteria	c__Gammaproteobacteria	o__Cellvibrionales	f__Spongiibacteraceae	g__Spongiibacter	s__Spongiibacter marinus	4	0	0	1	2	0	0	0	1
GCF_000425305.1	100	3.07	refseq115556	1123037	Scaffold	k__Bacteria	p__Bacteroidetes	c__Flavobacteriia	o__Flavobacteriales	f__Flavobacteriaceae	g__Psychroserpens	s__Psychroserpens burtonensis	2	0	1	0	0	0	1	0	0
GCF_000426285.1	100	0.12	refseq14277	1041147	Scaffold	k__Bacteria	p__Proteobacteria	c__Alphaproteobacteria	o__Hyphomicrobiales	f__Rhizobiaceae	g__Rhizobium	s__Rhizobium leucaenae	11	0	1	0	2	0	1	1	6
GCF_000425365.1	100	0.57	refseq127929	1123072	Scaffold	k__Bacteria	p__Proteobacteria	c__Alphaproteobacteria	o__Rhodospirillales	f__Acetobacteraceae	g__Rubritepida	s__Rubritepida flocculans	5	1	0	1	0	0	3	0	0
GCF_000420425.1	100	0.47	refseq127487	1120947	Contig	k__Bacteria	p__Actinobacteria	c__Actinomycetia	o__Actinomycetales	f__Actinomycetaceae	g__Schaalia	s__Schaalia vaccimaxillae	1	0	0	0	1	0	0	0	0
GCF_000420285.1	100	0.59	refseq27657	1117647	Scaffold	k__Bacteria	p__Proteobacteria	c__Gammaproteobacteria	o__Cellvibrionales	f__Cellvibrionaceae	g__Simiduia	s__Simiduia agarivorans	3	0	0	0	1	0	0	0	2
GCF_000420325.1	100	0.84	refseq127479	1123279	Scaffold	k__Bacteria	p__Proteobacteria	c__Gammaproteobacteria	o__Cellvibrionales	f__Spongiibacteraceae	g__Spongiibacter	s__Spongiibacter tropicus	4	0	0	0	1	0	0	0	3
GCF_000423685.1	100	3.55	refseq127718	1123288	Scaffold	k__Bacteria	p__Firmicutes	c__Negativicutes	o__Selenomonadales	f__Sporomusaceae	g__Sporomusa	s__Sporomusa ovata	10	0	3	3	2	0	0	1	1
GCF_000425025.1	100	0.39	refseq115555	1123299	Scaffold	k__Bacteria	p__Firmicutes	c__Bacilli	o__Lactobacillales	f__Streptococcaceae	g__Streptococcus	s__Streptococcus castoreus	2	0	0	0	2	0	0	0	0
GCF_000424945.1	100	2.18	refseq115554	1172179	Scaffold	k__Bacteria	p__Actinobacteria	c__Actinomycetia	o__Streptomycetales	f__Streptomycetaceae	g__Streptomyces	s__Streptomyces sp. 142MFCol3.1	30	1	4	6	6	0	5	1	7
GCF_000411535.1	100	0.1	refseq127238	1203593	Scaffold	k__Bacteria	p__Firmicutes	c__Negativicutes	o__Veillonellales	f__Veillonellaceae	g__Veillonella	s__Veillonella sp. HPA0037	1	0	0	0	1	0	0	0	0
GCF_000400205.1	100	0.28	refseq126744	1279999	Scaffold	k__Bacteria	p__Proteobacteria	c__Gammaproteobacteria	o__Vibrionales	f__Vibrionaceae	g__Vibrio	s__Vibrio campbellii	6	0	0	2	2	0	0	0	2
GCF_000400285.1	100	0.65	refseq126821	1280002	Scaffold	k__Bacteria	p__Proteobacteria	c__Gammaproteobacteria	o__Vibrionales	f__Vibrionaceae	g__Vibrio	s__Vibrio jasicida	5	0	0	0	2	0	0	0	3
GCF_000400225.1	100	0.98	refseq126748	1280000	Scaffold	k__Bacteria	p__Proteobacteria	c__Gammaproteobacteria	o__Vibrionales	f__Vibrionaceae	g__Vibrio	s__Vibrio owensii	6	0	0	1	2	0	0	0	3
GCF_000400325.1	100	0.55	refseq126769	1280004	Scaffold	k__Bacteria	p__Proteobacteria	c__Gammaproteobacteria	o__Vibrionales	f__Vibrionaceae	g__Vibrio	s__Vibrio owensii	6	0	0	1	2	0	0	0	3
GCF_000427805.1	100	1.79	refseq128073	1111728	Scaffold	k__Bacteria	p__Proteobacteria	c__Gammaproteobacteria	o__Enterobacterales	f__Budviciaceae	g__Budvicia	s__Budvicia aquatica	3	0	0	0	1	0	0	0	2
GCF_000427405.1	100	0.3	refseq128062	929703	Scaffold	k__Bacteria	p__Bacteroidetes	c__Cytophagia	o__Cytophagales	f__Cytophagaceae	g__Flectobacillus	s__Flectobacillus major	4	0	0	0	2	0	1	0	1
GCF_000442275.2	100	0.2	refseq156775	1123360	Scaffold	k__Bacteria	p__Proteobacteria	c__Alphaproteobacteria	o__Rhodobacterales	f__Rhodobacteraceae	g__Litoreibacter	s__Litoreibacter arenae	4	0	0	0	1	0	1	0	2
GCF_000429985.1	100	0.74	refseq128253	1121441	Scaffold	k__Bacteria	p__Proteobacteria	c__Deltaproteobacteria	o__Desulfovibrionales	f__Desulfovibrionaceae	g__Maridesulfovibrio	s__Maridesulfovibrio bastinii	3	0	0	0	1	0	1	1	0
GCF_000427725.1	100	0.28	refseq27878	1040986	Scaffold	k__Bacteria	p__Proteobacteria	c__Alphaproteobacteria	o__Hyphomicrobiales	f__Phyllobacteriaceae	g__Mesorhizobium	s__Mesorhizobium sp. WSM3224	11	0	1	0	3	0	1	2	4
GCF_000455165.1	100	0.81	refseq115582	1370125	Scaffold	k__Bacteria	p__Actinobacteria	c__Actinomycetia	o__Corynebacteriales	f__Mycobacteriaceae	g__Mycolicibacterium	s__Mycolicibacterium iranicum	17	2	3	3	2	0	2	5	0
GCF_000452745.2	100	0.08	refseq10498	1190415	Complete Genome	k__Bacteria	p__Proteobacteria	c__Gammaproteobacteria	o__Pseudomonadales	f__Pseudomonadaceae	g__Pseudomonas	s__Pseudomonas asturiensis	7	0	0	4	1	0	0	0	2
GCF_000429245.1	100	0.47	refseq128131	1120942	Scaffold	k__Bacteria	p__Actinobacteria	c__Actinomycetia	o__Actinomycetales	f__Actinomycetaceae	g__Schaalia	s__Schaalia georgiae	0	0	0	0	0	0	0	0	0
GCF_000429085.1	100	0.51	refseq115566	1123319	Scaffold	k__Bacteria	p__Actinobacteria	c__Actinomycetia	o__Streptomycetales	f__Streptomycetaceae	g__Streptomyces	s__Streptomyces flavidovirens	23	0	1	2	3	1	2	1	13
GCF_000439105.1	100	0.66	refseq41967	1121315	Scaffold	k__Bacteria	p__Firmicutes	c__Clostridia	o__Eubacteriales	f__Peptostreptococcaceae	g__Terrisporobacter	s__Terrisporobacter glycolicus	1	0	0	0	1	0	0	0	0
GCF_000447675.1	100	1.45	refseq48601	1291379	Complete Genome	k__Bacteria	p__Spirochaetes	c__Spirochaetia	o__Spirochaetales	f__Spirochaetaceae	g__Treponema	s__Treponema pedis	0	0	0	0	0	0	0	0	0
GCF_000473365.1	100	0.61	refseq158487	926549	Scaffold	k__Bacteria	p__Bacteroidetes	c__Cytophagia	o__Cytophagales	f__Hymenobacteraceae	g__Adhaeribacter	s__Adhaeribacter aquaticus	3	0	1	0	0	0	1	0	1
GCF_000472645.1	100	0.15	refseq158466	1188263	Scaffold	k__Bacteria	p__Proteobacteria	c__Alphaproteobacteria	o__Hyphomicrobiales	f__Bradyrhizobiaceae	g__Bradyrhizobium	s__Bradyrhizobium sp. WSM2254	11	0	0	2	3	0	2	0	4
GCF_000485985.1	100	0.62	refseq158813	1406823	Contig	k__Bacteria	p__Proteobacteria	c__Gammaproteobacteria	o__Enterobacterales	f__Enterobacteriaceae	g__Franconibacter	s__Franconibacter pulveris	3	0	0	1	1	0	1	0	0
GCF_000463525.1	100	0.56	refseq115584	1381596	Contig	k__Bacteria	p__Proteobacteria	c__Gammaproteobacteria	o__Cellvibrionales	f__Cellvibrionaceae	g__Marinimicrobium	s__Marinimicrobium sp. LS-A18	5	0	0	0	1	0	0	0	4
GCF_000465595.1	100	0.4	refseq23456	321846	Contig	k__Bacteria	p__Proteobacteria	c__Gammaproteobacteria	o__Pseudomonadales	f__Pseudomonadaceae	g__Pseudomonas	s__Pseudomonas simiae	13	0	0	6	3	0	1	0	3
GCF_000485925.1	100	0.28	refseq44672	1390075	Contig	k__Bacteria	p__Proteobacteria	c__Gammaproteobacteria	o__Enterobacterales	f__Enterobacteriaceae	g__Cronobacter	s__Cronobacter turicensis	4	0	0	1	2	0	1	0	0
GCF_000504285.1	100	2.1	refseq17993	479430	Scaffold	k__Bacteria	p__Actinobacteria	c__Actinomycetia	o__Catenulisporales	f__Actinospicaceae	g__Actinospica	s__Actinospica robiniae	30	2	2	7	8	0	5	2	4
GCF_000497895.1	100	2.9	refseq2542	1333519	Contig	k__Bacteria	p__Proteobacteria	c__Gammaproteobacteria	o__Alteromonadales	f__Pseudoalteromonadaceae	g__Pseudoalteromonas	s__Pseudoalteromonas sp. S8-38	3	0	0	0	2	0	0	0	1
GCF_000497875.1	100	0.63	refseq2542	1333520	Scaffold	k__Bacteria	p__Proteobacteria	c__Gammaproteobacteria	o__Alteromonadales	f__Pseudoalteromonadaceae	g__Pseudoalteromonas	s__Pseudoalteromonas sp. S8-8	3	0	0	0	2	0	0	0	1
GCF_000517305.1	100	0.4	refseq9659	1441629	Complete Genome	k__Bacteria	p__Proteobacteria	c__Gammaproteobacteria	o__Pseudomonadales	f__Pseudomonadaceae	g__Pseudomonas	s__Pseudomonas cichorii	9	0	1	4	0	0	0	1	3
GCF_000508205.1	100	1.01	refseq2977	1415630	Complete Genome	k__Bacteria	p__Proteobacteria	c__Gammaproteobacteria	o__Pseudomonadales	f__Pseudomonadaceae	g__Pseudomonas	s__Pseudomonas sp. TKP	12	0	0	3	3	0	0	0	6
GCF_000511325.1	100	0.11	refseq32401	1259844	Complete Genome	k__Bacteria	p__Proteobacteria	c__Gammaproteobacteria	o__Pseudomonadales	f__Pseudomonadaceae	g__Pseudomonas	s__Pseudomonas sp. FGI182	4	0	0	2	1	0	0	0	1
GCF_000514295.1	100	0.11	refseq159723	1259806	Scaffold	k__Bacteria	p__Proteobacteria	c__Gammaproteobacteria	o__Pseudomonadales	f__Pseudomonadaceae	g__Pseudomonas	s__Pseudomonas sp. LAIL14HWK12:I6	7	0	0	3	2	0	0	0	2
GCF_000514315.1	100	0.14	refseq159725	1259804	Scaffold	k__Bacteria	p__Proteobacteria	c__Gammaproteobacteria	o__Pseudomonadales	f__Pseudomonadaceae	g__Pseudomonas	s__Pseudomonas sp. LAIL14HWK12:I9	6	0	0	2	2	0	0	0	2
GCF_000510625.1	100	0.42	refseq159606	1042326	Contig	k__Bacteria	p__Proteobacteria	c__Alphaproteobacteria	o__Hyphomicrobiales	f__Rhizobiaceae	g__Rhizobium	s__Rhizobium sp. IBUN	7	0	1	0	3	0	1	0	2
GCF_000517425.1	100	1.65	refseq25887	1239307	Complete Genome	k__Bacteria	p__Proteobacteria	c__Gammaproteobacteria	o__Enterobacterales	f__Bruguierivoracaceae	g__Sodalis	s__Sodalis praecaptivus	5	0	1	0	1	1	0	0	2
GCF_000517685.1	100	0.32	refseq4816	936587	Contig	k__Bacteria	p__Firmicutes	c__Bacilli	o__Lactobacillales	f__Streptococcaceae	g__Streptococcus	s__Streptococcus sp. OBRC6	3	0	1	1	1	0	0	0	0
GCF_000526695.1	100	0.41	refseq160171	1336245	Contig	k__Bacteria	p__Proteobacteria	c__Gammaproteobacteria	o__Oceanospirillales	f__Halomonadaceae	g__Carnimonas	s__Carnimonas nigrificans	3	1	1	1	0	0	0	0	0
GCF_000519085.1	100	0.25	refseq11738	1101191	Scaffold	k__Bacteria	p__Proteobacteria	c__Alphaproteobacteria	o__Hyphomicrobiales	f__Methylobacteriaceae	g__Methylobacterium	s__Methylobacterium sp. 10	8	0	0	3	0	0	2	1	2
GCF_000526035.1	100	0.48	refseq4816	936581	Contig	k__Bacteria	p__Firmicutes	c__Bacilli	o__Lactobacillales	f__Streptococcaceae	g__Streptococcus	s__Streptococcus sp. CM7	3	0	1	0	2	0	0	0	0
GCF_000524355.1	100	0.63	refseq115624	936591	Contig	k__Bacteria	p__Firmicutes	c__Negativicutes	o__Veillonellales	f__Veillonellaceae	g__Veillonella	s__Veillonella sp. ICM51a	1	0	0	0	1	0	0	0	0
GCF_000597785.2	100	0.07	refseq29464	1453496	Complete Genome	k__Bacteria	p__Proteobacteria	c__Gammaproteobacteria	o__Enterobacterales	f__Hafniaceae	g__Hafnia	s__Hafnia alvei	5	0	0	0	2	0	0	0	3
GCF_000621485.1	100	0.95	refseq162583	1408422	Scaffold	k__Bacteria	p__Firmicutes	c__Clostridia	o__Eubacteriales	f__Clostridiaceae	g__Alkaliphilus	s__Alkaliphilus transvaalensis	6	0	0	2	2	0	0	1	1
GCF_000619885.1	100	0.11	refseq162443	1121103	Scaffold	k__Bacteria	p__Proteobacteria	c__Gammaproteobacteria	o__Oceanospirillales	f__Balneatrichaceae	g__Balneatrix	s__Balneatrix alpica	6	0	1	0	2	0	0	0	3
GCF_000620305.1	100	0.45	refseq28514	1304884	Scaffold	k__Bacteria	p__Firmicutes	c__Clostridia	o__Eubacteriales	f__Peptococcaceae	g__Desulfitibacter	s__Desulfitibacter alkalitolerans	3	0	0	0	2	0	0	0	1
GCF_000612725.1	100	0.09	refseq22187	39687	Scaffold	k__Bacteria	p__Actinobacteria	c__Actinomycetia	o__Corynebacteriales	f__Mycobacteriaceae	g__Mycolicibacterium	s__Mycolicibacterium austroafricanum	15	1	1	4	2	0	2	4	1
GCF_000621505.1	100	4.89	refseq162587	1121303	Scaffold	k__Bacteria	p__Firmicutes	c__Clostridia	o__Eubacteriales	f__Oscillospiraceae	g__Ruminiclostridium	s__Ruminiclostridium cellobioparum	14	0	0	8	1	0	0	3	2
GCF_000647975.1	100	0.61	refseq115638	1454373	Contig	k__Bacteria	p__Proteobacteria	c__Alphaproteobacteria	o__Rhodobacterales	f__Rhodobacteraceae	g__Actibacterium	s__Actibacterium mucosum	2	0	0	0	0	0	0	0	2
GCF_000632245.1	100	0.59	refseq162884	1470593	Contig	k__Bacteria	p__Proteobacteria	c__Gammaproteobacteria	o__Pseudomonadales	f__Pseudomonadaceae	g__Pseudomonas	s__Pseudomonas sp. RIT357	12	0	0	5	2	0	1	0	4
GCF_000661915.1	100	0.84	refseq16182	316	Complete Genome	k__Bacteria	p__Proteobacteria	c__Gammaproteobacteria	o__Pseudomonadales	f__Pseudomonadaceae	g__Pseudomonas	s__Pseudomonas stutzeri	7	0	0	0	0	0	1	0	6
GCF_000687875.1	100	0.19	refseq115641	1408419	Contig	k__Bacteria	p__Proteobacteria	c__Alphaproteobacteria	o__Rhodospirillales	f__Acetobacteraceae	g__Acidocella	s__Acidocella facilis	3	0	1	0	1	0	1	0	0
GCF_000687615.1	100	0.49	refseq82276	1410645	Scaffold	k__Bacteria	p__Actinobacteria	c__Actinomycetia	o__Bifidobacteriales	f__Bifidobacteriaceae	g__Bifidobacterium	s__Bifidobacterium boum	1	0	0	0	0	0	0	0	1
GCF_000685215.1	100	1.41	refseq82152	1280952	Contig	k__Bacteria	p__Proteobacteria	c__Alphaproteobacteria	o__Hyphomonadales	f__Hyphomonadaceae	g__Hyphomonas	s__Hyphomonas jannaschiana	2	0	1	0	0	0	0	0	1
GCF_000691205.1	100	0.41	refseq13321	1455607	Contig	k__Bacteria	p__Proteobacteria	c__Gammaproteobacteria	o__Enterobacterales	f__Enterobacteriaceae	g__Kosakonia	s__Kosakonia radicincitans	5	0	0	1	2	0	0	0	2
GCF_000687165.1	100	0.23	refseq49109	1408420	Scaffold	k__Bacteria	p__Proteobacteria	c__Betaproteobacteria	o__Burkholderiales	f__Comamonadaceae	g__Acidovorax	s__Acidovorax oryzae	7	0	0	2	2	0	1	1	1
GCF_000688235.1	100	0.88	refseq115642	1123355	Contig	k__Bacteria	p__Proteobacteria	c__Alphaproteobacteria	o__Rhodospirillales	f__Terasakiellaceae	g__Terasakiella	s__Terasakiella pusilla	8	2	0	0	1	0	1	0	4
GCF_000714815.1	100	0.36	refseq83996	1048983	Contig	k__Bacteria	p__Bacteroidetes	c__Cytophagia	o__Cytophagales	f__Cytophagaceae	g__Anditalea	s__Anditalea andensis	3	0	1	0	0	0	2	0	0
GCF_000716975.1	100	0.34	refseq4724	2055	Contig	k__Bacteria	p__Actinobacteria	c__Actinomycetia	o__Corynebacteriales	f__Gordoniaceae	g__Gordonia	s__Gordonia terrae	18	1	0	10	1	0	2	0	4
GCF_000697575.1	100	1.33	refseq130333	153496	Scaffold	k__Bacteria	p__Proteobacteria	c__Alphaproteobacteria	o__Rhodospirillales	f__Acetobacteraceae	g__Kozakia	s__Kozakia baliensis	3	0	0	0	1	0	1	0	1
GCF_000708675.1	100	0.42	refseq83474	1453501	Contig	k__Bacteria	p__Proteobacteria	c__Gammaproteobacteria	o__Cellvibrionales	f__Microbulbiferaceae	g__Microbulbifer	s__Microbulbifer sp. HZ11	5	0	0	0	1	0	0	0	4
GCF_000699585.2	100	2.73	refseq37253	1121324	Contig	k__Bacteria	p__Firmicutes	c__Clostridia	o__Eubacteriales	f__Peptostreptococcaceae	g__Peptoclostridium	s__Peptoclostridium litorale	2	0	0	0	2	0	0	0	0
GCF_000703465.1	100	0.83	refseq83086	1444039	Contig	k__Bacteria	p__Proteobacteria	c__Gammaproteobacteria	o__Enterobacterales	f__Enterobacteriaceae	g__Raoultella	s__Raoultella ornithinolytica	5	0	0	1	2	0	0	1	1
GCF_000703485.1	100	0.37	refseq2242	1444067	Contig	k__Bacteria	p__Proteobacteria	c__Gammaproteobacteria	o__Enterobacterales	f__Enterobacteriaceae	g__Raoultella	s__Raoultella ornithinolytica	5	0	0	1	2	0	0	1	1
GCF_000710755.1	100	0.5	refseq130365	28042	Contig	k__Bacteria	p__Actinobacteria	c__Actinomycetia	o__Pseudonocardiales	f__Pseudonocardiaceae	g__Saccharopolyspora	s__Saccharopolyspora rectivirgula	6	0	0	1	0	0	3	0	2
GCF_000699165.1	100	0.77	refseq14634	1460083	Scaffold	k__Bacteria	p__Proteobacteria	c__Gammaproteobacteria	o__Enterobacterales	f__Yersiniaceae	g__Serratia	s__Serratia liquefaciens	8	0	0	4	2	0	0	0	2
GCF_000710665.1	100	1.16	refseq6896	59310	Scaffold	k__Bacteria	p__Firmicutes	c__Bacilli	o__Lactobacillales	f__Streptococcaceae	g__Streptococcus	s__Streptococcus macedonicus	6	0	1	1	3	0	1	0	0
GCF_000717015.1	100	0.38	refseq130446	1954	Contig	k__Bacteria	p__Actinobacteria	c__Actinomycetia	o__Streptomycetales	f__Streptomycetaceae	g__Streptomyces	s__Streptomyces brasiliensis	32	1	3	7	6	0	4	2	9
GCF_000717645.1	100	0.76	refseq130422	67351	Contig	k__Bacteria	p__Actinobacteria	c__Actinomycetia	o__Streptomycetales	f__Streptomycetaceae	g__Streptomyces	s__Streptomyces californicus	32	1	3	7	6	0	4	2	9
GCF_000717665.1	100	0.45	refseq130424	67351	Contig	k__Bacteria	p__Actinobacteria	c__Actinomycetia	o__Streptomycetales	f__Streptomycetaceae	g__Streptomyces	s__Streptomyces californicus	32	1	2	6	7	0	4	3	9
GCF_000718705.1	100	1.09	refseq1983	58340	Contig	k__Bacteria	p__Actinobacteria	c__Actinomycetia	o__Streptomycetales	f__Streptomycetaceae	g__Streptomyces	s__Streptomyces lavendulae	35	3	3	6	4	0	5	1	13
GCF_000718625.1	100	1.09	refseq130439	67315	Contig	k__Bacteria	p__Actinobacteria	c__Actinomycetia	o__Streptomycetales	f__Streptomycetaceae	g__Streptomyces	s__Streptomyces lavenduligriseus	47	4	5	9	5	0	6	1	17
GCF_000696595.1	100	1.52	refseq17552	1437453	Scaffold	k__Bacteria	p__Actinobacteria	c__Actinomycetia	o__Streptomycetales	f__Streptomycetaceae	g__Streptomyces	s__Streptomyces leeuwenhoekii	42	11	4	4	3	1	5	3	11
GCF_000717965.1	100	0.38	refseq1189	1464077	Contig	k__Bacteria	p__Actinobacteria	c__Actinomycetia	o__Streptomycetales	f__Streptomycetaceae	g__Streptomyces	s__Streptomyces purpeochromogenes	33	1	3	7	6	0	4	2	10
GCF_000718615.1	100	0.38	refseq1189	1464077	Contig	k__Bacteria	p__Actinobacteria	c__Actinomycetia	o__Streptomycetales	f__Streptomycetaceae	g__Streptomyces	s__Streptomyces purpeochromogenes	33	1	3	7	6	0	4	2	10
GCF_000716335.1	100	1.18	refseq84071	1463881	Scaffold	k__Bacteria	p__Actinobacteria	c__Actinomycetia	o__Streptomycetales	f__Streptomycetaceae	g__Streptomyces	s__Streptomyces sp. NRRL S-118	42	9	1	5	6	0	6	0	15
GCF_000717215.1	100	0.45	refseq130412	1960	Contig	k__Bacteria	p__Actinobacteria	c__Actinomycetia	o__Streptomycetales	f__Streptomycetaceae	g__Streptomyces	s__Streptomyces vinaceus	32	1	3	6	6	0	4	2	10
GCF_000732615.1	100	1.89	refseq84380	1506587	Contig	k__Bacteria	p__Proteobacteria	c__Betaproteobacteria	o__Burkholderiales	f__Burkholderiaceae	g__Burkholderia	s__Burkholderia paludis	18	1	1	2	4	0	5	1	4
GCF_000743695.1	100	0.57	refseq130732	60550	Contig	k__Bacteria	p__Proteobacteria	c__Betaproteobacteria	o__Burkholderiales	f__Burkholderiaceae	g__Burkholderia	s__Burkholderia pyrrocinia	15	0	0	2	2	0	5	1	5
GCF_000731655.1	100	4.23	refseq84345	1506588	Contig	k__Bacteria	p__Proteobacteria	c__Betaproteobacteria	o__Burkholderiales	f__Burkholderiaceae	g__Burkholderia	s__Burkholderia sp. MSh2	22	1	1	5	4	0	6	1	4
GCF_000724365.2	100	0.63	refseq4633	1440058	Contig	k__Bacteria	p__Firmicutes	c__Clostridia	o__Eubacteriales	f__Clostridiaceae	g__Clostridium	s__Clostridium botulinum	1	0	0	0	1	0	0	0	0
GCF_000735105.1	100	4.46	refseq130595	421072	Contig	k__Bacteria	p__Bacteroidetes	c__Flavobacteriia	o__Flavobacteriales	f__Weeksellaceae	g__Epilithonimonas	s__Chryseobacterium halperniae	2	0	0	0	0	0	1	0	1
GCF_000735375.1	100	0.21	refseq7291	910996	Contig	k__Bacteria	p__Proteobacteria	c__Gammaproteobacteria	o__Enterobacterales	f__Hafniaceae	g__Hafnia	s__Hafnia alvei	4	0	0	0	1	0	0	0	3
GCF_000731875.1	100	0.38	refseq84356	1188238	Contig	k__Bacteria	p__Tenericutes	c__Mollicutes	o__Mycoplasmatales	f__Mycoplasmataceae	g__Mycoplasma	s__Mycoplasma capricolum	0	0	0	0	0	0	0	0	0
GCF_000732195.1	100	0.67	refseq84360	690585	Contig	k__Bacteria	p__Proteobacteria	c__Alphaproteobacteria	o__Hyphomicrobiales	f__Rhizobiaceae	g__Neorhizobium	s__Neorhizobium vignae	5	0	0	0	2	0	1	1	1
GCF_000744735.1	100	0.56	refseq84776	1415778	Contig	k__Bacteria	p__Proteobacteria	c__Gammaproteobacteria	o__Cellvibrionales	f__Porticoccaceae	g__Porticoccus	s__Porticoccus hydrocarbonoclasticus	4	0	0	1	2	0	0	0	1
GCF_000731675.1	100	0.28	refseq12403	1495066	Scaffold	k__Bacteria	p__Proteobacteria	c__Gammaproteobacteria	o__Pseudomonadales	f__Pseudomonadaceae	g__Pseudomonas	s__Pseudomonas capeferrum	6	0	0	3	1	0	0	0	2
GCF_000737225.1	100	0.24	refseq39373	200452	Contig	k__Bacteria	p__Proteobacteria	c__Gammaproteobacteria	o__Pseudomonadales	f__Pseudomonadaceae	g__Pseudomonas	s__Pseudomonas congelans	4	0	0	2	0	0	0	0	2
GCF_000730645.1	100	0.11	refseq26408	1215114	Contig	k__Bacteria	p__Proteobacteria	c__Gammaproteobacteria	o__Pseudomonadales	f__Pseudomonadaceae	g__Pseudomonas	s__Pseudomonas parafulva	7	0	0	3	0	0	1	0	3
GCF_000730665.1	100	0.11	refseq5281	1215115	Contig	k__Bacteria	p__Proteobacteria	c__Gammaproteobacteria	o__Pseudomonadales	f__Pseudomonadaceae	g__Pseudomonas	s__Pseudomonas plecoglossicida	7	0	0	4	2	0	0	0	1
GCF_000745315.1	100	0.32	refseq84925	1250278	Contig	k__Bacteria	p__Bacteroidetes	c__Flavobacteriia	o__Flavobacteriales	f__Flavobacteriaceae	g__Salegentibacter	s__Salegentibacter sp. Hel_I_6	3	0	1	0	0	0	1	0	1
GCF_000737325.1	100	1.72	refseq84508	927083	Complete Genome	k__Bacteria	p__Proteobacteria	c__Deltaproteobacteria	o__Myxococcales	f__Sandaracinaceae	g__Sandaracinus	s__Sandaracinus amylolyticus	19	0	1	3	3	0	4	0	8
GCF_000743355.1	100	2.22	refseq84921	1524467	Contig	k__Bacteria	p__Proteobacteria	c__Gammaproteobacteria	o__Enterobacterales	f__Yersiniaceae	g__Serratia	s__Serratia sp. Ag1	8	0	0	2	2	0	0	0	4
GCF_000719285.1	100	1.14	refseq130462	66874	Contig	k__Bacteria	p__Actinobacteria	c__Actinomycetia	o__Streptomycetales	f__Streptomycetaceae	g__Streptomyces	s__Streptomyces bicolor	33	0	3	9	3	1	2	4	11
GCF_000725465.1	100	1.14	refseq130527	66874	Scaffold	k__Bacteria	p__Actinobacteria	c__Actinomycetia	o__Streptomycetales	f__Streptomycetaceae	g__Streptomyces	s__Streptomyces bicolor	34	0	3	10	3	1	2	4	11
GCF_000721035.1	100	0.99	refseq34993	67263	Contig	k__Bacteria	p__Actinobacteria	c__Actinomycetia	o__Streptomycetales	f__Streptomycetaceae	g__Streptomyces	s__Streptomyces griseus	28	2	1	2	7	0	5	2	9
GCF_000721575.1	100	0.45	refseq130486	67263	Contig	k__Bacteria	p__Actinobacteria	c__Actinomycetia	o__Streptomycetales	f__Streptomycetaceae	g__Streptomyces	s__Streptomyces griseus	33	1	2	6	6	0	4	3	11
GCF_000738695.1	100	1.36	refseq4271	1930	Scaffold	k__Bacteria	p__Actinobacteria	c__Actinomycetia	o__Streptomycetales	f__Streptomycetaceae	g__Streptomyces	s__Streptomyces scabiei	39	5	2	7	6	0	5	4	10
GCF_000719625.1	100	1.09	refseq1983	1463828	Contig	k__Bacteria	p__Actinobacteria	c__Actinomycetia	o__Streptomycetales	f__Streptomycetaceae	g__Streptomyces	s__Streptomyces sp. NRRL B-1322	34	3	3	5	4	0	5	1	13
GCF_000719925.1	100	0.38	refseq84092	1463839	Contig	k__Bacteria	p__Actinobacteria	c__Actinomycetia	o__Streptomycetales	f__Streptomycetaceae	g__Streptomyces	s__Streptomyces sp. NRRL F-2202	31	1	2	6	6	0	4	3	9
GCF_000719345.1	100	0.95	refseq9281	1463842	Contig	k__Bacteria	p__Actinobacteria	c__Actinomycetia	o__Streptomycetales	f__Streptomycetaceae	g__Streptomyces	s__Streptomyces sp. NRRL F-2664	34	6	3	3	3	0	7	1	11
GCF_000721515.1	100	2.17	refseq84250	1463860	Contig	k__Bacteria	p__Actinobacteria	c__Actinomycetia	o__Streptomycetales	f__Streptomycetaceae	g__Streptomyces	s__Streptomyces sp. NRRL F-5193	26	2	3	2	4	0	5	3	7
GCF_000721435.1	100	0.15	refseq84115	1463862	Contig	k__Bacteria	p__Actinobacteria	c__Actinomycetia	o__Streptomycetales	f__Streptomycetaceae	g__Streptomyces	s__Streptomyces sp. NRRL F-5527	30	8	4	2	6	0	4	2	4
GCF_000719665.1	100	0.94	refseq84081	1463863	Contig	k__Bacteria	p__Actinobacteria	c__Actinomycetia	o__Streptomycetales	f__Streptomycetaceae	g__Streptomyces	s__Streptomyces sp. NRRL F-5555	34	6	5	4	2	1	6	1	9
GCF_000725645.1	100	0.38	refseq17776	1463865	Scaffold	k__Bacteria	p__Actinobacteria	c__Actinomycetia	o__Streptomycetales	f__Streptomycetaceae	g__Streptomyces	s__Streptomyces sp. NRRL F-5635	32	5	5	3	2	1	6	1	9
GCF_000721415.1	100	0.45	refseq84114	1463870	Contig	k__Bacteria	p__Actinobacteria	c__Actinomycetia	o__Streptomycetales	f__Streptomycetaceae	g__Streptomyces	s__Streptomyces sp. NRRL F-5702	34	1	3	7	6	0	5	2	10
GCF_000722015.1	100	0.22	refseq20561	1463909	Scaffold	k__Bacteria	p__Actinobacteria	c__Actinomycetia	o__Streptomycetales	f__Streptomycetaceae	g__Streptomyces	s__Streptomyces sp. NRRL S-474	28	0	2	2	3	0	6	3	12
GCF_000718915.1	100	0.38	refseq1189	1463924	Contig	k__Bacteria	p__Actinobacteria	c__Actinomycetia	o__Streptomycetales	f__Streptomycetaceae	g__Streptomyces	s__Streptomyces sp. NRRL WC-3540	32	1	3	7	6	0	4	2	9
GCF_000720455.1	100	1.14	refseq1983	1961	Contig	k__Bacteria	p__Actinobacteria	c__Actinomycetia	o__Streptomycetales	f__Streptomycetaceae	g__Streptomyces	s__Streptomyces virginiae	33	3	3	3	4	0	5	1	14
GCF_000734965.1	100	0.21	refseq84429	1005994	Contig	k__Bacteria	p__Proteobacteria	c__Gammaproteobacteria	o__Enterobacterales	f__Enterobacteriaceae	g__Trabulsiella	s__Trabulsiella guamensis	7	0	0	1	2	0	0	0	4
GCF_000742455.1	100	0.18	refseq84633	1440054	Scaffold	k__Bacteria	p__Proteobacteria	c__Gammaproteobacteria	o__Vibrionales	f__Vibrionaceae	g__Vibrio	s__Vibrio sp. OY15	5	0	0	0	1	0	0	0	4
GCF_000744555.1	100	0.32	refseq15743	143224	Contig	k__Bacteria	p__Bacteroidetes	c__Flavobacteriia	o__Flavobacteriales	f__Flavobacteriaceae	g__Zobellia	s__Zobellia uliginosa	7	0	0	1	1	0	2	0	3
GCF_000770925.1	100	0.25	refseq85533	1410647	Contig	k__Bacteria	p__Actinobacteria	c__Actinomycetia	o__Bifidobacteriales	f__Bifidobacteriaceae	g__Bifidobacterium	s__Bifidobacterium ruminantium	0	0	0	0	0	0	0	0	0
GCF_000764595.1	100	0.06	refseq85357	1250339	Complete Genome	k__Bacteria	p__Proteobacteria	c__Betaproteobacteria	o__Burkholderiales	f__Burkholderiaceae	g__Burkholderia	s__Burkholderia thailandensis	19	1	0	5	2	0	2	1	8
GCF_000761095.1	100	0.86	refseq85257	1156417	Contig	k__Bacteria	p__Firmicutes	c__Clostridia	o__Eubacteriales	f__Clostridiaceae	g__Caloranaerobacter	s__Caloranaerobacter azorensis	1	0	0	0	1	0	0	0	0
GCF_000757825.1	100	0.86	refseq11280	158822	Complete Genome	k__Bacteria	p__Proteobacteria	c__Gammaproteobacteria	o__Enterobacterales	f__Enterobacteriaceae	g__Cedecea	s__Cedecea neteri	5	0	0	0	2	0	0	0	3
GCF_000758325.1	100	0.83	refseq130884	158822	Complete Genome	k__Bacteria	p__Proteobacteria	c__Gammaproteobacteria	o__Enterobacterales	f__Enterobacteriaceae	g__Cedecea	s__Cedecea neteri	4	0	0	0	2	0	0	0	2
GCF_000757785.1	100	0.83	refseq19561	61647	Complete Genome	k__Bacteria	p__Proteobacteria	c__Gammaproteobacteria	o__Enterobacterales	f__Enterobacteriaceae	g__Pluralibacter	s__Pluralibacter gergoviae	3	0	0	2	1	0	0	0	0
GCF_000759955.1	100	0.24	refseq130929	93057	Contig	k__Bacteria	p__Cyanobacteria	c__unclassified Cyanobacteria class	o__Synechococcales	f__Prochloraceae	g__Prochlorococcus	s__Prochlorococcus marinus	4	0	0	0	1	0	3	0	0
GCF_000767305.1	100	0.63	refseq18493	1547444	Scaffold	k__Bacteria	p__Proteobacteria	c__Gammaproteobacteria	o__Alteromonadales	f__Pseudoalteromonadaceae	g__Pseudoalteromonas	s__Pseudoalteromonas sp. PLSV	4	0	0	0	1	0	0	0	3
GCF_000763225.1	100	0.28	refseq85321	658612	Contig	k__Bacteria	p__Proteobacteria	c__Gammaproteobacteria	o__Pseudomonadales	f__Pseudomonadaceae	g__Pseudomonas	s__Pseudomonas sp. H2	9	0	0	6	1	0	0	0	2
GCF_000760685.1	100	1.26	refseq85248	1443890	Scaffold	k__Bacteria	p__Actinobacteria	c__Actinomycetia	o__Corynebacteriales	f__Nocardiaceae	g__Rhodococcus	s__Rhodococcus fascians	21	1	0	12	3	0	2	0	3
GCF_000760905.2	100	1.61	refseq18839	1443893	Complete Genome	k__Bacteria	p__Actinobacteria	c__Actinomycetia	o__Corynebacteriales	f__Nocardiaceae	g__Rhodococcus	s__Rhodococcus fascians	22	1	0	11	3	0	2	0	5
GCF_000761075.1	100	1.58	refseq85256	1443905	Scaffold	k__Bacteria	p__Actinobacteria	c__Actinomycetia	o__Corynebacteriales	f__Nocardiaceae	g__Rhodococcus	s__Rhodococcus fascians	25	1	0	15	3	0	2	0	4
GCF_000761215.1	100	0.13	refseq11061	1907	Complete Genome	k__Bacteria	p__Actinobacteria	c__Actinomycetia	o__Streptomycetales	f__Streptomycetaceae	g__Streptomyces	s__Streptomyces glaucescens	25	0	3	2	5	1	5	0	9
GCF_000765155.1	100	0.14	refseq14234	1487922	Contig	k__Bacteria	p__Proteobacteria	c__Gammaproteobacteria	o__Pseudomonadales	f__Pseudomonadaceae	g__Pseudomonas	s__Pseudomonas sp. HMP271	5	0	0	1	1	0	0	0	3
GCF_000788395.1	100	1.44	refseq6012	1348114	Complete Genome	k__Bacteria	p__Proteobacteria	c__Gammaproteobacteria	o__Alteromonadales	f__Pseudoalteromonadaceae	g__Pseudoalteromonas	s__Pseudoalteromonas piratica	3	0	0	0	1	0	0	0	2
GCF_000801295.1	100	2.06	refseq86131	1248727	Complete Genome	k__Bacteria	p__Proteobacteria	c__Gammaproteobacteria	o__unclassified Gammaproteobacteria order	f__unclassified Gammaproteobacteria family	g__unclassified Gammaproteobacteria genus	s__endosymbiont of unidentified scaly snail isolate Monju	2	0	0	0	2	0	0	0	0
GCF_000818795.1	100	0.55	refseq28117	569	Contig	k__Bacteria	p__Proteobacteria	c__Gammaproteobacteria	o__Enterobacterales	f__Hafniaceae	g__Hafnia	s__Hafnia alvei	4	0	0	0	1	0	0	0	3
GCF_000800155.1	100	0.85	refseq10513	1500891	Contig	k__Bacteria	p__Proteobacteria	c__Gammaproteobacteria	o__Xanthomonadales	f__Rhodanobacteraceae	g__Luteibacter	s__Luteibacter sp. 9133	7	0	0	0	4	0	0	1	2
GCF_000800945.1	100	0.08	refseq17462	1339230	Contig	k__Bacteria	p__Proteobacteria	c__Gammaproteobacteria	o__Enterobacterales	f__unclassified Enterobacterales family	g__Plesiomonas	s__Plesiomonas sp. ZOR0011	2	0	0	0	1	0	0	0	1
GCF_000801835.1	100	1.15	refseq131165	244566	Scaffold	k__Bacteria	p__Proteobacteria	c__Gammaproteobacteria	o__Pseudomonadales	f__Pseudomonadaceae	g__Pseudomonas	s__Pseudomonas lurida	14	0	0	6	4	0	0	0	4
GCF_000814065.1	100	0.43	refseq4115	1586081	Contig	k__Bacteria	p__Proteobacteria	c__Gammaproteobacteria	o__Pseudomonadales	f__Pseudomonadaceae	g__Pseudomonas	s__Pseudomonas sp. C5pp	5	0	0	2	1	0	0	0	2
GCF_000797465.1	100	1.62	refseq86025	1484460	Contig	k__Bacteria	p__Bacteroidetes	c__Flavobacteriia	o__Flavobacteriales	f__Flavobacteriaceae	g__Psychroserpens	s__Psychroserpens jangbogonensis	4	0	1	0	0	0	1	0	2
GCF_000818295.1	100	0.09	refseq86540	680	Scaffold	k__Bacteria	p__Proteobacteria	c__Gammaproteobacteria	o__Vibrionales	f__Vibrionaceae	g__Vibrio	s__Vibrio campbellii	6	0	0	2	2	0	0	0	2
GCF_000818355.1	100	0.61	refseq86604	680	Scaffold	k__Bacteria	p__Proteobacteria	c__Gammaproteobacteria	o__Vibrionales	f__Vibrionaceae	g__Vibrio	s__Vibrio campbellii	6	0	0	2	2	0	0	0	2
GCF_000818435.1	100	0.38	refseq86680	1534743	Scaffold	k__Bacteria	p__Proteobacteria	c__Gammaproteobacteria	o__Vibrionales	f__Vibrionaceae	g__Vibrio	s__Vibrio hyugaensis	5	0	0	0	1	0	0	0	4
GCF_000817825.1	100	1.13	refseq7604	1344582	Contig	k__Bacteria	p__Proteobacteria	c__Gammaproteobacteria	o__Vibrionales	f__Vibrionaceae	g__Vibrio	s__Vibrio owensii	6	0	0	1	2	0	0	0	3
GCF_000836015.1	100	0.09	refseq243	48296	Contig	k__Bacteria	p__Proteobacteria	c__Gammaproteobacteria	o__Pseudomonadales	f__Moraxellaceae	g__Acinetobacter	s__Acinetobacter pittii	6	0	0	1	1	0	0	0	4
GCF_000931895.1	100	0.71	refseq2376	48296	Contig	k__Bacteria	p__Proteobacteria	c__Gammaproteobacteria	o__Pseudomonadales	f__Moraxellaceae	g__Acinetobacter	s__Acinetobacter pittii	6	0	0	1	1	0	0	0	4
GCF_000827735.1	100	0.19	refseq31416	28189	Contig	k__Bacteria	p__Bacteroidetes	c__Flavobacteriia	o__Flavobacteriales	f__Flavobacteriaceae	g__Capnocytophaga	s__Capnocytophaga cynodegmi	1	0	0	0	0	0	0	0	1
GCF_000835165.1	100	0.41	refseq87103	1224162	Complete Genome	k__Bacteria	p__Actinobacteria	c__Actinomycetia	o__Corynebacteriales	f__Corynebacteriaceae	g__Corynebacterium	s__Corynebacterium marinum	3	1	0	1	0	0	1	0	0
GCF_000877295.1	100	0.41	refseq87169	1544796	Contig	k__Bacteria	p__Proteobacteria	c__Gammaproteobacteria	o__Enterobacterales	f__Enterobacteriaceae	g__Kosakonia	s__Kosakonia radicincitans	6	0	0	1	2	0	0	0	3
GCF_000831585.1	100	0.55	refseq1354	70775	Complete Genome	k__Bacteria	p__Proteobacteria	c__Gammaproteobacteria	o__Pseudomonadales	f__Pseudomonadaceae	g__Pseudomonas	s__Pseudomonas plecoglossicida	4	0	0	2	1	0	0	0	1
GCF_000935045.1	100	0.66	refseq6121	1546029	Contig	k__Bacteria	p__Proteobacteria	c__Gammaproteobacteria	o__Pseudomonadales	f__Pseudomonadaceae	g__Pseudomonas	s__Pseudomonas sp. 10-1B	9	1	0	6	1	0	0	0	1
GCF_000941055.1	100	0.32	refseq87410	1454006	Complete Genome	k__Bacteria	p__Bacteroidetes	c__Flavobacteriia	o__Flavobacteriales	f__Flavobacteriaceae	g__Siansivirga	s__Siansivirga zeaxanthinifaciens	1	0	0	0	0	0	1	0	0
GCF_000949775.1	100	0.36	refseq2376	48296	Contig	k__Bacteria	p__Proteobacteria	c__Gammaproteobacteria	o__Pseudomonadales	f__Moraxellaceae	g__Acinetobacter	s__Acinetobacter pittii	7	0	0	1	1	0	0	0	5
GCF_000949795.1	100	0.36	refseq2376	48296	Contig	k__Bacteria	p__Proteobacteria	c__Gammaproteobacteria	o__Pseudomonadales	f__Moraxellaceae	g__Acinetobacter	s__Acinetobacter pittii	7	0	0	1	1	0	0	0	5
GCF_000959245.1	100	1.49	refseq733	1249668	Complete Genome	k__Bacteria	p__Proteobacteria	c__Betaproteobacteria	o__Burkholderiales	f__Burkholderiaceae	g__Burkholderia	s__Burkholderia ubonensis	16	0	0	4	2	0	3	2	5
GCF_000959445.1	100	0.09	refseq676	1449978	Complete Genome	k__Bacteria	p__Proteobacteria	c__Betaproteobacteria	o__Burkholderiales	f__Burkholderiaceae	g__Burkholderia	s__Burkholderia vietnamiensis	13	1	0	1	1	0	3	1	6
GCF_000971155.1	100	0.84	refseq88087	1638982	Scaffold	k__Bacteria	p__Actinobacteria	c__Actinomycetia	o__Micrococcales	f__Demequinaceae	g__Demequina	s__Demequina maris	2	0	0	0	0	0	2	0	0
GCF_000971375.1	100	0.84	refseq88097	1638982	Contig	k__Bacteria	p__Actinobacteria	c__Actinomycetia	o__Micrococcales	f__Demequinaceae	g__Demequina	s__Demequina maris	2	0	0	0	0	0	2	0	0
GCF_000971415.1	100	0.84	refseq88178	1638982	Contig	k__Bacteria	p__Actinobacteria	c__Actinomycetia	o__Micrococcales	f__Demequinaceae	g__Demequina	s__Demequina maris	2	0	0	0	0	0	2	0	0
GCF_000971215.1	100	0.84	refseq88090	1638988	Scaffold	k__Bacteria	p__Actinobacteria	c__Actinomycetia	o__Micrococcales	f__Demequinaceae	g__Demequina	s__Demequina silvatica	3	0	0	1	0	0	2	0	0
GCF_000964425.1	100	1.33	refseq87905	1231353	Scaffold	k__Bacteria	p__Proteobacteria	c__Alphaproteobacteria	o__Rhodospirillales	f__Acetobacteraceae	g__Komagataeibacter	s__Komagataeibacter intermedius	3	0	0	0	1	0	2	0	0
GCF_000943565.1	100	0.49	refseq87463	1435349	Contig	k__Bacteria	p__Bacteroidetes	c__Flavobacteriia	o__Flavobacteriales	f__Flavobacteriaceae	g__Tamlana	s__Tamlana sedimentorum	3	0	0	0	0	0	1	1	1
GCF_000957245.1	100	0.83	refseq35683	61647	Contig	k__Bacteria	p__Proteobacteria	c__Gammaproteobacteria	o__Enterobacterales	f__Enterobacteriaceae	g__Pluralibacter	s__Pluralibacter gergoviae	4	0	0	3	1	0	0	0	0
GCF_000967935.1	100	0.93	refseq37241	298	Scaffold	k__Bacteria	p__Proteobacteria	c__Gammaproteobacteria	o__Pseudomonadales	f__Pseudomonadaceae	g__Pseudomonas	s__Pseudomonas marginalis	13	0	0	8	2	0	0	0	3
GCF_000968025.1	100	0.93	refseq37241	298	Scaffold	k__Bacteria	p__Proteobacteria	c__Gammaproteobacteria	o__Pseudomonadales	f__Pseudomonadaceae	g__Pseudomonas	s__Pseudomonas marginalis	13	0	0	8	2	0	0	0	3
GCF_000951135.1	100	0.34	refseq87563	1513468	Scaffold	k__Bacteria	p__Proteobacteria	c__Gammaproteobacteria	o__Enterobacterales	f__Yersiniaceae	g__Rouxiella	s__Rouxiella chamberiensis	5	0	0	1	1	0	1	1	1
GCF_000962815.1	100	0.04	refseq131693	50719	Scaffold	k__Bacteria	p__Proteobacteria	c__Gammaproteobacteria	o__Vibrionales	f__Vibrionaceae	g__Vibrio	s__Vibrio diabolicus	5	0	0	0	1	0	0	0	4
GCF_000960545.1	100	0.2	refseq87777	1620393	Contig	k__Bacteria	p__Proteobacteria	c__Gammaproteobacteria	o__Vibrionales	f__Vibrionaceae	g__Vibrio	s__Vibrio sp. S457-15	5	0	0	0	1	0	0	0	4
GCF_000960425.1	100	0.13	refseq2451	1620394	Contig	k__Bacteria	p__Proteobacteria	c__Gammaproteobacteria	o__Vibrionales	f__Vibrionaceae	g__Vibrio	s__Vibrio sp. S512-13	5	0	0	0	1	0	0	0	4
GCF_000980955.1	100	0.43	refseq676	60552	Contig	k__Bacteria	p__Proteobacteria	c__Betaproteobacteria	o__Burkholderiales	f__Burkholderiaceae	g__Burkholderia	s__Burkholderia vietnamiensis	15	1	0	3	1	0	3	1	6
GCF_000974805.1	100	0.84	refseq88168	577470	Scaffold	k__Bacteria	p__Actinobacteria	c__Actinomycetia	o__Micrococcales	f__Demequinaceae	g__Demequina	s__Demequina salsinemoris	2	0	0	0	0	0	2	0	0
GCF_000980975.1	100	0.28	refseq47634	569	Contig	k__Bacteria	p__Proteobacteria	c__Gammaproteobacteria	o__Enterobacterales	f__Hafniaceae	g__Hafnia	s__Hafnia alvei	4	0	0	0	1	0	0	0	3
GCF_000981785.2	100	0.09	refseq8853	1641812	Complete Genome	k__Bacteria	p__Cyanobacteria	c__unclassified Cyanobacteria class	o__Chroococcales	f__Microcystaceae	g__Microcystis	s__Microcystis aeruginosa	10	1	1	1	3	0	3	0	1
GCF_000985915.1	100	0.22	refseq10648	323656	Contig	k__Bacteria	p__Proteobacteria	c__Alphaproteobacteria	o__Hyphomicrobiales	f__Rhizobiaceae	g__Neorhizobium	s__Neorhizobium galegae	7	0	0	0	3	0	1	1	2
GCF_000985975.1	100	0.22	refseq10648	323656	Contig	k__Bacteria	p__Proteobacteria	c__Alphaproteobacteria	o__Hyphomicrobiales	f__Rhizobiaceae	g__Neorhizobium	s__Neorhizobium galegae	6	0	0	0	2	0	1	1	2
GCF_000986035.1	100	0.59	refseq17244	323655	Contig	k__Bacteria	p__Proteobacteria	c__Alphaproteobacteria	o__Hyphomicrobiales	f__Rhizobiaceae	g__Neorhizobium	s__Neorhizobium galegae	4	0	0	0	2	0	1	1	0
GCF_001022135.1	100	0.41	refseq49713	1972431	Complete Genome	k__Bacteria	p__Proteobacteria	c__Gammaproteobacteria	o__Enterobacterales	f__Enterobacteriaceae	g__Phytobacter	s__Phytobacter ursingii	3	0	0	1	2	0	0	0	0
GCF_000972175.1	100	0.27	refseq115707	1397690	Contig	k__Bacteria	p__Proteobacteria	c__Gammaproteobacteria	o__Pseudomonadales	f__Pseudomonadaceae	g__Pseudomonas	s__Pseudomonas syringae pv. coryli	10	0	0	6	0	0	0	0	4
GCF_001010805.1	100	1.69	refseq90287	1620392	Complete Genome	k__Bacteria	p__Proteobacteria	c__Gammaproteobacteria	o__Cellvibrionales	f__Spongiibacteraceae	g__Spongiibacter	s__Spongiibacter sp. IMCC21906	6	0	0	1	1	0	0	0	4
GCF_001013905.1	100	1.52	refseq31264	1437453	Complete Genome	k__Bacteria	p__Actinobacteria	c__Actinomycetia	o__Streptomycetales	f__Streptomycetaceae	g__Streptomyces	s__Streptomyces leeuwenhoekii	33	4	3	2	5	0	6	3	10
GCF_001010935.1	100	0.2	refseq201162	50719	Contig	k__Bacteria	p__Proteobacteria	c__Gammaproteobacteria	o__Vibrionales	f__Vibrionaceae	g__Vibrio	s__Vibrio diabolicus	5	0	0	0	1	0	0	0	4
GCF_000973105.1	100	1.07	refseq15539	63186	Complete Genome	k__Bacteria	p__Bacteroidetes	c__Flavobacteriia	o__Flavobacteriales	f__Flavobacteriaceae	g__Zobellia	s__Zobellia galactanivorans	6	1	0	0	0	0	2	0	3
GCF_001029145.1	100	0.51	refseq34414	488447	Complete Genome	k__Bacteria	p__Proteobacteria	c__Betaproteobacteria	o__Burkholderiales	f__Burkholderiaceae	g__Burkholderia	s__Burkholderia contaminans	18	1	0	3	2	0	5	1	6
GCF_001038745.1	100	0.43	refseq5116	482957	Contig	k__Bacteria	p__Proteobacteria	c__Betaproteobacteria	o__Burkholderiales	f__Burkholderiaceae	g__Burkholderia	s__Burkholderia lata	13	1	0	3	0	0	5	0	4
GCF_001028665.1	100	0.88	refseq5102	60550	Complete Genome	k__Bacteria	p__Proteobacteria	c__Betaproteobacteria	o__Burkholderiales	f__Burkholderiaceae	g__Burkholderia	s__Burkholderia pyrrocinia	17	1	0	3	3	0	5	1	4
GCF_001045675.1	100	0.06	refseq91070	1122219	Contig	k__Bacteria	p__Firmicutes	c__Negativicutes	o__Veillonellales	f__Veillonellaceae	g__Megasphaera	s__Megasphaera cerevisiae	2	0	0	0	2	0	0	0	0
GCF_001049355.1	100	0.94	refseq20744	1791	Scaffold	k__Bacteria	p__Actinobacteria	c__Actinomycetia	o__Corynebacteriales	f__Mycobacteriaceae	g__Mycolicibacterium	s__Mycolicibacterium aurum	17	2	3	4	1	0	2	5	0
GCF_001044235.1	100	3.96	refseq132045	37916	Scaffold	k__Bacteria	p__Actinobacteria	c__Actinomycetia	o__Corynebacteriales	f__Mycobacteriaceae	g__Mycolicibacterium	s__Mycolicibacterium chlorophenolicum	15	2	1	4	1	0	1	4	2
GCF_001038235.1	100	0.83	refseq19561	61647	Contig	k__Bacteria	p__Proteobacteria	c__Gammaproteobacteria	o__Enterobacterales	f__Enterobacteriaceae	g__Pluralibacter	s__Pluralibacter gergoviae	3	0	0	2	1	0	0	0	0
GCF_001038385.1	100	0.83	refseq16069	61647	Scaffold	k__Bacteria	p__Proteobacteria	c__Gammaproteobacteria	o__Enterobacterales	f__Enterobacteriaceae	g__Pluralibacter	s__Pluralibacter gergoviae	3	0	0	2	1	0	0	0	0
GCF_001029595.1	100	1.55	refseq12063	1661386	Scaffold	k__Bacteria	p__Proteobacteria	c__Gammaproteobacteria	o__Pseudomonadales	f__Pseudomonadaceae	g__Pseudomonas	s__Pseudomonas sp. ARP3	13	0	0	7	2	0	0	0	4
GCF_001048595.1	100	0.55	refseq39022	1516159	Contig	k__Bacteria	p__Proteobacteria	c__Gammaproteobacteria	o__Vibrionales	f__Vibrionaceae	g__Vibrio	s__Vibrio coralliirubri	7	0	0	0	2	0	0	0	5
GCF_001048615.1	100	0.82	refseq91191	1516159	Contig	k__Bacteria	p__Proteobacteria	c__Gammaproteobacteria	o__Vibrionales	f__Vibrionaceae	g__Vibrio	s__Vibrio coralliirubri	7	0	0	0	2	0	0	0	5
GCF_001062925.1	100	0.96	refseq46239	614	Scaffold	k__Bacteria	p__Proteobacteria	c__Gammaproteobacteria	o__Enterobacterales	f__Yersiniaceae	g__Serratia	s__Serratia liquefaciens	8	0	0	3	1	0	0	0	4
GCF_001069335.1	100	0.39	refseq12517	1579348	Scaffold	k__Bacteria	p__Firmicutes	c__Bacilli	o__Lactobacillales	f__Streptococcaceae	g__Streptococcus	s__Streptococcus sp. 1171_SSPC	2	0	1	0	1	0	0	0	0
GCF_001077855.1	100	0.83	refseq132145	435910	Contig	k__Bacteria	p__Proteobacteria	c__Gammaproteobacteria	o__Enterobacterales	f__Enterobacteriaceae	g__Franconibacter	s__Franconibacter pulveris	3	0	0	1	1	0	1	0	0
GCF_001077745.1	100	1.7	refseq3837	451644	Contig	k__Bacteria	p__Actinobacteria	c__Actinomycetia	o__Corynebacteriales	f__Mycobacteriaceae	g__Mycolicibacterium	s__Mycolicibacterium conceptionense	18	1	2	8	2	0	0	4	1
GCF_001078055.1	100	0.71	refseq28569	1379910	Complete Genome	k__Bacteria	p__Bacteroidetes	c__Cytophagia	o__Cytophagales	f__Hymenobacteraceae	g__Rufibacter	s__Rufibacter radiotolerans	2	0	1	0	0	0	1	0	0
GCF_001183545.1	100	0.75	refseq18471	1622269	Scaffold	k__Bacteria	p__Proteobacteria	c__Gammaproteobacteria	o__Cellvibrionales	f__Cellvibrionaceae	g__Cellvibrio	s__Cellvibrio sp. pealriver	5	0	0	0	1	0	0	0	4
GCF_001184025.1	100	1.26	refseq115722	1679753	Scaffold	k__Bacteria	p__Actinobacteria	c__Actinomycetia	o__Streptomycetales	f__Streptomycetaceae	g__Streptomyces	s__Streptomyces sp. NBRC 110468	24	0	2	3	5	0	3	1	10
GCF_001243675.1	100	1.2	refseq92534	1507977	Scaffold	k__Bacteria	p__Proteobacteria	c__Gammaproteobacteria	o__Vibrionales	f__Vibrionaceae	g__Vibrio	s__Vibrio sp. J2-4	7	0	0	0	2	0	0	0	5
GCF_001243735.1	100	0.78	refseq92535	1507974	Scaffold	k__Bacteria	p__Proteobacteria	c__Gammaproteobacteria	o__Vibrionales	f__Vibrionaceae	g__Vibrio	s__Vibrio sp. J2-6	7	0	0	0	2	0	0	0	5
GCF_001264475.1	100	0.63	refseq4633	1491	Scaffold	k__Bacteria	p__Firmicutes	c__Clostridia	o__Eubacteriales	f__Clostridiaceae	g__Clostridium	s__Clostridium botulinum	1	0	0	0	1	0	0	0	0
GCF_001264505.1	100	0.63	refseq4633	1491	Scaffold	k__Bacteria	p__Firmicutes	c__Clostridia	o__Eubacteriales	f__Clostridiaceae	g__Clostridium	s__Clostridium botulinum	1	0	0	0	1	0	0	0	0
GCF_001264555.1	100	0.63	refseq4633	1491	Scaffold	k__Bacteria	p__Firmicutes	c__Clostridia	o__Eubacteriales	f__Clostridiaceae	g__Clostridium	s__Clostridium botulinum	0	0	0	0	0	0	0	0	0
GCF_001266875.1	100	0.63	refseq93120	1491	Scaffold	k__Bacteria	p__Firmicutes	c__Clostridia	o__Eubacteriales	f__Clostridiaceae	g__Clostridium	s__Clostridium botulinum	0	0	0	0	0	0	0	0	0
GCF_001266885.1	100	0.63	refseq4633	1491	Scaffold	k__Bacteria	p__Firmicutes	c__Clostridia	o__Eubacteriales	f__Clostridiaceae	g__Clostridium	s__Clostridium botulinum	0	0	0	0	0	0	0	0	0
GCF_001266895.1	100	0.63	refseq4633	1491	Scaffold	k__Bacteria	p__Firmicutes	c__Clostridia	o__Eubacteriales	f__Clostridiaceae	g__Clostridium	s__Clostridium botulinum	0	0	0	0	0	0	0	0	0
GCF_001266965.1	100	0.63	refseq4633	1491	Scaffold	k__Bacteria	p__Firmicutes	c__Clostridia	o__Eubacteriales	f__Clostridiaceae	g__Clostridium	s__Clostridium botulinum	1	0	0	0	1	0	0	0	0
GCF_001267035.1	100	0.63	refseq4633	1491	Scaffold	k__Bacteria	p__Firmicutes	c__Clostridia	o__Eubacteriales	f__Clostridiaceae	g__Clostridium	s__Clostridium botulinum	0	0	0	0	0	0	0	0	0
GCF_001263795.1	100	1.45	refseq92797	1121318	Contig	k__Bacteria	p__Firmicutes	c__Clostridia	o__Eubacteriales	f__Clostridiaceae	g__Clostridium	s__Clostridium homopropionicum	3	0	0	0	3	0	0	0	0
GCF_001270585.1	100	2.9	refseq132489	35619	Contig	k__Bacteria	p__Actinobacteria	c__Actinomycetia	o__Streptomycetales	f__Streptomycetaceae	g__Streptomyces	s__Streptomyces griseoflavus	57	3	1	19	6	0	5	5	18
GCF_001270485.1	100	0.6	refseq20523	1938	Contig	k__Bacteria	p__Actinobacteria	c__Actinomycetia	o__Streptomycetales	f__Streptomycetaceae	g__Streptomyces	s__Streptomyces viridochromogenes	42	5	3	11	0	1	4	4	14
GCF_001273645.1	100	1.7	refseq132512	33995	Contig	k__Bacteria	p__Proteobacteria	c__Alphaproteobacteria	o__Rhodospirillales	f__Acetobacteraceae	g__Komagataeibacter	s__Komagataeibacter europaeus	5	0	0	0	1	0	3	0	1
GCF_001280515.1	100	0.49	refseq93372	1645916	Contig	k__Bacteria	p__Bacteroidetes	c__Flavobacteriia	o__Flavobacteriales	f__Flavobacteriaceae	g__Mangrovimonas	s__Mangrovimonas sp. ST2L15	2	0	0	0	0	0	1	0	1
GCF_001280435.1	100	0.32	refseq93365	1645915	Contig	k__Bacteria	p__Bacteroidetes	c__Flavobacteriia	o__Flavobacteriales	f__Flavobacteriaceae	g__Mangrovimonas	s__Mangrovimonas xylaniphaga	2	0	0	0	0	0	1	0	1
GCF_001282135.1	100	0.7	refseq6657	1709477	Scaffold	k__Bacteria	p__Proteobacteria	c__Gammaproteobacteria	o__Alteromonadales	f__Pseudoalteromonadaceae	g__Pseudoalteromonas	s__Pseudoalteromonas sp. R3	16	0	1	6	4	0	0	2	3
GCF_001293835.1	100	0.19	refseq1640	53707	Scaffold	k__Bacteria	p__Proteobacteria	c__Gammaproteobacteria	o__Pseudomonadales	f__Pseudomonadaceae	g__Pseudomonas	s__Pseudomonas amygdali	8	0	0	3	0	0	0	1	4
GCF_001293935.1	100	0.24	refseq44424	235277	Scaffold	k__Bacteria	p__Proteobacteria	c__Gammaproteobacteria	o__Pseudomonadales	f__Pseudomonadaceae	g__Pseudomonas	s__Pseudomonas coronafaciens	7	0	0	1	0	0	0	0	6
GCF_001270675.1	100	0.38	refseq1189	285575	Contig	k__Bacteria	p__Actinobacteria	c__Actinomycetia	o__Streptomycetales	f__Streptomycetaceae	g__Streptomyces	s__Streptomyces griseus	31	1	2	6	6	0	4	3	9
GCF_001278075.1	100	0.38	refseq9790	38300	Complete Genome	k__Bacteria	p__Actinobacteria	c__Actinomycetia	o__Streptomycetales	f__Streptomycetaceae	g__Streptomyces	s__Streptomyces pristinaespiralis	24	0	2	0	5	0	5	2	10
GCF_001279985.1	100	0.95	refseq13053	1519489	Contig	k__Bacteria	p__Actinobacteria	c__Actinomycetia	o__Streptomycetales	f__Streptomycetaceae	g__Streptomyces	s__Streptomyces sp. AS58	44	5	2	16	3	0	4	3	11
GCF_001279965.1	100	1.14	refseq1983	1519488	Contig	k__Bacteria	p__Actinobacteria	c__Actinomycetia	o__Streptomycetales	f__Streptomycetaceae	g__Streptomyces	s__Streptomyces sp. MMG1064	37	5	3	5	4	0	6	1	13
GCF_001279735.1	100	0.57	refseq1189	1415545	Contig	k__Bacteria	p__Actinobacteria	c__Actinomycetia	o__Streptomycetales	f__Streptomycetaceae	g__Streptomyces	s__Streptomyces sp. MMG1522	32	1	3	6	6	0	4	2	10
GCF_001279685.1	100	1.89	refseq1983	1415556	Contig	k__Bacteria	p__Actinobacteria	c__Actinomycetia	o__Streptomycetales	f__Streptomycetaceae	g__Streptomyces	s__Streptomyces sp. WM6373	37	4	3	6	4	0	7	1	12
GCF_001279815.1	100	1.14	refseq1983	1519478	Contig	k__Bacteria	p__Actinobacteria	c__Actinomycetia	o__Streptomycetales	f__Streptomycetaceae	g__Streptomyces	s__Streptomyces sp. XY37	36	4	3	4	4	0	7	1	13
GCF_001279885.1	100	0.57	refseq1983	1519483	Contig	k__Bacteria	p__Actinobacteria	c__Actinomycetia	o__Streptomycetales	f__Streptomycetaceae	g__Streptomyces	s__Streptomyces sp. XY593	39	5	3	7	4	0	6	1	13
GCF_001279905.1	100	1.33	refseq1983	1415563	Contig	k__Bacteria	p__Actinobacteria	c__Actinomycetia	o__Streptomycetales	f__Streptomycetaceae	g__Streptomyces	s__Streptomyces sp. XY66	38	4	3	6	4	0	7	1	13
GCF_001281085.1	100	1.42	refseq132585	1661	Complete Genome	k__Bacteria	p__Actinobacteria	c__Actinomycetia	o__Actinomycetales	f__Actinomycetaceae	g__Trueperella	s__Trueperella pyogenes	1	0	0	0	1	0	0	0	0
GCF_001316435.1	100	0.86	refseq93782	1302151	Contig	k__Bacteria	p__Firmicutes	c__Clostridia	o__Eubacteriales	f__Clostridiaceae	g__Caloranaerobacter	s__Caloranaerobacter sp. TR13	1	0	0	0	1	0	0	0	0
GCF_001305675.1	100	0.67	refseq19126	1136941	Complete Genome	k__Bacteria	p__Actinobacteria	c__Actinomycetia	o__Corynebacteriales	f__Gordoniaceae	g__Gordonia	s__Gordonia phthalatica	9	1	0	4	1	0	2	0	1
GCF_001298735.1	100	4.51	refseq115740	1677858	Contig	k__Bacteria	p__Firmicutes	c__Negativicutes	o__Selenomonadales	f__Sporomusaceae	g__Propionispora	s__Propionispora sp. 2/2-37	2	0	1	0	0	0	0	0	1
GCF_001298415.1	100	1.04	refseq132686	187330	Contig	k__Bacteria	p__Proteobacteria	c__Gammaproteobacteria	o__Alteromonadales	f__Pseudoalteromonadaceae	g__Pseudoalteromonas	s__Pseudoalteromonas porphyrae	4	0	0	1	2	0	0	0	1
GCF_001320125.1	100	0.15	refseq93817	1661034	Contig	k__Bacteria	p__Proteobacteria	c__Gammaproteobacteria	o__Pseudomonadales	f__Pseudomonadaceae	g__Pseudomonas	s__Pseudomonas sp. NBRC 111119	11	0	0	7	0	0	1	0	3
GCF_001320205.1	100	0.11	refseq18461	1661038	Contig	k__Bacteria	p__Proteobacteria	c__Gammaproteobacteria	o__Pseudomonadales	f__Pseudomonadaceae	g__Pseudomonas	s__Pseudomonas sp. NBRC 111123	10	0	0	5	3	0	0	0	2
GCF_001320245.1	100	0.11	refseq93818	1661039	Contig	k__Bacteria	p__Proteobacteria	c__Gammaproteobacteria	o__Pseudomonadales	f__Pseudomonadaceae	g__Pseudomonas	s__Pseudomonas sp. NBRC 111124	7	0	0	2	2	0	0	0	3
GCF_001320485.1	100	0.27	refseq93820	1661045	Contig	k__Bacteria	p__Proteobacteria	c__Gammaproteobacteria	o__Pseudomonadales	f__Pseudomonadaceae	g__Pseudomonas	s__Pseudomonas sp. NBRC 111130	6	0	0	4	1	0	0	0	1
GCF_001320655.1	100	0.45	refseq93823	1661049	Contig	k__Bacteria	p__Proteobacteria	c__Gammaproteobacteria	o__Pseudomonadales	f__Pseudomonadaceae	g__Pseudomonas	s__Pseudomonas sp. NBRC 111134	5	0	0	3	1	0	0	0	1
GCF_001297245.1	100	0.67	refseq87	1538158	Contig	k__Bacteria	p__Proteobacteria	c__Alphaproteobacteria	o__Hyphomicrobiales	f__Rhizobiaceae	g__Rhizobium	s__Rhizobium acidisoli	7	0	1	0	2	0	1	0	3
GCF_001310085.1	100	0.76	refseq93748	512763	Complete Genome	k__Bacteria	p__Bacteroidetes	c__Cytophagia	o__Cytophagales	f__Hymenobacteraceae	g__Rufibacter	s__Rufibacter tibetensis	3	0	1	0	0	0	2	0	0
GCF_001310575.2	100	1.4	refseq23088	696485	Complete Genome	k__Bacteria	p__Proteobacteria	c__Gammaproteobacteria	o__Vibrionales	f__Vibrionaceae	g__Vibrio	s__Vibrio owensii	5	0	0	0	2	0	0	0	3
GCF_001373415.1	100	0.35	refseq94065	1527293	Contig	k__Bacteria	p__Firmicutes	c__Bacilli	o__Bacillales	f__Paenibacillaceae	g__Paenibacillus	s__Paenibacillus dakarensis	1	0	0	0	1	0	0	0	0
GCF_001375655.1	100	0.53	refseq94072	1608583	Contig	k__Bacteria	p__Firmicutes	c__Bacilli	o__Lactobacillales	f__Streptococcaceae	g__Streptococcus	s__Streptococcus varani	0	0	0	0	0	0	0	0	0
GCF_001418015.1	100	0.32	refseq133114	342955	Contig	k__Bacteria	p__Bacteroidetes	c__Flavobacteriia	o__Flavobacteriales	f__Flavobacteriaceae	g__Lacinutrix	s__Lacinutrix mariniflava	2	0	1	0	0	0	1	0	0
GCF_001399995.1	100	0.81	refseq10656	1715254	Scaffold	k__Bacteria	p__Proteobacteria	c__Gammaproteobacteria	o__Alteromonadales	f__Pseudoalteromonadaceae	g__Pseudoalteromonas	s__Pseudoalteromonas sp. P1-11	3	0	0	0	1	0	0	0	2
GCF_001401875.1	100	0.57	refseq94107	1723756	Contig	k__Bacteria	p__Proteobacteria	c__Gammaproteobacteria	o__Alteromonadales	f__Pseudoalteromonadaceae	g__Pseudoalteromonas	s__Pseudoalteromonas sp. P1-13-1a	3	0	0	0	1	0	0	0	2
GCF_001401795.1	100	0.73	refseq94099	1723759	Contig	k__Bacteria	p__Proteobacteria	c__Gammaproteobacteria	o__Alteromonadales	f__Pseudoalteromonadaceae	g__Pseudoalteromonas	s__Pseudoalteromonas sp. P1-26	4	0	0	0	2	0	0	0	2
GCF_001400005.1	100	0.38	refseq10656	1723760	Scaffold	k__Bacteria	p__Proteobacteria	c__Gammaproteobacteria	o__Alteromonadales	f__Pseudoalteromonadaceae	g__Pseudoalteromonas	s__Pseudoalteromonas sp. P1-30	3	0	0	0	1	0	0	0	2
GCF_001401855.1	100	0.51	refseq94105	1723755	Contig	k__Bacteria	p__Proteobacteria	c__Gammaproteobacteria	o__Alteromonadales	f__Pseudoalteromonadaceae	g__Pseudoalteromonas	s__Pseudoalteromonas sp. P1-7a	3	0	0	0	1	0	0	0	2
GCF_001399985.1	100	0.74	refseq94092	1710353	Scaffold	k__Bacteria	p__Proteobacteria	c__Gammaproteobacteria	o__Alteromonadales	f__Pseudoalteromonadaceae	g__Pseudoalteromonas	s__Pseudoalteromonas sp. P1-8	3	0	0	0	1	0	0	0	2
GCF_001418695.1	100	1.43	refseq133135	29494	Contig	k__Bacteria	p__Proteobacteria	c__Gammaproteobacteria	o__Vibrionales	f__Vibrionaceae	g__Vibrio	s__Vibrio furnissii	6	0	0	1	1	0	0	0	4
GCF_001424605.1	100	0.84	refseq9824	1736363	Scaffold	k__Bacteria	p__Proteobacteria	c__Alphaproteobacteria	o__Hyphomicrobiales	f__Bradyrhizobiaceae	g__Bradyrhizobium	s__Bradyrhizobium sp. Leaf396	9	1	0	0	1	0	2	0	5
GCF_001440545.1	100	2.76	refseq94941	908809	Contig	k__Bacteria	p__Firmicutes	c__Clostridia	o__Eubacteriales	f__Clostridiaceae	g__Caloramator	s__Caloramator mitchellensis	1	0	0	0	1	0	0	0	0
GCF_001425905.1	100	1.08	refseq94523	1736441	Contig	k__Bacteria	p__Proteobacteria	c__Betaproteobacteria	o__Burkholderiales	f__unclassified Burkholderiales family	g__Methylibium	s__Methylibium sp. Root1272	7	0	0	2	2	0	2	0	1
GCF_001422345.1	100	0.25	refseq94407	1736249	Scaffold	k__Bacteria	p__Proteobacteria	c__Alphaproteobacteria	o__Hyphomicrobiales	f__Methylobacteriaceae	g__Methylobacterium	s__Methylobacterium sp. Leaf93	10	1	0	4	0	0	3	1	1
GCF_001430865.1	100	0.24	refseq27029	1476901	Complete Genome	k__Bacteria	p__Bacteroidetes	c__Flavobacteriia	o__Flavobacteriales	f__Flavobacteriaceae	g__Nonlabens	s__Nonlabens sp. MIC269	3	0	1	0	0	0	1	0	1
GCF_001426885.1	100	1	refseq35792	1736464	Scaffold	k__Bacteria	p__Proteobacteria	c__Betaproteobacteria	o__Burkholderiales	f__Comamonadaceae	g__Pelomonas	s__Pelomonas sp. Root1444	9	0	0	0	3	0	1	0	5
GCF_001439745.1	100	0.11	refseq4239	1615674	Contig	k__Bacteria	p__Proteobacteria	c__Gammaproteobacteria	o__Pseudomonadales	f__Pseudomonadaceae	g__Pseudomonas	s__Pseudomonas lactis	15	0	0	5	3	0	1	0	6
GCF_001439815.1	100	0.91	refseq133217	76758	Contig	k__Bacteria	p__Proteobacteria	c__Gammaproteobacteria	o__Pseudomonadales	f__Pseudomonadaceae	g__Pseudomonas	s__Pseudomonas orientalis	12	0	0	5	2	0	0	0	5
GCF_001439735.1	100	0.43	refseq11641	1615673	Contig	k__Bacteria	p__Proteobacteria	c__Gammaproteobacteria	o__Pseudomonadales	f__Pseudomonadaceae	g__Pseudomonas	s__Pseudomonas paralactis	13	0	0	5	3	0	0	0	5
GCF_001446975.1	100	0.4	refseq95801	1729726	Contig	k__Bacteria	p__Proteobacteria	c__Gammaproteobacteria	o__Pseudomonadales	f__Pseudomonadaceae	g__Pseudomonas	s__Pseudomonas sp. TTU2014-105ASC	8	0	0	0	1	0	1	1	5
GCF_001439805.1	100	0.32	refseq3810	200450	Contig	k__Bacteria	p__Proteobacteria	c__Gammaproteobacteria	o__Pseudomonadales	f__Pseudomonadaceae	g__Pseudomonas	s__Pseudomonas trivialis	10	0	0	6	1	0	1	0	2
GCF_001439695.1	100	0.94	refseq9123	76761	Contig	k__Bacteria	p__Proteobacteria	c__Gammaproteobacteria	o__Pseudomonadales	f__Pseudomonadaceae	g__Pseudomonas	s__Pseudomonas veronii	11	0	0	5	3	0	0	0	3
GCF_001422365.1	100	1.17	refseq94408	1736315	Contig	k__Bacteria	p__Proteobacteria	c__Betaproteobacteria	o__Burkholderiales	f__Comamonadaceae	g__Pseudorhodoferax	s__Pseudorhodoferax sp. Leaf265	10	0	0	2	1	0	1	0	6
GCF_001425825.1	100	1.11	refseq23513	1736435	Scaffold	k__Bacteria	p__Proteobacteria	c__Betaproteobacteria	o__Burkholderiales	f__unclassified Burkholderiales family	g__Rhizobacter	s__Rhizobacter sp. Root1238	9	0	0	0	2	0	2	2	3
GCF_001428145.1	100	1.11	refseq23513	1736479	Scaffold	k__Bacteria	p__Proteobacteria	c__Betaproteobacteria	o__Burkholderiales	f__unclassified Burkholderiales family	g__Rhizobacter	s__Rhizobacter sp. Root16D2	9	0	0	0	2	0	2	2	3
GCF_001431365.1	100	0.32	refseq27574	270918	Contig	k__Bacteria	p__Bacteroidetes	c__Flavobacteriia	o__Flavobacteriales	f__Flavobacteriaceae	g__Salegentibacter	s__Salegentibacter mishustinae	3	0	1	0	0	0	1	0	1
GCF_001425805.1	100	1.04	refseq22663	1736523	Scaffold	k__Bacteria	p__Actinobacteria	c__Actinomycetia	o__Streptomycetales	f__Streptomycetaceae	g__Streptomyces	s__Streptomyces sp. Root369	28	3	2	5	3	0	6	1	8
GCF_001462435.1	100	0.36	refseq6851	430531	Chromosome	k__Bacteria	p__Proteobacteria	c__Betaproteobacteria	o__Burkholderiales	f__Burkholderiaceae	g__Burkholderia	s__Burkholderia humptydooensis	17	2	0	1	3	0	2	3	6
GCF_001455145.1	100	0.15	refseq95186	1307442	Complete Genome	k__Bacteria	p__Fusobacteria	c__Fusobacteriia	o__Fusobacteriales	f__Fusobacteriaceae	g__Fusobacterium	s__Fusobacterium hwasookii	2	0	0	2	0	0	0	0	0
GCF_001455085.1	100	0.03	refseq13906	1307443	Complete Genome	k__Bacteria	p__Fusobacteria	c__Fusobacteriia	o__Fusobacteriales	f__Fusobacteriaceae	g__Fusobacterium	s__Fusobacterium hwasookii	2	0	0	2	0	0	0	0	0
GCF_001469195.1	100	0.13	refseq30234	1761890	Scaffold	k__Bacteria	p__Proteobacteria	c__Gammaproteobacteria	o__Alteromonadales	f__Pseudoalteromonadaceae	g__Pseudoalteromonas	s__Pseudoalteromonas sp. 10-33	2	0	0	0	1	0	0	0	1
GCF_001468205.2	100	0.13	refseq4136	1761891	Complete Genome	k__Bacteria	p__Proteobacteria	c__Gammaproteobacteria	o__Alteromonadales	f__Pseudoalteromonadaceae	g__Pseudoalteromonas	s__Pseudoalteromonas sp. 13-15	1	0	0	0	1	0	0	0	0
GCF_001469205.1	100	0.38	refseq43860	1761893	Scaffold	k__Bacteria	p__Proteobacteria	c__Gammaproteobacteria	o__Alteromonadales	f__Pseudoalteromonadaceae	g__Pseudoalteromonas	s__Pseudoalteromonas sp. H103	2	0	0	0	1	0	0	0	1
GCF_001465295.1	100	0.4	refseq95351	1315283	Complete Genome	k__Bacteria	p__Proteobacteria	c__Gammaproteobacteria	o__Alteromonadales	f__Pseudoalteromonadaceae	g__Pseudoalteromonas	s__Pseudoalteromonas translucida	3	0	0	0	1	0	0	0	2
GCF_001484985.1	100	0.16	refseq3676	52133	Contig	k__Bacteria	p__Proteobacteria	c__Gammaproteobacteria	o__Pseudomonadales	f__Moraxellaceae	g__Acinetobacter	s__Acinetobacter venetianus	6	0	0	0	1	0	0	0	5
GCF_001477625.1	100	1.08	refseq10375	1768242	Complete Genome	k__Bacteria	p__Proteobacteria	c__Betaproteobacteria	o__Burkholderiales	f__unclassified Burkholderiales family	g__Paucibacter	s__Paucibacter sp. KCTC 42545	8	0	0	2	2	0	1	0	3
GCF_001483745.1	100	0.84	refseq95618	767452	Scaffold	k__Bacteria	p__Actinobacteria	c__Actinomycetia	o__Micrococcales	f__Ornithinimicrobiaceae	g__Serinicoccus	s__Serinicoccus chungangensis	2	0	0	0	1	0	1	0	0
GCF_001485125.1	100	1.52	refseq840	1930	Scaffold	k__Bacteria	p__Actinobacteria	c__Actinomycetia	o__Streptomycetales	f__Streptomycetaceae	g__Streptomyces	s__Streptomyces scabiei	38	3	1	2	10	0	7	1	14
GCF_001485145.1	100	0.57	refseq133510	85558	Scaffold	k__Bacteria	p__Actinobacteria	c__Actinomycetia	o__Streptomycetales	f__Streptomycetaceae	g__Streptomyces	s__Streptomyces turgidiscabies	36	1	3	8	6	0	5	2	11
GCF_001523905.1	100	0.43	refseq133608	179879	Contig	k__Bacteria	p__Proteobacteria	c__Betaproteobacteria	o__Burkholderiales	f__Burkholderiaceae	g__Burkholderia	s__Burkholderia anthina	17	0	0	2	2	0	7	2	4
GCF_001527555.1	100	0.45	refseq19731	179879	Contig	k__Bacteria	p__Proteobacteria	c__Betaproteobacteria	o__Burkholderiales	f__Burkholderiaceae	g__Burkholderia	s__Burkholderia anthina	18	1	0	2	1	0	7	2	5
GCF_001527785.1	100	0.45	refseq133615	179879	Contig	k__Bacteria	p__Proteobacteria	c__Betaproteobacteria	o__Burkholderiales	f__Burkholderiaceae	g__Burkholderia	s__Burkholderia anthina	18	1	0	2	1	0	7	2	5
GCF_001522375.1	100	0.35	refseq5434	488732	Contig	k__Bacteria	p__Proteobacteria	c__Betaproteobacteria	o__Burkholderiales	f__Burkholderiaceae	g__Burkholderia	s__Burkholderia diffusa	10	1	0	1	1	0	3	0	4
GCF_001523065.1	100	0.11	refseq5434	488732	Contig	k__Bacteria	p__Proteobacteria	c__Betaproteobacteria	o__Burkholderiales	f__Burkholderiaceae	g__Burkholderia	s__Burkholderia diffusa	12	1	0	1	2	0	4	0	4
GCF_001523145.1	100	0.16	refseq27492	488732	Contig	k__Bacteria	p__Proteobacteria	c__Betaproteobacteria	o__Burkholderiales	f__Burkholderiaceae	g__Burkholderia	s__Burkholderia diffusa	15	1	0	1	2	0	5	0	6
GCF_001524385.1	100	0.48	refseq5434	488732	Contig	k__Bacteria	p__Proteobacteria	c__Betaproteobacteria	o__Burkholderiales	f__Burkholderiaceae	g__Burkholderia	s__Burkholderia diffusa	13	1	0	1	1	0	4	0	6
GCF_001524705.1	100	0.18	refseq5434	488732	Contig	k__Bacteria	p__Proteobacteria	c__Betaproteobacteria	o__Burkholderiales	f__Burkholderiaceae	g__Burkholderia	s__Burkholderia diffusa	12	1	0	1	2	0	4	0	4
GCF_001527605.1	100	0.62	refseq27492	488732	Contig	k__Bacteria	p__Proteobacteria	c__Betaproteobacteria	o__Burkholderiales	f__Burkholderiaceae	g__Burkholderia	s__Burkholderia diffusa	12	1	0	1	2	0	4	0	4
GCF_001531975.1	100	0.16	refseq5434	488732	Contig	k__Bacteria	p__Proteobacteria	c__Betaproteobacteria	o__Burkholderiales	f__Burkholderiaceae	g__Burkholderia	s__Burkholderia diffusa	13	1	0	1	2	0	4	0	5
GCF_001532105.1	100	0.16	refseq5434	488732	Contig	k__Bacteria	p__Proteobacteria	c__Betaproteobacteria	o__Burkholderiales	f__Burkholderiaceae	g__Burkholderia	s__Burkholderia diffusa	13	1	0	1	2	0	4	0	5
GCF_001532285.1	100	0.16	refseq5434	488732	Contig	k__Bacteria	p__Proteobacteria	c__Betaproteobacteria	o__Burkholderiales	f__Burkholderiaceae	g__Burkholderia	s__Burkholderia diffusa	13	1	0	1	2	0	4	0	5
GCF_001527485.1	100	1.53	refseq10152	28095	Contig	k__Bacteria	p__Proteobacteria	c__Betaproteobacteria	o__Burkholderiales	f__Burkholderiaceae	g__Burkholderia	s__Burkholderia gladioli	24	0	2	11	1	0	4	0	6
GCF_001523745.2	100	0.34	refseq23579	1385591	Complete Genome	k__Bacteria	p__Proteobacteria	c__Betaproteobacteria	o__Burkholderiales	f__Burkholderiaceae	g__Burkholderia	s__Burkholderia sp. BDU6	23	1	0	5	2	0	3	3	9
GCF_001525825.1	100	0.53	refseq8954	1207504	Contig	k__Bacteria	p__Proteobacteria	c__Betaproteobacteria	o__Burkholderiales	f__Burkholderiaceae	g__Burkholderia	s__Burkholderia pseudomultivorans	14	1	0	1	1	0	5	0	6
GCF_001532065.1	100	0.96	refseq8954	1207504	Contig	k__Bacteria	p__Proteobacteria	c__Betaproteobacteria	o__Burkholderiales	f__Burkholderiaceae	g__Burkholderia	s__Burkholderia pseudomultivorans	13	1	0	1	1	0	4	0	6
GCF_001524445.2	100	1.24	refseq5268	1637837	Complete Genome	k__Bacteria	p__Proteobacteria	c__Betaproteobacteria	o__Burkholderiales	f__Burkholderiaceae	g__Burkholderia	s__Burkholderia sp. MSMB0266	22	2	1	6	2	0	2	3	6
GCF_001524085.1	100	0.06	refseq96022	488731	Contig	k__Bacteria	p__Proteobacteria	c__Betaproteobacteria	o__Burkholderiales	f__Burkholderiaceae	g__Burkholderia	s__Burkholderia seminalis	18	1	1	2	2	0	7	0	5
GCF_001523445.1	100	0.05	refseq96016	1637859	Contig	k__Bacteria	p__Proteobacteria	c__Betaproteobacteria	o__Burkholderiales	f__Burkholderiaceae	g__Burkholderia	s__Burkholderia sp. ABCPW 11	13	1	0	2	1	0	4	0	5
GCF_001523835.1	100	0.34	refseq96018	1637860	Contig	k__Bacteria	p__Proteobacteria	c__Betaproteobacteria	o__Burkholderiales	f__Burkholderiaceae	g__Burkholderia	s__Burkholderia sp. ABCPW 14	28	1	1	9	2	0	4	3	8
GCF_001522845.1	100	0.34	refseq96014	1385590	Contig	k__Bacteria	p__Proteobacteria	c__Betaproteobacteria	o__Burkholderiales	f__Burkholderiaceae	g__Burkholderia	s__Burkholderia sp. BDU5	23	1	1	5	3	0	3	3	7
GCF_001524185.1	100	0.51	refseq4416	1637866	Contig	k__Bacteria	p__Proteobacteria	c__Betaproteobacteria	o__Burkholderiales	f__Burkholderiaceae	g__Burkholderia	s__Burkholderia sp. FL-7-2-10-S1-D7	12	1	0	1	2	0	4	0	4
GCF_001523915.2	100	0.21	refseq96019	1637862	Complete Genome	k__Bacteria	p__Proteobacteria	c__Betaproteobacteria	o__Burkholderiales	f__Burkholderiaceae	g__Burkholderia	s__Burkholderia sp. LA-2-3-30-S1-D2	11	1	0	1	1	0	3	0	5
GCF_001528895.1	100	0.9	refseq96048	1637900	Contig	k__Bacteria	p__Proteobacteria	c__Betaproteobacteria	o__Burkholderiales	f__Burkholderiaceae	g__Burkholderia	s__Burkholderia sp. MSMB1078WGS	12	1	0	1	1	0	4	1	4
GCF_001527625.1	100	0.15	refseq4672	1636424	Contig	k__Bacteria	p__Proteobacteria	c__Betaproteobacteria	o__Burkholderiales	f__Burkholderiaceae	g__Burkholderia	s__Burkholderia sp. MSMB1552	17	1	0	2	3	0	2	3	6
GCF_001526365.1	100	0.14	refseq39443	1637876	Contig	k__Bacteria	p__Proteobacteria	c__Betaproteobacteria	o__Burkholderiales	f__Burkholderiaceae	g__Burkholderia	s__Burkholderia sp. MSMB1835	13	1	0	2	1	0	5	0	4
GCF_001522585.2	100	0.14	refseq20740	1637853	Complete Genome	k__Bacteria	p__Proteobacteria	c__Betaproteobacteria	o__Burkholderiales	f__Burkholderiaceae	g__Burkholderia	s__Burkholderia sp. NRF60-BP8	14	1	0	2	1	0	6	0	4
GCF_001522185.1	100	0.84	refseq5844	1637844	Contig	k__Bacteria	p__Proteobacteria	c__Betaproteobacteria	o__Burkholderiales	f__Burkholderiaceae	g__Burkholderia	s__Burkholderia sp. RF2-non_BP3	13	1	1	1	1	0	4	0	5
GCF_001521985.1	100	0.63	refseq5844	1637845	Contig	k__Bacteria	p__Proteobacteria	c__Betaproteobacteria	o__Burkholderiales	f__Burkholderiaceae	g__Burkholderia	s__Burkholderia sp. RF4-BP95	13	1	1	1	1	0	4	0	5
GCF_001522425.1	100	0.84	refseq5844	1637847	Contig	k__Bacteria	p__Proteobacteria	c__Betaproteobacteria	o__Burkholderiales	f__Burkholderiaceae	g__Burkholderia	s__Burkholderia sp. RF7-non_BP1	13	1	1	1	1	0	4	0	5
GCF_001521935.1	100	0.84	refseq5844	1637848	Contig	k__Bacteria	p__Proteobacteria	c__Betaproteobacteria	o__Burkholderiales	f__Burkholderiaceae	g__Burkholderia	s__Burkholderia sp. RF7-non_BP4	13	1	1	1	1	0	4	0	5
GCF_001527665.1	100	1.12	refseq6620	1503054	Contig	k__Bacteria	p__Proteobacteria	c__Betaproteobacteria	o__Burkholderiales	f__Burkholderiaceae	g__Burkholderia	s__Burkholderia stagnalis	21	1	0	5	3	0	3	0	9
GCF_001527725.1	100	0.85	refseq2437	1503054	Contig	k__Bacteria	p__Proteobacteria	c__Betaproteobacteria	o__Burkholderiales	f__Burkholderiaceae	g__Burkholderia	s__Burkholderia stagnalis	19	1	0	3	3	0	3	0	9
GCF_001521925.1	100	0.43	refseq6833	1503055	Contig	k__Bacteria	p__Proteobacteria	c__Betaproteobacteria	o__Burkholderiales	f__Burkholderiaceae	g__Burkholderia	s__Burkholderia territorii	12	1	0	1	1	0	4	0	5
GCF_001522095.1	100	0.44	refseq5389	1503055	Contig	k__Bacteria	p__Proteobacteria	c__Betaproteobacteria	o__Burkholderiales	f__Burkholderiaceae	g__Burkholderia	s__Burkholderia territorii	13	1	1	1	1	0	4	0	5
GCF_001522355.1	100	0.44	refseq5235	1503055	Contig	k__Bacteria	p__Proteobacteria	c__Betaproteobacteria	o__Burkholderiales	f__Burkholderiaceae	g__Burkholderia	s__Burkholderia territorii	13	1	1	1	1	0	4	0	5
GCF_001522365.1	100	0.43	refseq6833	1503055	Contig	k__Bacteria	p__Proteobacteria	c__Betaproteobacteria	o__Burkholderiales	f__Burkholderiaceae	g__Burkholderia	s__Burkholderia territorii	12	1	0	1	1	0	4	0	5
GCF_001526285.1	100	0.46	refseq845	1503055	Contig	k__Bacteria	p__Proteobacteria	c__Betaproteobacteria	o__Burkholderiales	f__Burkholderiaceae	g__Burkholderia	s__Burkholderia territorii	13	1	1	1	1	0	5	0	4
GCF_001526385.1	100	0.12	refseq96041	1503055	Contig	k__Bacteria	p__Proteobacteria	c__Betaproteobacteria	o__Burkholderiales	f__Burkholderiaceae	g__Burkholderia	s__Burkholderia territorii	13	1	1	1	1	0	5	0	4
GCF_001526405.1	100	0.43	refseq7516	1503055	Contig	k__Bacteria	p__Proteobacteria	c__Betaproteobacteria	o__Burkholderiales	f__Burkholderiaceae	g__Burkholderia	s__Burkholderia territorii	13	1	1	1	1	0	5	0	4
GCF_001527205.1	100	0.21	refseq6833	1503055	Contig	k__Bacteria	p__Proteobacteria	c__Betaproteobacteria	o__Burkholderiales	f__Burkholderiaceae	g__Burkholderia	s__Burkholderia territorii	13	1	1	1	1	0	5	0	4
GCF_001527765.1	100	0.14	refseq27492	1503055	Contig	k__Bacteria	p__Proteobacteria	c__Betaproteobacteria	o__Burkholderiales	f__Burkholderiaceae	g__Burkholderia	s__Burkholderia territorii	13	1	0	1	1	0	5	0	5
GCF_001529965.1	100	0.85	refseq6833	1503055	Contig	k__Bacteria	p__Proteobacteria	c__Betaproteobacteria	o__Burkholderiales	f__Burkholderiaceae	g__Burkholderia	s__Burkholderia territorii	12	1	0	2	1	0	5	0	3
GCF_001530725.1	100	1.28	refseq6833	1503055	Contig	k__Bacteria	p__Proteobacteria	c__Betaproteobacteria	o__Burkholderiales	f__Burkholderiaceae	g__Burkholderia	s__Burkholderia territorii	12	1	0	2	1	0	5	0	3
GCF_001530925.1	100	0.14	refseq1345	1503055	Contig	k__Bacteria	p__Proteobacteria	c__Betaproteobacteria	o__Burkholderiales	f__Burkholderiaceae	g__Burkholderia	s__Burkholderia territorii	13	1	0	1	1	0	5	0	5
GCF_001531325.1	100	0.43	refseq1345	1503055	Contig	k__Bacteria	p__Proteobacteria	c__Betaproteobacteria	o__Burkholderiales	f__Burkholderiaceae	g__Burkholderia	s__Burkholderia territorii	13	1	0	1	1	0	5	0	5
GCF_001532185.1	100	0.53	refseq7516	1503055	Contig	k__Bacteria	p__Proteobacteria	c__Betaproteobacteria	o__Burkholderiales	f__Burkholderiaceae	g__Burkholderia	s__Burkholderia territorii	13	1	0	1	1	0	5	0	5
GCF_001532675.1	100	0.21	refseq6833	1503055	Contig	k__Bacteria	p__Proteobacteria	c__Betaproteobacteria	o__Burkholderiales	f__Burkholderiaceae	g__Burkholderia	s__Burkholderia territorii	14	2	1	1	1	0	5	0	4
GCF_001532725.1	100	0.21	refseq96060	1503055	Contig	k__Bacteria	p__Proteobacteria	c__Betaproteobacteria	o__Burkholderiales	f__Burkholderiaceae	g__Burkholderia	s__Burkholderia territorii	14	2	1	1	1	0	5	0	4
GCF_001524325.1	100	0.06	refseq939	57975	Contig	k__Bacteria	p__Proteobacteria	c__Betaproteobacteria	o__Burkholderiales	f__Burkholderiaceae	g__Burkholderia	s__Burkholderia thailandensis	23	1	1	7	3	0	2	2	7
GCF_001524345.1	100	0.06	refseq939	57975	Contig	k__Bacteria	p__Proteobacteria	c__Betaproteobacteria	o__Burkholderiales	f__Burkholderiaceae	g__Burkholderia	s__Burkholderia thailandensis	21	1	0	6	3	0	2	2	7
GCF_001522005.1	100	1.69	refseq7954	101571	Contig	k__Bacteria	p__Proteobacteria	c__Betaproteobacteria	o__Burkholderiales	f__Burkholderiaceae	g__Burkholderia	s__Burkholderia ubonensis	21	0	0	7	1	0	3	3	7
GCF_001522035.1	100	1.28	refseq15339	101571	Contig	k__Bacteria	p__Proteobacteria	c__Betaproteobacteria	o__Burkholderiales	f__Burkholderiaceae	g__Burkholderia	s__Burkholderia ubonensis	19	0	0	4	2	0	3	2	8
GCF_001522055.1	100	1.28	refseq7954	101571	Contig	k__Bacteria	p__Proteobacteria	c__Betaproteobacteria	o__Burkholderiales	f__Burkholderiaceae	g__Burkholderia	s__Burkholderia ubonensis	23	1	0	7	2	0	3	2	8
GCF_001522075.1	100	1.28	refseq6114	101571	Contig	k__Bacteria	p__Proteobacteria	c__Betaproteobacteria	o__Burkholderiales	f__Burkholderiaceae	g__Burkholderia	s__Burkholderia ubonensis	17	0	0	4	2	0	3	2	6
GCF_001522155.1	100	4.26	refseq6114	101571	Contig	k__Bacteria	p__Proteobacteria	c__Betaproteobacteria	o__Burkholderiales	f__Burkholderiaceae	g__Burkholderia	s__Burkholderia ubonensis	21	0	0	7	3	0	3	2	6
GCF_001522175.1	100	1.49	refseq7954	101571	Contig	k__Bacteria	p__Proteobacteria	c__Betaproteobacteria	o__Burkholderiales	f__Burkholderiaceae	g__Burkholderia	s__Burkholderia ubonensis	20	1	0	6	2	0	3	1	7
GCF_001522235.1	100	1.28	refseq6114	101571	Contig	k__Bacteria	p__Proteobacteria	c__Betaproteobacteria	o__Burkholderiales	f__Burkholderiaceae	g__Burkholderia	s__Burkholderia ubonensis	17	0	0	4	2	0	3	2	6
GCF_001522245.1	100	2.55	refseq7954	101571	Contig	k__Bacteria	p__Proteobacteria	c__Betaproteobacteria	o__Burkholderiales	f__Burkholderiaceae	g__Burkholderia	s__Burkholderia ubonensis	23	1	0	7	2	0	3	2	8
GCF_001522275.1	100	1.28	refseq7954	101571	Contig	k__Bacteria	p__Proteobacteria	c__Betaproteobacteria	o__Burkholderiales	f__Burkholderiaceae	g__Burkholderia	s__Burkholderia ubonensis	22	1	0	7	2	0	3	2	7
GCF_001522415.1	100	1.28	refseq6114	101571	Contig	k__Bacteria	p__Proteobacteria	c__Betaproteobacteria	o__Burkholderiales	f__Burkholderiaceae	g__Burkholderia	s__Burkholderia ubonensis	19	0	0	6	2	0	3	2	6
GCF_001522455.1	100	1.49	refseq7954	101571	Contig	k__Bacteria	p__Proteobacteria	c__Betaproteobacteria	o__Burkholderiales	f__Burkholderiaceae	g__Burkholderia	s__Burkholderia ubonensis	18	1	0	4	2	0	3	1	7
GCF_001522475.1	100	1.28	refseq6114	101571	Contig	k__Bacteria	p__Proteobacteria	c__Betaproteobacteria	o__Burkholderiales	f__Burkholderiaceae	g__Burkholderia	s__Burkholderia ubonensis	17	0	0	4	2	0	3	2	6
GCF_001522505.1	100	1.49	refseq133606	101571	Contig	k__Bacteria	p__Proteobacteria	c__Betaproteobacteria	o__Burkholderiales	f__Burkholderiaceae	g__Burkholderia	s__Burkholderia ubonensis	19	0	0	5	2	0	3	2	7
GCF_001522645.1	100	1.49	refseq7954	101571	Contig	k__Bacteria	p__Proteobacteria	c__Betaproteobacteria	o__Burkholderiales	f__Burkholderiaceae	g__Burkholderia	s__Burkholderia ubonensis	20	1	0	6	2	0	3	1	7
GCF_001523245.1	100	1.26	refseq1022	101571	Contig	k__Bacteria	p__Proteobacteria	c__Betaproteobacteria	o__Burkholderiales	f__Burkholderiaceae	g__Burkholderia	s__Burkholderia ubonensis	19	0	0	6	2	0	3	1	7
GCF_001523315.1	100	1.44	refseq7133	101571	Contig	k__Bacteria	p__Proteobacteria	c__Betaproteobacteria	o__Burkholderiales	f__Burkholderiaceae	g__Burkholderia	s__Burkholderia ubonensis	17	0	0	5	2	0	3	1	6
GCF_001523345.1	100	1.12	refseq1022	101571	Contig	k__Bacteria	p__Proteobacteria	c__Betaproteobacteria	o__Burkholderiales	f__Burkholderiaceae	g__Burkholderia	s__Burkholderia ubonensis	19	0	0	5	3	0	3	1	7
GCF_001523385.1	100	1.49	refseq733	101571	Contig	k__Bacteria	p__Proteobacteria	c__Betaproteobacteria	o__Burkholderiales	f__Burkholderiaceae	g__Burkholderia	s__Burkholderia ubonensis	18	0	0	5	3	0	3	2	5
GCF_001523405.1	100	1.44	refseq733	101571	Contig	k__Bacteria	p__Proteobacteria	c__Betaproteobacteria	o__Burkholderiales	f__Burkholderiaceae	g__Burkholderia	s__Burkholderia ubonensis	19	0	0	5	3	0	3	2	6
GCF_001523485.1	100	2.5	refseq48437	101571	Contig	k__Bacteria	p__Proteobacteria	c__Betaproteobacteria	o__Burkholderiales	f__Burkholderiaceae	g__Burkholderia	s__Burkholderia ubonensis	16	0	0	3	2	0	3	1	7
GCF_001523505.1	100	1.58	refseq733	101571	Contig	k__Bacteria	p__Proteobacteria	c__Betaproteobacteria	o__Burkholderiales	f__Burkholderiaceae	g__Burkholderia	s__Burkholderia ubonensis	21	2	0	6	2	0	3	2	6
GCF_001523775.1	100	1.86	refseq733	101571	Contig	k__Bacteria	p__Proteobacteria	c__Betaproteobacteria	o__Burkholderiales	f__Burkholderiaceae	g__Burkholderia	s__Burkholderia ubonensis	16	0	0	4	2	0	3	2	5
GCF_001523825.1	100	1.65	refseq733	101571	Contig	k__Bacteria	p__Proteobacteria	c__Betaproteobacteria	o__Burkholderiales	f__Burkholderiaceae	g__Burkholderia	s__Burkholderia ubonensis	18	0	0	6	2	0	3	1	6
GCF_001524365.1	100	1.44	refseq733	101571	Contig	k__Bacteria	p__Proteobacteria	c__Betaproteobacteria	o__Burkholderiales	f__Burkholderiaceae	g__Burkholderia	s__Burkholderia ubonensis	20	1	0	6	3	0	3	2	5
GCF_001524405.1	100	1.49	refseq733	101571	Contig	k__Bacteria	p__Proteobacteria	c__Betaproteobacteria	o__Burkholderiales	f__Burkholderiaceae	g__Burkholderia	s__Burkholderia ubonensis	16	0	0	4	2	0	3	1	6
GCF_001524545.1	100	1.44	refseq733	101571	Contig	k__Bacteria	p__Proteobacteria	c__Betaproteobacteria	o__Burkholderiales	f__Burkholderiaceae	g__Burkholderia	s__Burkholderia ubonensis	20	0	1	4	5	0	3	2	5
GCF_001524605.1	100	1.14	refseq4156	101571	Contig	k__Bacteria	p__Proteobacteria	c__Betaproteobacteria	o__Burkholderiales	f__Burkholderiaceae	g__Burkholderia	s__Burkholderia ubonensis	18	0	0	6	2	0	3	1	6
GCF_001524685.1	100	1.12	refseq4156	101571	Contig	k__Bacteria	p__Proteobacteria	c__Betaproteobacteria	o__Burkholderiales	f__Burkholderiaceae	g__Burkholderia	s__Burkholderia ubonensis	18	0	0	6	2	0	3	1	6
GCF_001524745.1	100	1.07	refseq1022	101571	Contig	k__Bacteria	p__Proteobacteria	c__Betaproteobacteria	o__Burkholderiales	f__Burkholderiaceae	g__Burkholderia	s__Burkholderia ubonensis	19	0	0	4	3	0	3	1	8
GCF_001524785.1	100	1.12	refseq4156	101571	Contig	k__Bacteria	p__Proteobacteria	c__Betaproteobacteria	o__Burkholderiales	f__Burkholderiaceae	g__Burkholderia	s__Burkholderia ubonensis	17	0	0	5	2	0	3	1	6
GCF_001524805.1	100	1.12	refseq4156	101571	Contig	k__Bacteria	p__Proteobacteria	c__Betaproteobacteria	o__Burkholderiales	f__Burkholderiaceae	g__Burkholderia	s__Burkholderia ubonensis	17	0	0	5	2	0	3	1	6
GCF_001525705.1	100	1.01	refseq733	101571	Contig	k__Bacteria	p__Proteobacteria	c__Betaproteobacteria	o__Burkholderiales	f__Burkholderiaceae	g__Burkholderia	s__Burkholderia ubonensis	19	0	0	4	4	0	3	2	6
GCF_001525715.1	100	1.44	refseq733	101571	Contig	k__Bacteria	p__Proteobacteria	c__Betaproteobacteria	o__Burkholderiales	f__Burkholderiaceae	g__Burkholderia	s__Burkholderia ubonensis	16	0	0	4	2	0	3	2	5
GCF_001525745.1	100	1.49	refseq733	101571	Contig	k__Bacteria	p__Proteobacteria	c__Betaproteobacteria	o__Burkholderiales	f__Burkholderiaceae	g__Burkholderia	s__Burkholderia ubonensis	19	0	0	6	2	0	3	3	5
GCF_001525855.1	100	1.79	refseq22845	101571	Contig	k__Bacteria	p__Proteobacteria	c__Betaproteobacteria	o__Burkholderiales	f__Burkholderiaceae	g__Burkholderia	s__Burkholderia ubonensis	16	0	0	4	2	0	3	1	6
GCF_001525885.1	100	1.7	refseq733	101571	Contig	k__Bacteria	p__Proteobacteria	c__Betaproteobacteria	o__Burkholderiales	f__Burkholderiaceae	g__Burkholderia	s__Burkholderia ubonensis	17	0	0	4	2	0	3	1	7
GCF_001526225.1	100	1.12	refseq1022	101571	Contig	k__Bacteria	p__Proteobacteria	c__Betaproteobacteria	o__Burkholderiales	f__Burkholderiaceae	g__Burkholderia	s__Burkholderia ubonensis	20	0	0	7	2	0	3	1	7
GCF_001526305.1	100	1.12	refseq1022	101571	Contig	k__Bacteria	p__Proteobacteria	c__Betaproteobacteria	o__Burkholderiales	f__Burkholderiaceae	g__Burkholderia	s__Burkholderia ubonensis	19	0	1	4	2	0	3	1	8
GCF_001526465.1	100	1.33	refseq4156	101571	Contig	k__Bacteria	p__Proteobacteria	c__Betaproteobacteria	o__Burkholderiales	f__Burkholderiaceae	g__Burkholderia	s__Burkholderia ubonensis	17	0	0	5	2	0	3	1	6
GCF_001526485.1	100	1.33	refseq4156	101571	Contig	k__Bacteria	p__Proteobacteria	c__Betaproteobacteria	o__Burkholderiales	f__Burkholderiaceae	g__Burkholderia	s__Burkholderia ubonensis	18	0	0	6	2	0	3	1	6
GCF_001526625.1	100	1.44	refseq733	101571	Contig	k__Bacteria	p__Proteobacteria	c__Betaproteobacteria	o__Burkholderiales	f__Burkholderiaceae	g__Burkholderia	s__Burkholderia ubonensis	18	0	0	6	2	0	3	1	6
GCF_001526635.1	100	3.61	refseq733	101571	Contig	k__Bacteria	p__Proteobacteria	c__Betaproteobacteria	o__Burkholderiales	f__Burkholderiaceae	g__Burkholderia	s__Burkholderia ubonensis	24	0	0	11	3	0	3	2	5
GCF_001526645.1	100	1.49	refseq733	101571	Contig	k__Bacteria	p__Proteobacteria	c__Betaproteobacteria	o__Burkholderiales	f__Burkholderiaceae	g__Burkholderia	s__Burkholderia ubonensis	16	0	0	4	2	0	3	2	5
GCF_001526655.1	100	1.12	refseq1022	101571	Contig	k__Bacteria	p__Proteobacteria	c__Betaproteobacteria	o__Burkholderiales	f__Burkholderiaceae	g__Burkholderia	s__Burkholderia ubonensis	20	0	1	5	2	0	3	1	8
GCF_001526735.1	100	1.44	refseq4156	101571	Contig	k__Bacteria	p__Proteobacteria	c__Betaproteobacteria	o__Burkholderiales	f__Burkholderiaceae	g__Burkholderia	s__Burkholderia ubonensis	20	0	0	5	3	0	3	1	8
GCF_001526865.1	100	3.78	refseq733	101571	Contig	k__Bacteria	p__Proteobacteria	c__Betaproteobacteria	o__Burkholderiales	f__Burkholderiaceae	g__Burkholderia	s__Burkholderia ubonensis	17	0	0	4	2	0	3	3	5
GCF_001526875.1	100	1.12	refseq1022	101571	Contig	k__Bacteria	p__Proteobacteria	c__Betaproteobacteria	o__Burkholderiales	f__Burkholderiaceae	g__Burkholderia	s__Burkholderia ubonensis	20	0	0	5	3	0	3	1	8
GCF_001526915.1	100	1.38	refseq133614	101571	Contig	k__Bacteria	p__Proteobacteria	c__Betaproteobacteria	o__Burkholderiales	f__Burkholderiaceae	g__Burkholderia	s__Burkholderia ubonensis	16	0	0	4	2	0	3	2	5
GCF_001526945.1	100	1.54	refseq1022	101571	Contig	k__Bacteria	p__Proteobacteria	c__Betaproteobacteria	o__Burkholderiales	f__Burkholderiaceae	g__Burkholderia	s__Burkholderia ubonensis	21	0	0	6	3	0	3	1	8
GCF_001527015.1	100	1.44	refseq9212	101571	Contig	k__Bacteria	p__Proteobacteria	c__Betaproteobacteria	o__Burkholderiales	f__Burkholderiaceae	g__Burkholderia	s__Burkholderia ubonensis	17	0	0	4	3	0	3	2	5
GCF_001527035.1	100	1.44	refseq6422	101571	Contig	k__Bacteria	p__Proteobacteria	c__Betaproteobacteria	o__Burkholderiales	f__Burkholderiaceae	g__Burkholderia	s__Burkholderia ubonensis	17	0	0	4	3	0	3	2	5
GCF_001527085.1	100	1.49	refseq1022	101571	Contig	k__Bacteria	p__Proteobacteria	c__Betaproteobacteria	o__Burkholderiales	f__Burkholderiaceae	g__Burkholderia	s__Burkholderia ubonensis	19	0	0	4	3	0	3	1	8
GCF_001527095.1	100	1.38	refseq6422	101571	Contig	k__Bacteria	p__Proteobacteria	c__Betaproteobacteria	o__Burkholderiales	f__Burkholderiaceae	g__Burkholderia	s__Burkholderia ubonensis	16	0	0	4	2	0	3	1	6
GCF_001527105.1	100	1.91	refseq733	101571	Contig	k__Bacteria	p__Proteobacteria	c__Betaproteobacteria	o__Burkholderiales	f__Burkholderiaceae	g__Burkholderia	s__Burkholderia ubonensis	17	0	0	5	2	0	3	2	5
GCF_001527145.1	100	3.09	refseq7133	101571	Contig	k__Bacteria	p__Proteobacteria	c__Betaproteobacteria	o__Burkholderiales	f__Burkholderiaceae	g__Burkholderia	s__Burkholderia ubonensis	15	0	0	3	2	0	3	1	6
GCF_001527165.1	100	1.44	refseq733	101571	Contig	k__Bacteria	p__Proteobacteria	c__Betaproteobacteria	o__Burkholderiales	f__Burkholderiaceae	g__Burkholderia	s__Burkholderia ubonensis	17	0	0	4	3	0	3	2	5
GCF_001527185.1	100	1.49	refseq733	101571	Contig	k__Bacteria	p__Proteobacteria	c__Betaproteobacteria	o__Burkholderiales	f__Burkholderiaceae	g__Burkholderia	s__Burkholderia ubonensis	18	0	0	6	2	0	3	2	5
GCF_001527225.1	100	1.12	refseq1022	101571	Contig	k__Bacteria	p__Proteobacteria	c__Betaproteobacteria	o__Burkholderiales	f__Burkholderiaceae	g__Burkholderia	s__Burkholderia ubonensis	18	0	0	5	2	0	3	1	7
GCF_001527245.1	100	1.33	refseq4156	101571	Contig	k__Bacteria	p__Proteobacteria	c__Betaproteobacteria	o__Burkholderiales	f__Burkholderiaceae	g__Burkholderia	s__Burkholderia ubonensis	17	0	0	5	2	0	3	1	6
GCF_001527385.1	100	1.12	refseq1022	101571	Contig	k__Bacteria	p__Proteobacteria	c__Betaproteobacteria	o__Burkholderiales	f__Burkholderiaceae	g__Burkholderia	s__Burkholderia ubonensis	18	0	0	5	2	0	3	1	7
GCF_001527405.1	100	1.12	refseq4156	101571	Contig	k__Bacteria	p__Proteobacteria	c__Betaproteobacteria	o__Burkholderiales	f__Burkholderiaceae	g__Burkholderia	s__Burkholderia ubonensis	18	0	0	5	2	0	3	1	7
GCF_001527465.1	100	3.78	refseq7488	101571	Contig	k__Bacteria	p__Proteobacteria	c__Betaproteobacteria	o__Burkholderiales	f__Burkholderiaceae	g__Burkholderia	s__Burkholderia ubonensis	17	0	0	3	3	0	3	2	6
GCF_001527505.1	100	1.07	refseq1022	101571	Contig	k__Bacteria	p__Proteobacteria	c__Betaproteobacteria	o__Burkholderiales	f__Burkholderiaceae	g__Burkholderia	s__Burkholderia ubonensis	15	0	0	3	2	0	3	2	5
GCF_001527745.1	100	1.49	refseq6422	101571	Contig	k__Bacteria	p__Proteobacteria	c__Betaproteobacteria	o__Burkholderiales	f__Burkholderiaceae	g__Burkholderia	s__Burkholderia ubonensis	15	0	0	4	1	0	3	1	6
GCF_001527865.1	100	1.29	refseq19358	101571	Contig	k__Bacteria	p__Proteobacteria	c__Betaproteobacteria	o__Burkholderiales	f__Burkholderiaceae	g__Burkholderia	s__Burkholderia ubonensis	21	0	0	6	3	0	3	1	8
GCF_001527885.1	100	1.21	refseq1022	101571	Contig	k__Bacteria	p__Proteobacteria	c__Betaproteobacteria	o__Burkholderiales	f__Burkholderiaceae	g__Burkholderia	s__Burkholderia ubonensis	21	1	0	5	4	0	3	1	7
GCF_001527905.1	100	3.19	refseq1022	101571	Contig	k__Bacteria	p__Proteobacteria	c__Betaproteobacteria	o__Burkholderiales	f__Burkholderiaceae	g__Burkholderia	s__Burkholderia ubonensis	19	0	0	5	3	0	3	1	7
GCF_001527925.1	100	1.49	refseq1022	101571	Contig	k__Bacteria	p__Proteobacteria	c__Betaproteobacteria	o__Burkholderiales	f__Burkholderiaceae	g__Burkholderia	s__Burkholderia ubonensis	19	0	0	4	3	0	3	1	8
GCF_001527945.1	100	1.21	refseq1022	101571	Contig	k__Bacteria	p__Proteobacteria	c__Betaproteobacteria	o__Burkholderiales	f__Burkholderiaceae	g__Burkholderia	s__Burkholderia ubonensis	19	0	0	4	4	0	3	1	7
GCF_001527985.1	100	1.07	refseq1022	101571	Contig	k__Bacteria	p__Proteobacteria	c__Betaproteobacteria	o__Burkholderiales	f__Burkholderiaceae	g__Burkholderia	s__Burkholderia ubonensis	20	0	1	4	3	0	3	1	8
GCF_001528025.1	100	1.44	refseq733	101571	Contig	k__Bacteria	p__Proteobacteria	c__Betaproteobacteria	o__Burkholderiales	f__Burkholderiaceae	g__Burkholderia	s__Burkholderia ubonensis	16	0	0	4	2	0	3	2	5
GCF_001528065.1	100	1.49	refseq18871	101571	Contig	k__Bacteria	p__Proteobacteria	c__Betaproteobacteria	o__Burkholderiales	f__Burkholderiaceae	g__Burkholderia	s__Burkholderia ubonensis	19	0	0	6	3	0	3	2	5
GCF_001528075.1	100	3.38	refseq1022	101571	Contig	k__Bacteria	p__Proteobacteria	c__Betaproteobacteria	o__Burkholderiales	f__Burkholderiaceae	g__Burkholderia	s__Burkholderia ubonensis	22	0	1	7	3	0	3	1	7
GCF_001528095.1	100	3.7	refseq733	101571	Contig	k__Bacteria	p__Proteobacteria	c__Betaproteobacteria	o__Burkholderiales	f__Burkholderiaceae	g__Burkholderia	s__Burkholderia ubonensis	18	0	0	4	3	0	3	2	6
GCF_001528145.1	100	1.86	refseq133619	101571	Contig	k__Bacteria	p__Proteobacteria	c__Betaproteobacteria	o__Burkholderiales	f__Burkholderiaceae	g__Burkholderia	s__Burkholderia ubonensis	15	0	0	4	1	0	3	1	6
GCF_001528175.1	100	1.54	refseq4669	101571	Contig	k__Bacteria	p__Proteobacteria	c__Betaproteobacteria	o__Burkholderiales	f__Burkholderiaceae	g__Burkholderia	s__Burkholderia ubonensis	19	0	0	7	2	0	3	1	6
GCF_001528205.1	100	1.49	refseq1022	101571	Contig	k__Bacteria	p__Proteobacteria	c__Betaproteobacteria	o__Burkholderiales	f__Burkholderiaceae	g__Burkholderia	s__Burkholderia ubonensis	17	0	0	4	3	0	3	0	7
GCF_001528225.1	100	3.86	refseq733	101571	Contig	k__Bacteria	p__Proteobacteria	c__Betaproteobacteria	o__Burkholderiales	f__Burkholderiaceae	g__Burkholderia	s__Burkholderia ubonensis	15	0	0	3	2	0	3	2	5
GCF_001528265.1	100	1.58	refseq733	101571	Contig	k__Bacteria	p__Proteobacteria	c__Betaproteobacteria	o__Burkholderiales	f__Burkholderiaceae	g__Burkholderia	s__Burkholderia ubonensis	19	0	0	6	3	0	3	2	5
GCF_001528285.1	100	1.12	refseq1022	101571	Contig	k__Bacteria	p__Proteobacteria	c__Betaproteobacteria	o__Burkholderiales	f__Burkholderiaceae	g__Burkholderia	s__Burkholderia ubonensis	19	0	0	6	2	0	3	1	7
GCF_001528305.1	100	1.49	refseq19358	101571	Contig	k__Bacteria	p__Proteobacteria	c__Betaproteobacteria	o__Burkholderiales	f__Burkholderiaceae	g__Burkholderia	s__Burkholderia ubonensis	19	0	0	4	3	0	3	1	8
GCF_001528325.1	100	1.49	refseq733	101571	Contig	k__Bacteria	p__Proteobacteria	c__Betaproteobacteria	o__Burkholderiales	f__Burkholderiaceae	g__Burkholderia	s__Burkholderia ubonensis	18	0	0	6	2	0	3	2	5
GCF_001528345.1	100	1.9	refseq4669	101571	Contig	k__Bacteria	p__Proteobacteria	c__Betaproteobacteria	o__Burkholderiales	f__Burkholderiaceae	g__Burkholderia	s__Burkholderia ubonensis	21	0	0	6	3	0	4	1	7
GCF_001528365.1	100	1.07	refseq1022	101571	Contig	k__Bacteria	p__Proteobacteria	c__Betaproteobacteria	o__Burkholderiales	f__Burkholderiaceae	g__Burkholderia	s__Burkholderia ubonensis	20	0	0	5	3	0	3	1	8
GCF_001528385.1	100	3.68	refseq733	101571	Contig	k__Bacteria	p__Proteobacteria	c__Betaproteobacteria	o__Burkholderiales	f__Burkholderiaceae	g__Burkholderia	s__Burkholderia ubonensis	20	0	0	6	3	0	3	3	5
GCF_001528445.1	100	3.19	refseq733	101571	Contig	k__Bacteria	p__Proteobacteria	c__Betaproteobacteria	o__Burkholderiales	f__Burkholderiaceae	g__Burkholderia	s__Burkholderia ubonensis	19	0	0	6	3	0	3	2	5
GCF_001528465.1	100	1.44	refseq733	101571	Contig	k__Bacteria	p__Proteobacteria	c__Betaproteobacteria	o__Burkholderiales	f__Burkholderiaceae	g__Burkholderia	s__Burkholderia ubonensis	18	0	0	4	3	0	3	3	5
GCF_001528655.1	100	1.07	refseq6268	101571	Contig	k__Bacteria	p__Proteobacteria	c__Betaproteobacteria	o__Burkholderiales	f__Burkholderiaceae	g__Burkholderia	s__Burkholderia ubonensis	18	0	0	4	3	0	3	2	6
GCF_001528805.1	100	2.77	refseq6268	101571	Contig	k__Bacteria	p__Proteobacteria	c__Betaproteobacteria	o__Burkholderiales	f__Burkholderiaceae	g__Burkholderia	s__Burkholderia ubonensis	18	0	0	4	3	0	3	2	6
GCF_001528825.1	100	1.45	refseq733	101571	Contig	k__Bacteria	p__Proteobacteria	c__Betaproteobacteria	o__Burkholderiales	f__Burkholderiaceae	g__Burkholderia	s__Burkholderia ubonensis	17	0	0	3	2	0	3	2	7
GCF_001528865.1	100	1.6	refseq733	101571	Contig	k__Bacteria	p__Proteobacteria	c__Betaproteobacteria	o__Burkholderiales	f__Burkholderiaceae	g__Burkholderia	s__Burkholderia ubonensis	16	0	0	4	2	0	3	1	6
GCF_001528875.1	100	1.22	refseq4156	101571	Contig	k__Bacteria	p__Proteobacteria	c__Betaproteobacteria	o__Burkholderiales	f__Burkholderiaceae	g__Burkholderia	s__Burkholderia ubonensis	17	1	0	4	1	0	3	1	7
GCF_001528885.1	100	1.18	refseq1022	101571	Contig	k__Bacteria	p__Proteobacteria	c__Betaproteobacteria	o__Burkholderiales	f__Burkholderiaceae	g__Burkholderia	s__Burkholderia ubonensis	18	0	0	6	2	0	3	1	6
GCF_001528945.1	100	1.12	refseq1022	101571	Contig	k__Bacteria	p__Proteobacteria	c__Betaproteobacteria	o__Burkholderiales	f__Burkholderiaceae	g__Burkholderia	s__Burkholderia ubonensis	18	0	0	5	2	0	3	1	7
GCF_001528965.1	100	1.44	refseq4669	101571	Contig	k__Bacteria	p__Proteobacteria	c__Betaproteobacteria	o__Burkholderiales	f__Burkholderiaceae	g__Burkholderia	s__Burkholderia ubonensis	17	0	0	4	3	0	3	1	6
GCF_001528985.1	100	1.81	refseq733	101571	Contig	k__Bacteria	p__Proteobacteria	c__Betaproteobacteria	o__Burkholderiales	f__Burkholderiaceae	g__Burkholderia	s__Burkholderia ubonensis	19	0	0	6	2	0	3	2	6
GCF_001529025.1	100	2.06	refseq1022	101571	Contig	k__Bacteria	p__Proteobacteria	c__Betaproteobacteria	o__Burkholderiales	f__Burkholderiaceae	g__Burkholderia	s__Burkholderia ubonensis	18	0	0	4	3	0	3	1	7
GCF_001529035.1	100	1.63	refseq1022	101571	Contig	k__Bacteria	p__Proteobacteria	c__Betaproteobacteria	o__Burkholderiales	f__Burkholderiaceae	g__Burkholderia	s__Burkholderia ubonensis	20	0	0	5	4	0	3	1	7
GCF_001529065.1	100	2.81	refseq1022	101571	Contig	k__Bacteria	p__Proteobacteria	c__Betaproteobacteria	o__Burkholderiales	f__Burkholderiaceae	g__Burkholderia	s__Burkholderia ubonensis	19	0	0	4	3	0	3	1	8
GCF_001529085.1	100	1.44	refseq733	101571	Contig	k__Bacteria	p__Proteobacteria	c__Betaproteobacteria	o__Burkholderiales	f__Burkholderiaceae	g__Burkholderia	s__Burkholderia ubonensis	18	0	0	4	3	0	3	2	6
GCF_001529105.1	100	1.44	refseq7133	101571	Contig	k__Bacteria	p__Proteobacteria	c__Betaproteobacteria	o__Burkholderiales	f__Burkholderiaceae	g__Burkholderia	s__Burkholderia ubonensis	19	0	0	6	3	0	3	2	5
GCF_001529125.1	100	1.44	refseq733	101571	Contig	k__Bacteria	p__Proteobacteria	c__Betaproteobacteria	o__Burkholderiales	f__Burkholderiaceae	g__Burkholderia	s__Burkholderia ubonensis	15	0	0	4	1	0	3	1	6
GCF_001529135.1	100	1.07	refseq7488	101571	Contig	k__Bacteria	p__Proteobacteria	c__Betaproteobacteria	o__Burkholderiales	f__Burkholderiaceae	g__Burkholderia	s__Burkholderia ubonensis	19	0	0	5	3	0	3	1	7
GCF_001529155.1	100	1.49	refseq733	101571	Contig	k__Bacteria	p__Proteobacteria	c__Betaproteobacteria	o__Burkholderiales	f__Burkholderiaceae	g__Burkholderia	s__Burkholderia ubonensis	21	0	0	6	3	0	3	3	6
GCF_001529205.1	100	1.44	refseq733	101571	Contig	k__Bacteria	p__Proteobacteria	c__Betaproteobacteria	o__Burkholderiales	f__Burkholderiaceae	g__Burkholderia	s__Burkholderia ubonensis	17	0	0	4	3	0	3	2	5
GCF_001529215.1	100	1.44	refseq9212	101571	Contig	k__Bacteria	p__Proteobacteria	c__Betaproteobacteria	o__Burkholderiales	f__Burkholderiaceae	g__Burkholderia	s__Burkholderia ubonensis	16	0	0	4	2	0	3	2	5
GCF_001529235.1	100	1.07	refseq1022	101571	Contig	k__Bacteria	p__Proteobacteria	c__Betaproteobacteria	o__Burkholderiales	f__Burkholderiaceae	g__Burkholderia	s__Burkholderia ubonensis	17	0	0	3	3	0	3	1	7
GCF_001529475.1	100	1.79	refseq733	101571	Contig	k__Bacteria	p__Proteobacteria	c__Betaproteobacteria	o__Burkholderiales	f__Burkholderiaceae	g__Burkholderia	s__Burkholderia ubonensis	18	0	0	5	3	0	3	2	5
GCF_001529565.1	100	1.44	refseq10924	101571	Contig	k__Bacteria	p__Proteobacteria	c__Betaproteobacteria	o__Burkholderiales	f__Burkholderiaceae	g__Burkholderia	s__Burkholderia ubonensis	18	0	0	4	3	0	3	2	6
GCF_001529605.1	100	3.09	refseq733	101571	Contig	k__Bacteria	p__Proteobacteria	c__Betaproteobacteria	o__Burkholderiales	f__Burkholderiaceae	g__Burkholderia	s__Burkholderia ubonensis	18	0	0	6	2	0	3	1	6
GCF_001529705.1	100	1.6	refseq22845	101571	Contig	k__Bacteria	p__Proteobacteria	c__Betaproteobacteria	o__Burkholderiales	f__Burkholderiaceae	g__Burkholderia	s__Burkholderia ubonensis	15	0	0	4	1	0	3	1	6
GCF_001529725.1	100	2.77	refseq6268	101571	Contig	k__Bacteria	p__Proteobacteria	c__Betaproteobacteria	o__Burkholderiales	f__Burkholderiaceae	g__Burkholderia	s__Burkholderia ubonensis	20	0	0	5	3	0	3	3	6
GCF_001529745.1	100	1.07	refseq6268	101571	Contig	k__Bacteria	p__Proteobacteria	c__Betaproteobacteria	o__Burkholderiales	f__Burkholderiaceae	g__Burkholderia	s__Burkholderia ubonensis	11	0	0	3	1	0	3	0	4
GCF_001529845.1	100	1.47	refseq15339	101571	Contig	k__Bacteria	p__Proteobacteria	c__Betaproteobacteria	o__Burkholderiales	f__Burkholderiaceae	g__Burkholderia	s__Burkholderia ubonensis	20	0	0	5	3	0	3	1	8
GCF_001529895.1	100	1.22	refseq35817	101571	Contig	k__Bacteria	p__Proteobacteria	c__Betaproteobacteria	o__Burkholderiales	f__Burkholderiaceae	g__Burkholderia	s__Burkholderia ubonensis	19	0	0	6	2	0	3	3	5
GCF_001529985.1	100	1.79	refseq733	101571	Contig	k__Bacteria	p__Proteobacteria	c__Betaproteobacteria	o__Burkholderiales	f__Burkholderiaceae	g__Burkholderia	s__Burkholderia ubonensis	18	0	0	5	3	0	3	2	5
GCF_001530245.1	100	3.16	refseq733	101571	Contig	k__Bacteria	p__Proteobacteria	c__Betaproteobacteria	o__Burkholderiales	f__Burkholderiaceae	g__Burkholderia	s__Burkholderia ubonensis	16	0	0	3	2	0	3	1	7
GCF_001530255.1	100	1.28	refseq1022	101571	Contig	k__Bacteria	p__Proteobacteria	c__Betaproteobacteria	o__Burkholderiales	f__Burkholderiaceae	g__Burkholderia	s__Burkholderia ubonensis	17	0	0	5	2	0	3	2	5
GCF_001530305.1	100	1.63	refseq7488	101571	Contig	k__Bacteria	p__Proteobacteria	c__Betaproteobacteria	o__Burkholderiales	f__Burkholderiaceae	g__Burkholderia	s__Burkholderia ubonensis	21	0	0	5	4	0	3	1	8
GCF_001530375.1	100	2.43	refseq6422	101571	Contig	k__Bacteria	p__Proteobacteria	c__Betaproteobacteria	o__Burkholderiales	f__Burkholderiaceae	g__Burkholderia	s__Burkholderia ubonensis	17	0	0	3	3	0	3	1	7
GCF_001530445.1	100	1.44	refseq10924	101571	Contig	k__Bacteria	p__Proteobacteria	c__Betaproteobacteria	o__Burkholderiales	f__Burkholderiaceae	g__Burkholderia	s__Burkholderia ubonensis	18	0	0	6	2	0	3	1	6
GCF_001530465.1	100	1.07	refseq1022	101571	Contig	k__Bacteria	p__Proteobacteria	c__Betaproteobacteria	o__Burkholderiales	f__Burkholderiaceae	g__Burkholderia	s__Burkholderia ubonensis	18	0	0	6	2	0	3	2	5
GCF_001530495.1	100	0.96	refseq733	101571	Contig	k__Bacteria	p__Proteobacteria	c__Betaproteobacteria	o__Burkholderiales	f__Burkholderiaceae	g__Burkholderia	s__Burkholderia ubonensis	11	0	0	3	1	0	3	0	4
GCF_001530545.1	100	1.86	refseq133624	101571	Contig	k__Bacteria	p__Proteobacteria	c__Betaproteobacteria	o__Burkholderiales	f__Burkholderiaceae	g__Burkholderia	s__Burkholderia ubonensis	15	0	0	4	1	0	3	1	6
GCF_001530565.1	100	1.6	refseq7133	101571	Contig	k__Bacteria	p__Proteobacteria	c__Betaproteobacteria	o__Burkholderiales	f__Burkholderiaceae	g__Burkholderia	s__Burkholderia ubonensis	16	0	0	4	2	0	3	1	6
GCF_001530625.1	100	1.42	refseq19358	101571	Contig	k__Bacteria	p__Proteobacteria	c__Betaproteobacteria	o__Burkholderiales	f__Burkholderiaceae	g__Burkholderia	s__Burkholderia ubonensis	21	0	0	7	3	0	3	1	7
GCF_001530685.1	100	1.49	refseq18871	101571	Contig	k__Bacteria	p__Proteobacteria	c__Betaproteobacteria	o__Burkholderiales	f__Burkholderiaceae	g__Burkholderia	s__Burkholderia ubonensis	20	0	0	6	3	0	3	2	6
GCF_001530755.1	100	1.54	refseq1022	101571	Contig	k__Bacteria	p__Proteobacteria	c__Betaproteobacteria	o__Burkholderiales	f__Burkholderiaceae	g__Burkholderia	s__Burkholderia ubonensis	18	0	0	5	2	0	3	1	7
GCF_001530825.1	100	1.86	refseq6422	101571	Contig	k__Bacteria	p__Proteobacteria	c__Betaproteobacteria	o__Burkholderiales	f__Burkholderiaceae	g__Burkholderia	s__Burkholderia ubonensis	15	0	0	4	1	0	3	1	6
GCF_001530845.1	100	1.07	refseq1022	101571	Contig	k__Bacteria	p__Proteobacteria	c__Betaproteobacteria	o__Burkholderiales	f__Burkholderiaceae	g__Burkholderia	s__Burkholderia ubonensis	18	0	0	3	3	0	3	1	8
GCF_001530865.1	100	1.07	refseq1022	101571	Contig	k__Bacteria	p__Proteobacteria	c__Betaproteobacteria	o__Burkholderiales	f__Burkholderiaceae	g__Burkholderia	s__Burkholderia ubonensis	21	1	0	6	3	0	3	1	7
GCF_001530885.1	100	3.38	refseq1022	101571	Contig	k__Bacteria	p__Proteobacteria	c__Betaproteobacteria	o__Burkholderiales	f__Burkholderiaceae	g__Burkholderia	s__Burkholderia ubonensis	15	0	0	4	3	0	3	0	5
GCF_001531085.1	100	1.65	refseq7133	101571	Contig	k__Bacteria	p__Proteobacteria	c__Betaproteobacteria	o__Burkholderiales	f__Burkholderiaceae	g__Burkholderia	s__Burkholderia ubonensis	16	0	0	4	2	0	3	1	6
GCF_001531105.1	100	1.07	refseq7488	101571	Contig	k__Bacteria	p__Proteobacteria	c__Betaproteobacteria	o__Burkholderiales	f__Burkholderiaceae	g__Burkholderia	s__Burkholderia ubonensis	18	0	0	4	4	0	3	1	6
GCF_001531515.1	100	1.74	refseq7133	101571	Contig	k__Bacteria	p__Proteobacteria	c__Betaproteobacteria	o__Burkholderiales	f__Burkholderiaceae	g__Burkholderia	s__Burkholderia ubonensis	18	0	0	6	2	0	3	1	6
GCF_001531535.1	100	1.07	refseq7488	101571	Contig	k__Bacteria	p__Proteobacteria	c__Betaproteobacteria	o__Burkholderiales	f__Burkholderiaceae	g__Burkholderia	s__Burkholderia ubonensis	18	0	0	4	4	0	3	1	6
GCF_001531585.1	100	3.3	refseq733	101571	Contig	k__Bacteria	p__Proteobacteria	c__Betaproteobacteria	o__Burkholderiales	f__Burkholderiaceae	g__Burkholderia	s__Burkholderia ubonensis	18	0	0	5	3	0	3	2	5
GCF_001531595.1	100	1.38	refseq48437	101571	Contig	k__Bacteria	p__Proteobacteria	c__Betaproteobacteria	o__Burkholderiales	f__Burkholderiaceae	g__Burkholderia	s__Burkholderia ubonensis	19	0	0	6	3	0	3	2	5
GCF_001531605.1	100	1.44	refseq18871	101571	Contig	k__Bacteria	p__Proteobacteria	c__Betaproteobacteria	o__Burkholderiales	f__Burkholderiaceae	g__Burkholderia	s__Burkholderia ubonensis	17	0	0	4	3	0	3	2	5
GCF_001531615.1	100	1.44	refseq133626	101571	Contig	k__Bacteria	p__Proteobacteria	c__Betaproteobacteria	o__Burkholderiales	f__Burkholderiaceae	g__Burkholderia	s__Burkholderia ubonensis	16	0	0	4	2	0	3	2	5
GCF_001531665.1	100	1.01	refseq133627	101571	Contig	k__Bacteria	p__Proteobacteria	c__Betaproteobacteria	o__Burkholderiales	f__Burkholderiaceae	g__Burkholderia	s__Burkholderia ubonensis	11	0	0	3	1	0	3	0	4
GCF_001531705.1	100	1.44	refseq733	101571	Contig	k__Bacteria	p__Proteobacteria	c__Betaproteobacteria	o__Burkholderiales	f__Burkholderiaceae	g__Burkholderia	s__Burkholderia ubonensis	18	0	0	4	4	0	3	2	5
GCF_001531715.1	100	1.63	refseq1022	101571	Contig	k__Bacteria	p__Proteobacteria	c__Betaproteobacteria	o__Burkholderiales	f__Burkholderiaceae	g__Burkholderia	s__Burkholderia ubonensis	20	0	0	6	3	0	3	1	7
GCF_001531745.1	100	1.44	refseq10924	101571	Contig	k__Bacteria	p__Proteobacteria	c__Betaproteobacteria	o__Burkholderiales	f__Burkholderiaceae	g__Burkholderia	s__Burkholderia ubonensis	17	0	0	4	3	0	3	2	5
GCF_001531825.1	100	1.74	refseq7133	101571	Contig	k__Bacteria	p__Proteobacteria	c__Betaproteobacteria	o__Burkholderiales	f__Burkholderiaceae	g__Burkholderia	s__Burkholderia ubonensis	16	0	0	4	2	0	3	1	6
GCF_001531835.1	100	3.36	refseq4156	101571	Contig	k__Bacteria	p__Proteobacteria	c__Betaproteobacteria	o__Burkholderiales	f__Burkholderiaceae	g__Burkholderia	s__Burkholderia ubonensis	21	0	0	5	4	0	3	1	8
GCF_001531865.1	100	3.14	refseq133628	101571	Contig	k__Bacteria	p__Proteobacteria	c__Betaproteobacteria	o__Burkholderiales	f__Burkholderiaceae	g__Burkholderia	s__Burkholderia ubonensis	16	0	0	4	2	0	3	1	6
GCF_001531945.1	100	1.22	refseq35817	101571	Contig	k__Bacteria	p__Proteobacteria	c__Betaproteobacteria	o__Burkholderiales	f__Burkholderiaceae	g__Burkholderia	s__Burkholderia ubonensis	19	0	0	6	2	0	3	3	5
GCF_001532205.1	100	1.44	refseq10924	101571	Contig	k__Bacteria	p__Proteobacteria	c__Betaproteobacteria	o__Burkholderiales	f__Burkholderiaceae	g__Burkholderia	s__Burkholderia ubonensis	20	0	0	6	3	0	3	2	6
GCF_001532215.1	100	1.49	refseq733	101571	Contig	k__Bacteria	p__Proteobacteria	c__Betaproteobacteria	o__Burkholderiales	f__Burkholderiaceae	g__Burkholderia	s__Burkholderia ubonensis	15	0	0	4	1	0	3	1	6
GCF_001532275.1	100	1.49	refseq733	101571	Contig	k__Bacteria	p__Proteobacteria	c__Betaproteobacteria	o__Burkholderiales	f__Burkholderiaceae	g__Burkholderia	s__Burkholderia ubonensis	17	0	0	4	3	0	3	2	5
GCF_001532355.1	100	3.19	refseq1022	101571	Contig	k__Bacteria	p__Proteobacteria	c__Betaproteobacteria	o__Burkholderiales	f__Burkholderiaceae	g__Burkholderia	s__Burkholderia ubonensis	21	0	0	5	3	0	3	1	9
GCF_001532375.1	100	1.49	refseq1022	101571	Contig	k__Bacteria	p__Proteobacteria	c__Betaproteobacteria	o__Burkholderiales	f__Burkholderiaceae	g__Burkholderia	s__Burkholderia ubonensis	21	0	0	5	3	0	3	1	9
GCF_001532385.1	100	1.07	refseq1022	101571	Contig	k__Bacteria	p__Proteobacteria	c__Betaproteobacteria	o__Burkholderiales	f__Burkholderiaceae	g__Burkholderia	s__Burkholderia ubonensis	21	1	0	6	3	0	3	0	8
GCF_001532425.1	100	1.07	refseq1022	101571	Contig	k__Bacteria	p__Proteobacteria	c__Betaproteobacteria	o__Burkholderiales	f__Burkholderiaceae	g__Burkholderia	s__Burkholderia ubonensis	20	0	0	5	3	0	3	1	8
GCF_001532445.1	100	1.44	refseq733	101571	Contig	k__Bacteria	p__Proteobacteria	c__Betaproteobacteria	o__Burkholderiales	f__Burkholderiaceae	g__Burkholderia	s__Burkholderia ubonensis	18	0	0	6	2	0	3	2	5
GCF_001532455.1	100	1.44	refseq733	101571	Contig	k__Bacteria	p__Proteobacteria	c__Betaproteobacteria	o__Burkholderiales	f__Burkholderiaceae	g__Burkholderia	s__Burkholderia ubonensis	18	0	0	6	2	0	3	2	5
GCF_001532465.1	100	3.19	refseq733	101571	Contig	k__Bacteria	p__Proteobacteria	c__Betaproteobacteria	o__Burkholderiales	f__Burkholderiaceae	g__Burkholderia	s__Burkholderia ubonensis	19	0	0	6	3	0	3	2	5
GCF_001532505.1	100	1.07	refseq1022	101571	Contig	k__Bacteria	p__Proteobacteria	c__Betaproteobacteria	o__Burkholderiales	f__Burkholderiaceae	g__Burkholderia	s__Burkholderia ubonensis	19	0	1	4	2	0	3	1	8
GCF_001532545.1	100	1.12	refseq4669	101571	Contig	k__Bacteria	p__Proteobacteria	c__Betaproteobacteria	o__Burkholderiales	f__Burkholderiaceae	g__Burkholderia	s__Burkholderia ubonensis	16	0	0	4	1	0	3	2	6
GCF_001532585.1	100	2.82	refseq4669	101571	Contig	k__Bacteria	p__Proteobacteria	c__Betaproteobacteria	o__Burkholderiales	f__Burkholderiaceae	g__Burkholderia	s__Burkholderia ubonensis	16	0	0	4	1	0	3	2	6
GCF_001532605.1	100	2.82	refseq4669	101571	Contig	k__Bacteria	p__Proteobacteria	c__Betaproteobacteria	o__Burkholderiales	f__Burkholderiaceae	g__Burkholderia	s__Burkholderia ubonensis	17	0	0	4	2	0	3	2	6
GCF_001532625.1	100	1.12	refseq4669	101571	Contig	k__Bacteria	p__Proteobacteria	c__Betaproteobacteria	o__Burkholderiales	f__Burkholderiaceae	g__Burkholderia	s__Burkholderia ubonensis	18	0	0	5	1	0	3	2	7
GCF_001532655.1	100	1.07	refseq1022	101571	Contig	k__Bacteria	p__Proteobacteria	c__Betaproteobacteria	o__Burkholderiales	f__Burkholderiaceae	g__Burkholderia	s__Burkholderia ubonensis	19	0	0	4	3	0	3	1	8
GCF_001522565.1	100	0.43	refseq25939	60552	Contig	k__Bacteria	p__Proteobacteria	c__Betaproteobacteria	o__Burkholderiales	f__Burkholderiaceae	g__Burkholderia	s__Burkholderia vietnamiensis	11	1	0	1	1	0	3	1	4
GCF_001523535.1	100	0.23	refseq676	60552	Contig	k__Bacteria	p__Proteobacteria	c__Betaproteobacteria	o__Burkholderiales	f__Burkholderiaceae	g__Burkholderia	s__Burkholderia vietnamiensis	13	0	0	2	1	0	3	2	5
GCF_001523705.1	100	0.11	refseq23022	60552	Contig	k__Bacteria	p__Proteobacteria	c__Betaproteobacteria	o__Burkholderiales	f__Burkholderiaceae	g__Burkholderia	s__Burkholderia vietnamiensis	11	0	0	1	1	0	3	1	5
GCF_001523785.1	100	0.43	refseq25939	60552	Contig	k__Bacteria	p__Proteobacteria	c__Betaproteobacteria	o__Burkholderiales	f__Burkholderiaceae	g__Burkholderia	s__Burkholderia vietnamiensis	11	0	0	1	1	0	3	1	5
GCF_001523945.1	100	0.07	refseq8912	60552	Contig	k__Bacteria	p__Proteobacteria	c__Betaproteobacteria	o__Burkholderiales	f__Burkholderiaceae	g__Burkholderia	s__Burkholderia vietnamiensis	11	0	0	1	1	0	3	1	5
GCF_001523965.1	100	0.09	refseq676	60552	Contig	k__Bacteria	p__Proteobacteria	c__Betaproteobacteria	o__Burkholderiales	f__Burkholderiaceae	g__Burkholderia	s__Burkholderia vietnamiensis	15	0	0	4	1	0	3	1	6
GCF_001524005.1	100	0.43	refseq23022	60552	Contig	k__Bacteria	p__Proteobacteria	c__Betaproteobacteria	o__Burkholderiales	f__Burkholderiaceae	g__Burkholderia	s__Burkholderia vietnamiensis	11	0	0	1	1	0	3	1	5
GCF_001524145.1	100	0.17	refseq676	60552	Contig	k__Bacteria	p__Proteobacteria	c__Betaproteobacteria	o__Burkholderiales	f__Burkholderiaceae	g__Burkholderia	s__Burkholderia vietnamiensis	11	0	0	1	1	0	3	1	5
GCF_001524205.1	100	0.09	refseq676	60552	Contig	k__Bacteria	p__Proteobacteria	c__Betaproteobacteria	o__Burkholderiales	f__Burkholderiaceae	g__Burkholderia	s__Burkholderia vietnamiensis	11	0	0	1	1	0	3	1	5
GCF_001524225.1	100	0.09	refseq676	60552	Contig	k__Bacteria	p__Proteobacteria	c__Betaproteobacteria	o__Burkholderiales	f__Burkholderiaceae	g__Burkholderia	s__Burkholderia vietnamiensis	11	0	0	1	1	0	3	1	5
GCF_001524235.1	100	0.09	refseq676	60552	Contig	k__Bacteria	p__Proteobacteria	c__Betaproteobacteria	o__Burkholderiales	f__Burkholderiaceae	g__Burkholderia	s__Burkholderia vietnamiensis	11	0	0	1	1	0	3	1	5
GCF_001524285.1	100	0.09	refseq676	60552	Contig	k__Bacteria	p__Proteobacteria	c__Betaproteobacteria	o__Burkholderiales	f__Burkholderiaceae	g__Burkholderia	s__Burkholderia vietnamiensis	11	0	0	1	1	0	3	1	5
GCF_001524305.1	100	0.43	refseq10418	60552	Contig	k__Bacteria	p__Proteobacteria	c__Betaproteobacteria	o__Burkholderiales	f__Burkholderiaceae	g__Burkholderia	s__Burkholderia vietnamiensis	12	1	0	1	1	0	3	1	5
GCF_001525685.1	100	0.43	refseq676	60552	Contig	k__Bacteria	p__Proteobacteria	c__Betaproteobacteria	o__Burkholderiales	f__Burkholderiaceae	g__Burkholderia	s__Burkholderia vietnamiensis	13	1	0	1	1	0	3	1	6
GCF_001527445.1	100	0.09	refseq676	60552	Contig	k__Bacteria	p__Proteobacteria	c__Betaproteobacteria	o__Burkholderiales	f__Burkholderiaceae	g__Burkholderia	s__Burkholderia vietnamiensis	13	1	0	1	1	0	3	1	6
GCF_001528545.1	100	0.3	refseq676	60552	Contig	k__Bacteria	p__Proteobacteria	c__Betaproteobacteria	o__Burkholderiales	f__Burkholderiaceae	g__Burkholderia	s__Burkholderia vietnamiensis	13	0	0	3	1	0	3	1	5
GCF_001528565.1	100	0.44	refseq676	60552	Contig	k__Bacteria	p__Proteobacteria	c__Betaproteobacteria	o__Burkholderiales	f__Burkholderiaceae	g__Burkholderia	s__Burkholderia vietnamiensis	10	0	0	1	1	0	3	1	4
GCF_001528585.1	100	0.09	refseq676	60552	Contig	k__Bacteria	p__Proteobacteria	c__Betaproteobacteria	o__Burkholderiales	f__Burkholderiaceae	g__Burkholderia	s__Burkholderia vietnamiensis	13	1	0	1	1	0	3	1	6
GCF_001530215.1	100	0.24	refseq17191	60552	Contig	k__Bacteria	p__Proteobacteria	c__Betaproteobacteria	o__Burkholderiales	f__Burkholderiaceae	g__Burkholderia	s__Burkholderia vietnamiensis	8	0	0	1	0	0	3	0	4
GCF_001507605.1	100	1.4	refseq95881	1685377	Contig	k__Bacteria	p__Proteobacteria	c__Gammaproteobacteria	o__Cellvibrionales	f__Microbulbiferaceae	g__Microbulbifer	s__Microbulbifer sp. ZGT114	3	0	0	1	1	0	0	0	1
GCF_001511775.1	100	0.11	refseq95903	1283291	Complete Genome	k__Bacteria	p__Proteobacteria	c__Gammaproteobacteria	o__Pseudomonadales	f__Pseudomonadaceae	g__Pseudomonas	s__Pseudomonas sp. URMO17WK12:I11	5	0	0	2	0	0	1	0	2
GCF_001514065.1	100	1.26	refseq133567	1890	Scaffold	k__Bacteria	p__Actinobacteria	c__Actinomycetia	o__Streptomycetales	f__Streptomycetaceae	g__Streptomyces	s__Streptomyces antibioticus	31	1	2	5	4	0	6	2	11
GCF_001513975.1	100	0.76	refseq16904	146536	Scaffold	k__Bacteria	p__Actinobacteria	c__Actinomycetia	o__Streptomycetales	f__Streptomycetaceae	g__Streptomyces	s__Streptomyces curacoi	29	0	2	5	6	0	3	2	11
GCF_001513985.1	100	0.38	refseq9483	67304	Scaffold	k__Bacteria	p__Actinobacteria	c__Actinomycetia	o__Streptomycetales	f__Streptomycetaceae	g__Streptomyces	s__Streptomyces griseorubiginosus	26	2	2	3	4	0	6	0	9
GCF_001514125.1	100	0.95	refseq6934	68231	Scaffold	k__Bacteria	p__Actinobacteria	c__Actinomycetia	o__Streptomycetales	f__Streptomycetaceae	g__Streptomyces	s__Streptomyces longwoodensis	34	1	4	5	5	1	3	0	15
GCF_001514115.1	100	2.27	refseq43710	1963	Scaffold	k__Bacteria	p__Actinobacteria	c__Actinomycetia	o__Streptomycetales	f__Streptomycetaceae	g__Streptomyces	s__Streptomyces olivochromogenes	39	2	3	7	7	0	4	3	13
GCF_001509475.1	100	1.23	refseq133551	68262	Contig	k__Bacteria	p__Actinobacteria	c__Actinomycetia	o__Streptomycetales	f__Streptomycetaceae	g__Streptomyces	s__Streptomyces regalis	37	2	4	4	5	0	6	2	14
GCF_001514285.1	100	1.59	refseq115785	1739111	Scaffold	k__Bacteria	p__Actinobacteria	c__Actinomycetia	o__Streptomycetales	f__Streptomycetaceae	g__Streptomyces	s__Streptomyces sp. DSM 15324	35	6	5	6	1	0	2	2	13
GCF_001509505.1	100	0.2	refseq29329	1609100	Contig	k__Bacteria	p__Actinobacteria	c__Actinomycetia	o__Streptomycetales	f__Streptomycetaceae	g__Streptomyces	s__Streptomyces sp. NRRL S-1521	48	9	2	11	2	0	5	5	14
GCF_001509585.1	100	0.87	refseq95888	1739787	Contig	k__Bacteria	p__Proteobacteria	c__Alphaproteobacteria	o__Rhodobacterales	f__Rhodobacteraceae	g__Pseudoruegeria	s__Pseudoruegeria marinistellae	10	0	0	2	2	0	1	1	4
GCF_001532915.1	100	0.56	refseq1345	179879	Contig	k__Bacteria	p__Proteobacteria	c__Betaproteobacteria	o__Burkholderiales	f__Burkholderiaceae	g__Burkholderia	s__Burkholderia anthina	15	1	0	2	1	0	6	1	4
GCF_001533155.1	100	0.16	refseq5434	488732	Contig	k__Bacteria	p__Proteobacteria	c__Betaproteobacteria	o__Burkholderiales	f__Burkholderiaceae	g__Burkholderia	s__Burkholderia diffusa	13	1	0	1	2	0	4	0	5
GCF_001533185.1	100	0.16	refseq5434	488732	Contig	k__Bacteria	p__Proteobacteria	c__Betaproteobacteria	o__Burkholderiales	f__Burkholderiaceae	g__Burkholderia	s__Burkholderia diffusa	14	1	0	1	2	0	4	0	6
GCF_001533465.1	100	0.96	refseq96062	1207504	Contig	k__Bacteria	p__Proteobacteria	c__Betaproteobacteria	o__Burkholderiales	f__Burkholderiaceae	g__Burkholderia	s__Burkholderia pseudomultivorans	13	1	0	1	1	0	4	0	6
GCF_001546955.1	100	0.69	refseq18260	1385589	Contig	k__Bacteria	p__Proteobacteria	c__Betaproteobacteria	o__Burkholderiales	f__Burkholderiaceae	g__Burkholderia	s__Burkholderia sp. BDU19	22	2	1	6	2	0	2	3	6
GCF_001546925.1	100	0.15	refseq4672	1636423	Chromosome	k__Bacteria	p__Proteobacteria	c__Betaproteobacteria	o__Burkholderiales	f__Burkholderiaceae	g__Burkholderia	s__Burkholderia sp. MSMB1588	16	1	0	1	3	0	2	2	7
GCF_001532755.1	100	0.57	refseq5264	1637928	Contig	k__Bacteria	p__Proteobacteria	c__Betaproteobacteria	o__Burkholderiales	f__Burkholderiaceae	g__Burkholderia	s__Burkholderia sp. MSMB2157WGS	12	1	0	1	1	0	5	1	3
GCF_001532925.1	100	0.73	refseq6861	1503054	Contig	k__Bacteria	p__Proteobacteria	c__Betaproteobacteria	o__Burkholderiales	f__Burkholderiaceae	g__Burkholderia	s__Burkholderia stagnalis	24	1	0	8	4	0	3	0	8
GCF_001532985.1	100	0.73	refseq6861	1503054	Contig	k__Bacteria	p__Proteobacteria	c__Betaproteobacteria	o__Burkholderiales	f__Burkholderiaceae	g__Burkholderia	s__Burkholderia stagnalis	24	1	0	8	4	0	3	0	8
GCF_001532995.1	100	0.78	refseq6620	1503054	Contig	k__Bacteria	p__Proteobacteria	c__Betaproteobacteria	o__Burkholderiales	f__Burkholderiaceae	g__Burkholderia	s__Burkholderia stagnalis	27	1	0	9	3	0	4	0	10
GCF_001533485.1	100	0.78	refseq6620	1503054	Contig	k__Bacteria	p__Proteobacteria	c__Betaproteobacteria	o__Burkholderiales	f__Burkholderiaceae	g__Burkholderia	s__Burkholderia stagnalis	28	1	0	10	3	0	4	0	10
GCF_001533645.1	100	0.69	refseq3218	1503054	Contig	k__Bacteria	p__Proteobacteria	c__Betaproteobacteria	o__Burkholderiales	f__Burkholderiaceae	g__Burkholderia	s__Burkholderia stagnalis	27	1	0	10	3	0	3	0	10
GCF_001533985.1	100	0.75	refseq3218	1503054	Contig	k__Bacteria	p__Proteobacteria	c__Betaproteobacteria	o__Burkholderiales	f__Burkholderiaceae	g__Burkholderia	s__Burkholderia stagnalis	26	1	0	9	3	0	3	0	10
GCF_001534225.1	100	0.69	refseq3218	1503054	Contig	k__Bacteria	p__Proteobacteria	c__Betaproteobacteria	o__Burkholderiales	f__Burkholderiaceae	g__Burkholderia	s__Burkholderia stagnalis	28	1	0	11	3	0	3	0	10
GCF_001532735.1	100	0.21	refseq7516	1503055	Contig	k__Bacteria	p__Proteobacteria	c__Betaproteobacteria	o__Burkholderiales	f__Burkholderiaceae	g__Burkholderia	s__Burkholderia territorii	14	2	1	1	1	0	5	0	4
GCF_001533385.1	100	0.43	refseq5434	1503055	Contig	k__Bacteria	p__Proteobacteria	c__Betaproteobacteria	o__Burkholderiales	f__Burkholderiaceae	g__Burkholderia	s__Burkholderia territorii	13	1	1	1	1	0	5	0	4
GCF_001534365.1	100	0.16	refseq7516	1503055	Contig	k__Bacteria	p__Proteobacteria	c__Betaproteobacteria	o__Burkholderiales	f__Burkholderiaceae	g__Burkholderia	s__Burkholderia territorii	13	1	1	1	1	0	5	0	4
GCF_001555485.1	100	0.06	refseq5647	57975	Contig	k__Bacteria	p__Proteobacteria	c__Betaproteobacteria	o__Burkholderiales	f__Burkholderiaceae	g__Burkholderia	s__Burkholderia thailandensis	20	1	0	5	3	0	2	1	8
GCF_001555555.1	100	0.06	refseq939	57975	Contig	k__Bacteria	p__Proteobacteria	c__Betaproteobacteria	o__Burkholderiales	f__Burkholderiaceae	g__Burkholderia	s__Burkholderia thailandensis	19	1	0	5	2	0	2	1	8
GCF_001532785.1	100	1.5	refseq36710	101571	Contig	k__Bacteria	p__Proteobacteria	c__Betaproteobacteria	o__Burkholderiales	f__Burkholderiaceae	g__Burkholderia	s__Burkholderia ubonensis	15	0	0	3	3	0	3	1	5
GCF_001532805.1	100	1.55	refseq10924	101571	Contig	k__Bacteria	p__Proteobacteria	c__Betaproteobacteria	o__Burkholderiales	f__Burkholderiaceae	g__Burkholderia	s__Burkholderia ubonensis	18	0	0	4	3	0	3	3	5
GCF_001532815.1	100	1.5	refseq36710	101571	Contig	k__Bacteria	p__Proteobacteria	c__Betaproteobacteria	o__Burkholderiales	f__Burkholderiaceae	g__Burkholderia	s__Burkholderia ubonensis	15	0	0	3	3	0	3	1	5
GCF_001532845.1	100	1.07	refseq1022	101571	Contig	k__Bacteria	p__Proteobacteria	c__Betaproteobacteria	o__Burkholderiales	f__Burkholderiaceae	g__Burkholderia	s__Burkholderia ubonensis	17	0	0	4	2	0	3	2	6
GCF_001532865.1	100	1.44	refseq133629	101571	Contig	k__Bacteria	p__Proteobacteria	c__Betaproteobacteria	o__Burkholderiales	f__Burkholderiaceae	g__Burkholderia	s__Burkholderia ubonensis	17	0	0	4	3	0	3	2	5
GCF_001533035.1	100	1.65	refseq6422	101571	Contig	k__Bacteria	p__Proteobacteria	c__Betaproteobacteria	o__Burkholderiales	f__Burkholderiaceae	g__Burkholderia	s__Burkholderia ubonensis	18	0	0	4	3	0	3	2	6
GCF_001533145.1	100	2.18	refseq4156	101571	Contig	k__Bacteria	p__Proteobacteria	c__Betaproteobacteria	o__Burkholderiales	f__Burkholderiaceae	g__Burkholderia	s__Burkholderia ubonensis	18	0	0	6	2	0	3	1	6
GCF_001533225.1	100	1.55	refseq6422	101571	Contig	k__Bacteria	p__Proteobacteria	c__Betaproteobacteria	o__Burkholderiales	f__Burkholderiaceae	g__Burkholderia	s__Burkholderia ubonensis	14	0	0	5	2	0	3	0	4
GCF_001533265.1	100	1.54	refseq4669	101571	Contig	k__Bacteria	p__Proteobacteria	c__Betaproteobacteria	o__Burkholderiales	f__Burkholderiaceae	g__Burkholderia	s__Burkholderia ubonensis	19	0	0	7	2	0	3	1	6
GCF_001533285.1	100	1.49	refseq733	101571	Contig	k__Bacteria	p__Proteobacteria	c__Betaproteobacteria	o__Burkholderiales	f__Burkholderiaceae	g__Burkholderia	s__Burkholderia ubonensis	17	0	0	4	2	0	3	1	7
GCF_001533325.1	100	1.07	refseq1022	101571	Contig	k__Bacteria	p__Proteobacteria	c__Betaproteobacteria	o__Burkholderiales	f__Burkholderiaceae	g__Burkholderia	s__Burkholderia ubonensis	19	0	1	4	2	0	3	1	8
GCF_001533365.1	100	1.63	refseq133630	101571	Contig	k__Bacteria	p__Proteobacteria	c__Betaproteobacteria	o__Burkholderiales	f__Burkholderiaceae	g__Burkholderia	s__Burkholderia ubonensis	20	0	0	5	3	0	3	2	7
GCF_001533405.1	100	1.49	refseq733	101571	Contig	k__Bacteria	p__Proteobacteria	c__Betaproteobacteria	o__Burkholderiales	f__Burkholderiaceae	g__Burkholderia	s__Burkholderia ubonensis	20	0	0	7	3	0	3	2	5
GCF_001533415.1	100	1.6	refseq733	101571	Contig	k__Bacteria	p__Proteobacteria	c__Betaproteobacteria	o__Burkholderiales	f__Burkholderiaceae	g__Burkholderia	s__Burkholderia ubonensis	20	0	0	6	3	0	3	2	6
GCF_001533525.1	100	1.38	refseq733	101571	Contig	k__Bacteria	p__Proteobacteria	c__Betaproteobacteria	o__Burkholderiales	f__Burkholderiaceae	g__Burkholderia	s__Burkholderia ubonensis	19	0	0	6	3	0	3	2	5
GCF_001533535.1	100	1.5	refseq9212	101571	Contig	k__Bacteria	p__Proteobacteria	c__Betaproteobacteria	o__Burkholderiales	f__Burkholderiaceae	g__Burkholderia	s__Burkholderia ubonensis	17	0	0	4	3	0	3	2	5
GCF_001533565.1	100	1.5	refseq733	101571	Contig	k__Bacteria	p__Proteobacteria	c__Betaproteobacteria	o__Burkholderiales	f__Burkholderiaceae	g__Burkholderia	s__Burkholderia ubonensis	18	0	0	4	4	0	3	2	5
GCF_001533625.1	100	1.5	refseq9212	101571	Contig	k__Bacteria	p__Proteobacteria	c__Betaproteobacteria	o__Burkholderiales	f__Burkholderiaceae	g__Burkholderia	s__Burkholderia ubonensis	17	0	0	4	3	0	3	2	5
GCF_001533655.1	100	1.5	refseq733	101571	Contig	k__Bacteria	p__Proteobacteria	c__Betaproteobacteria	o__Burkholderiales	f__Burkholderiaceae	g__Burkholderia	s__Burkholderia ubonensis	18	0	0	4	4	0	3	2	5
GCF_001533685.1	100	2.45	refseq733	101571	Contig	k__Bacteria	p__Proteobacteria	c__Betaproteobacteria	o__Burkholderiales	f__Burkholderiaceae	g__Burkholderia	s__Burkholderia ubonensis	18	0	0	5	3	0	3	2	5
GCF_001533725.1	100	0.96	refseq9212	101571	Contig	k__Bacteria	p__Proteobacteria	c__Betaproteobacteria	o__Burkholderiales	f__Burkholderiaceae	g__Burkholderia	s__Burkholderia ubonensis	15	0	0	3	2	0	3	1	6
GCF_001533745.1	100	1.12	refseq1022	101571	Contig	k__Bacteria	p__Proteobacteria	c__Betaproteobacteria	o__Burkholderiales	f__Burkholderiaceae	g__Burkholderia	s__Burkholderia ubonensis	17	0	0	5	2	0	3	1	6
GCF_001533765.1	100	1.44	refseq733	101571	Contig	k__Bacteria	p__Proteobacteria	c__Betaproteobacteria	o__Burkholderiales	f__Burkholderiaceae	g__Burkholderia	s__Burkholderia ubonensis	17	0	0	3	3	0	3	2	6
GCF_001533785.1	100	1.44	refseq733	101571	Contig	k__Bacteria	p__Proteobacteria	c__Betaproteobacteria	o__Burkholderiales	f__Burkholderiaceae	g__Burkholderia	s__Burkholderia ubonensis	18	0	0	4	3	0	3	2	6
GCF_001533865.1	100	1.44	refseq733	101571	Contig	k__Bacteria	p__Proteobacteria	c__Betaproteobacteria	o__Burkholderiales	f__Burkholderiaceae	g__Burkholderia	s__Burkholderia ubonensis	18	0	0	4	3	0	3	2	6
GCF_001533945.1	100	1.65	refseq7133	101571	Contig	k__Bacteria	p__Proteobacteria	c__Betaproteobacteria	o__Burkholderiales	f__Burkholderiaceae	g__Burkholderia	s__Burkholderia ubonensis	17	1	0	3	3	0	3	2	5
GCF_001533965.1	100	3.93	refseq733	101571	Contig	k__Bacteria	p__Proteobacteria	c__Betaproteobacteria	o__Burkholderiales	f__Burkholderiaceae	g__Burkholderia	s__Burkholderia ubonensis	15	0	0	3	2	0	3	1	6
GCF_001534065.1	100	1.36	refseq6268	101571	Contig	k__Bacteria	p__Proteobacteria	c__Betaproteobacteria	o__Burkholderiales	f__Burkholderiaceae	g__Burkholderia	s__Burkholderia ubonensis	20	0	0	5	3	0	3	3	6
GCF_001534115.1	100	1.54	refseq4669	101571	Contig	k__Bacteria	p__Proteobacteria	c__Betaproteobacteria	o__Burkholderiales	f__Burkholderiaceae	g__Burkholderia	s__Burkholderia ubonensis	17	0	0	5	2	0	3	1	6
GCF_001534125.1	100	1.49	refseq6422	101571	Contig	k__Bacteria	p__Proteobacteria	c__Betaproteobacteria	o__Burkholderiales	f__Burkholderiaceae	g__Burkholderia	s__Burkholderia ubonensis	18	0	0	4	3	0	3	3	5
GCF_001534135.1	100	3.14	refseq733	101571	Contig	k__Bacteria	p__Proteobacteria	c__Betaproteobacteria	o__Burkholderiales	f__Burkholderiaceae	g__Burkholderia	s__Burkholderia ubonensis	17	0	0	5	2	0	3	2	5
GCF_001534195.1	100	1.5	refseq9212	101571	Contig	k__Bacteria	p__Proteobacteria	c__Betaproteobacteria	o__Burkholderiales	f__Burkholderiaceae	g__Burkholderia	s__Burkholderia ubonensis	18	0	0	5	3	0	3	2	5
GCF_001534265.1	100	1.07	refseq4669	101571	Contig	k__Bacteria	p__Proteobacteria	c__Betaproteobacteria	o__Burkholderiales	f__Burkholderiaceae	g__Burkholderia	s__Burkholderia ubonensis	17	0	0	4	2	0	3	2	6
GCF_001534345.1	100	2.77	refseq19358	101571	Contig	k__Bacteria	p__Proteobacteria	c__Betaproteobacteria	o__Burkholderiales	f__Burkholderiaceae	g__Burkholderia	s__Burkholderia ubonensis	19	0	0	4	3	0	3	1	8
GCF_001534375.1	100	1.01	refseq18871	101571	Contig	k__Bacteria	p__Proteobacteria	c__Betaproteobacteria	o__Burkholderiales	f__Burkholderiaceae	g__Burkholderia	s__Burkholderia ubonensis	12	0	0	3	2	0	3	0	4
GCF_001534425.1	100	1.44	refseq733	101571	Contig	k__Bacteria	p__Proteobacteria	c__Betaproteobacteria	o__Burkholderiales	f__Burkholderiaceae	g__Burkholderia	s__Burkholderia ubonensis	19	0	1	4	3	0	3	3	5
GCF_001534445.1	100	3.26	refseq733	101571	Contig	k__Bacteria	p__Proteobacteria	c__Betaproteobacteria	o__Burkholderiales	f__Burkholderiaceae	g__Burkholderia	s__Burkholderia ubonensis	18	0	0	4	2	0	3	2	7
GCF_001534465.1	100	3.19	refseq1022	101571	Contig	k__Bacteria	p__Proteobacteria	c__Betaproteobacteria	o__Burkholderiales	f__Burkholderiaceae	g__Burkholderia	s__Burkholderia ubonensis	21	0	0	5	3	0	3	1	9
GCF_001534475.1	100	1.44	refseq733	101571	Contig	k__Bacteria	p__Proteobacteria	c__Betaproteobacteria	o__Burkholderiales	f__Burkholderiaceae	g__Burkholderia	s__Burkholderia ubonensis	18	0	0	6	2	0	3	2	5
GCF_001534805.1	100	1.12	refseq1022	101571	Contig	k__Bacteria	p__Proteobacteria	c__Betaproteobacteria	o__Burkholderiales	f__Burkholderiaceae	g__Burkholderia	s__Burkholderia ubonensis	18	0	0	5	2	0	3	1	7
GCF_001536805.1	100	1.58	refseq733	101571	Contig	k__Bacteria	p__Proteobacteria	c__Betaproteobacteria	o__Burkholderiales	f__Burkholderiaceae	g__Burkholderia	s__Burkholderia ubonensis	18	0	0	5	3	0	3	2	5
GCF_001539165.1	100	1.49	refseq733	101571	Contig	k__Bacteria	p__Proteobacteria	c__Betaproteobacteria	o__Burkholderiales	f__Burkholderiaceae	g__Burkholderia	s__Burkholderia ubonensis	20	0	0	6	3	0	3	2	6
GCF_001541005.1	100	0.01	refseq676	60552	Contig	k__Bacteria	p__Proteobacteria	c__Betaproteobacteria	o__Burkholderiales	f__Burkholderiaceae	g__Burkholderia	s__Burkholderia vietnamiensis	12	0	0	1	1	0	3	1	6
GCF_001544515.1	100	0.83	refseq115787	1226301	Contig	k__Bacteria	p__Proteobacteria	c__Betaproteobacteria	o__Burkholderiales	f__Burkholderiaceae	g__Caballeronia	s__Caballeronia terrestris	10	0	0	4	1	0	3	0	2
GCF_001548095.1	100	0.26	refseq21060	1615909	Complete Genome	k__Bacteria	p__Cyanobacteria	c__unclassified Cyanobacteria class	o__Chroococcales	f__Chroococcaceae	g__Geminocystis	s__Geminocystis sp. NIES-3708	3	0	0	0	0	0	3	0	0
GCF_001552315.1	100	3.96	refseq96508	1303685	Contig	k__Bacteria	p__Actinobacteria	c__Actinomycetia	o__Corynebacteriales	f__Mycobacteriaceae	g__Mycolicibacterium	s__Mycolicibacterium chlorophenolicum	15	2	1	4	1	0	1	4	2
GCF_001542915.1	100	0.97	refseq96157	1478	Scaffold	k__Bacteria	p__Firmicutes	c__Bacilli	o__Bacillales	f__Bacillaceae	g__Peribacillus	s__Peribacillus simplex	8	0	0	1	1	0	3	0	3
GCF_001559135.2	100	0.96	refseq38347	614	Complete Genome	k__Bacteria	p__Proteobacteria	c__Gammaproteobacteria	o__Enterobacterales	f__Yersiniaceae	g__Serratia	s__Serratia liquefaciens	7	0	0	3	1	0	0	0	3
GCF_001557965.1	100	0.98	refseq21625	696485	Contig	k__Bacteria	p__Proteobacteria	c__Gammaproteobacteria	o__Vibrionales	f__Vibrionaceae	g__Vibrio	s__Vibrio owensii	6	0	0	1	2	0	0	0	3
GCF_001557945.1	100	0.94	refseq96535	669	Contig	k__Bacteria	p__Proteobacteria	c__Gammaproteobacteria	o__Vibrionales	f__Vibrionaceae	g__Vibrio	s__Vibrio harveyi	7	0	0	1	2	0	0	1	3
GCF_001557775.1	100	0.45	refseq96516	669	Contig	k__Bacteria	p__Proteobacteria	c__Gammaproteobacteria	o__Vibrionales	f__Vibrionaceae	g__Vibrio	s__Vibrio harveyi	5	0	0	0	2	0	0	0	3
GCF_001546135.1	100	0.95	refseq25462	33007	Scaffold	k__Bacteria	p__Actinobacteria	c__Actinomycetia	o__Actinomycetales	f__Actinomycetaceae	g__Winkia	s__Winkia neuii	0	0	0	0	0	0	0	0	0
GCF_001571265.1	100	0.83	refseq115803	1216978	Contig	k__Bacteria	p__Proteobacteria	c__Gammaproteobacteria	o__Enterobacterales	f__Enterobacteriaceae	g__Cedecea	s__Cedecea neteri	5	0	0	0	2	0	0	0	3
GCF_001579275.1	100	0.13	refseq25330	146827	Contig	k__Bacteria	p__Actinobacteria	c__Actinomycetia	o__Corynebacteriales	f__Corynebacteriaceae	g__Corynebacterium	s__Corynebacterium simulans	5	1	0	3	0	0	1	0	0
GCF_001586165.1	100	0.28	refseq45147	82983	Complete Genome	k__Bacteria	p__Proteobacteria	c__Gammaproteobacteria	o__Enterobacterales	f__Hafniaceae	g__Obesumbacterium	s__Obesumbacterium proteus	4	0	0	0	1	0	0	0	3
GCF_001586765.1	100	0.51	refseq6546	1636605	Contig	k__Bacteria	p__Proteobacteria	c__Gammaproteobacteria	o__Pseudomonadales	f__Pseudomonadaceae	g__Pseudomonas	s__Pseudomonas sp. ABFPK	7	0	0	2	2	0	0	0	3
GCF_001575205.1	100	0.28	refseq133971	239498	Contig	k__Bacteria	p__Actinobacteria	c__Actinomycetia	o__Corynebacteriales	f__Tsukamurellaceae	g__Tsukamurella	s__Tsukamurella pseudospumae	12	1	1	2	2	0	2	1	3
GCF_001605015.1	100	0.44	refseq10643	83263	Complete Genome	k__Bacteria	p__Proteobacteria	c__Alphaproteobacteria	o__Hyphomicrobiales	f__Phyllobacteriaceae	g__Aminobacter	s__Aminobacter aminovorans	8	0	0	1	1	0	1	0	5
GCF_001592165.1	100	0.93	refseq97091	1349753	Contig	k__Bacteria	p__Proteobacteria	c__Betaproteobacteria	o__Burkholderiales	f__Comamonadaceae	g__Caldimonas	s__Caldimonas taiwanensis	5	0	0	1	0	0	1	1	2
GCF_001593985.1	100	0.16	refseq97148	1121305	Contig	k__Bacteria	p__Firmicutes	c__Clostridia	o__Eubacteriales	f__Clostridiaceae	g__Clostridium	s__Clostridium colicanis	2	0	0	1	1	0	0	0	0
GCF_001597735.1	100	1.42	refseq49803	1806669	Contig	k__Bacteria	p__Proteobacteria	c__Gammaproteobacteria	o__Oceanospirillales	f__Oceanospirillaceae	g__Neptuniibacter	s__Neptuniibacter pectenicola	3	0	0	0	0	0	0	0	3
GCF_001598855.1	100	0.83	refseq97241	1354260	Contig	k__Bacteria	p__Proteobacteria	c__Gammaproteobacteria	o__Enterobacterales	f__Enterobacteriaceae	g__Pluralibacter	s__Pluralibacter gergoviae	5	0	0	4	1	0	0	0	0
GCF_001612705.2	100	0.19	refseq7910	515393	Complete Genome	k__Bacteria	p__Proteobacteria	c__Gammaproteobacteria	o__Pseudomonadales	f__Pseudomonadaceae	g__Pseudomonas	s__Pseudomonas yamanorum	12	0	0	4	3	0	0	0	5
GCF_001641335.1	100	0.07	refseq36894	1803665	Contig	k__Bacteria	p__Proteobacteria	c__Alphaproteobacteria	o__Hyphomicrobiales	f__Bradyrhizobiaceae	g__Bradyrhizobium	s__Bradyrhizobium stylosanthis	8	0	0	2	2	0	2	0	2
GCF_001641285.1	100	1	refseq34565	445710	Complete Genome	k__Bacteria	p__Proteobacteria	c__Gammaproteobacteria	o__Xanthomonadales	f__Rhodanobacteraceae	g__Dyella	s__Dyella thiooxydans	4	0	0	0	0	0	1	1	2
GCF_001635445.1	100	4.01	refseq49905	1822214	Contig	k__Bacteria	p__Proteobacteria	c__Gammaproteobacteria	o__Cellvibrionales	f__Halieaceae	g__Halioglobus	s__Halioglobus sp. HI00S01	3	0	0	0	2	0	1	0	0
GCF_001641755.2	100	1.4	refseq49975	1781068	Contig	k__Bacteria	p__Proteobacteria	c__Gammaproteobacteria	o__Cellvibrionales	f__Microbulbiferaceae	g__Microbulbifer	s__Microbulbifer flavimaris	3	0	0	1	1	0	0	0	1
GCF_001639145.1	100	0.56	refseq49958	1785091	Contig	k__Bacteria	p__Proteobacteria	c__Gammaproteobacteria	o__Cellvibrionales	f__Microbulbiferaceae	g__Microbulbifer	s__Microbulbifer sp. Q7	6	0	0	2	1	0	1	0	2
GCF_001647715.1	100	0.61	refseq16659	219572	Complete Genome	k__Bacteria	p__Proteobacteria	c__Gammaproteobacteria	o__Pseudomonadales	f__Pseudomonadaceae	g__Pseudomonas	s__Pseudomonas antarctica	12	0	0	5	3	0	0	0	4
GCF_001645105.1	100	1.04	refseq97947	298	Scaffold	k__Bacteria	p__Proteobacteria	c__Gammaproteobacteria	o__Pseudomonadales	f__Pseudomonadaceae	g__Pseudomonas	s__Pseudomonas marginalis	13	0	0	6	3	0	1	0	3
GCF_001653755.1	100	0.49	refseq23333	1300343	Complete Genome	k__Bacteria	p__Bacteroidetes	c__Flavobacteriia	o__Flavobacteriales	f__Flavobacteriaceae	g__Dokdonia	s__Dokdonia donghaensis	4	0	1	0	1	0	2	0	0
GCF_001653095.1	100	1.12	refseq115825	616997	Contig	k__Bacteria	p__Actinobacteria	c__Actinomycetia	o__Corynebacteriales	f__Mycobacteriaceae	g__Hoyosella	s__Hoyosella altamirensis	12	1	1	6	0	0	2	0	2
GCF_001654985.1	100	1.45	refseq98162	1354264	Contig	k__Bacteria	p__Proteobacteria	c__Gammaproteobacteria	o__Enterobacterales	f__Enterobacteriaceae	g__Kluyvera	s__Kluyvera georgiana	4	0	0	1	2	0	0	0	1
GCF_001658025.2	100	0.41	refseq106344	497725	Complete Genome	k__Bacteria	p__Proteobacteria	c__Gammaproteobacteria	o__Enterobacterales	f__Enterobacteriaceae	g__Kosakonia	s__Kosakonia oryzae	6	0	0	1	2	0	0	0	3
GCF_001665785.1	100	1.13	refseq8197	43304	Contig	k__Bacteria	p__Actinobacteria	c__Actinomycetia	o__Corynebacteriales	f__Mycobacteriaceae	g__Mycolicibacterium	s__Mycolicibacterium peregrinum	21	1	2	9	2	0	0	3	4
GCF_001655245.1	100	0.51	refseq46741	1354275	Complete Genome	k__Bacteria	p__Actinobacteria	c__Actinomycetia	o__Corynebacteriales	f__Mycobacteriaceae	g__Mycolicibacterium	s__Mycolicibacterium vaccae	15	2	2	5	1	0	2	3	0
GCF_001655035.1	100	0.69	refseq98134	1354268	Contig	k__Bacteria	p__Proteobacteria	c__Gammaproteobacteria	o__Enterobacterales	f__Hafniaceae	g__Obesumbacterium	s__Obesumbacterium proteus	4	0	0	0	1	0	0	0	3
GCF_001675175.1	100	0.54	refseq14277	29450	Contig	k__Bacteria	p__Proteobacteria	c__Alphaproteobacteria	o__Hyphomicrobiales	f__Rhizobiaceae	g__Rhizobium	s__Rhizobium leucaenae	11	0	2	0	2	0	1	1	5
GCF_001664485.1	100	1.05	refseq986	1703969	Complete Genome	k__Bacteria	p__Proteobacteria	c__Alphaproteobacteria	o__Hyphomicrobiales	f__Rhizobiaceae	g__Rhizobium	s__Rhizobium sp. N324	10	0	2	0	3	0	1	0	4
GCF_001675095.1	100	0.96	refseq986	1703970	Chromosome	k__Bacteria	p__Proteobacteria	c__Alphaproteobacteria	o__Hyphomicrobiales	f__Rhizobiaceae	g__Rhizobium	s__Rhizobium sp. N541	10	0	2	0	3	0	1	0	4
GCF_001654495.1	100	1.14	refseq50012	1849967	Complete Genome	k__Bacteria	p__Actinobacteria	c__Actinomycetia	o__Streptomycetales	f__Streptomycetaceae	g__Streptomyces	s__Streptomyces sp. SAT1	27	0	2	4	4	0	5	2	10
GCF_001675865.1	100	0.9	refseq134635	212663	Contig	k__Bacteria	p__Proteobacteria	c__Gammaproteobacteria	o__Vibrionales	f__Vibrionaceae	g__Vibrio	s__Vibrio tasmaniensis	6	0	0	1	2	0	0	0	3
GCF_001685505.1	100	0.86	refseq24305	95485	Scaffold	k__Bacteria	p__Proteobacteria	c__Betaproteobacteria	o__Burkholderiales	f__Burkholderiaceae	g__Burkholderia	s__Burkholderia stabilis	15	0	0	3	3	0	4	1	4
GCF_001691435.1	100	0.11	refseq50162	1857893	Contig	k__Bacteria	p__Actinobacteria	c__Actinomycetia	o__Corynebacteriales	f__Gordoniaceae	g__Gordonia	s__Gordonia sp. UCD-TK1	17	0	0	9	1	0	2	1	4
GCF_001698225.1	100	0.34	refseq4724	2055	Complete Genome	k__Bacteria	p__Actinobacteria	c__Actinomycetia	o__Corynebacteriales	f__Gordoniaceae	g__Gordonia	s__Gordonia terrae	15	0	0	7	1	0	2	1	4
GCF_001686985.1	100	0.01	refseq19970	1082933	Complete Genome	k__Bacteria	p__Proteobacteria	c__Alphaproteobacteria	o__Hyphomicrobiales	f__Phyllobacteriaceae	g__Mesorhizobium	s__Mesorhizobium amorphae	8	0	0	1	2	0	1	1	3
GCF_001718575.1	100	1.27	refseq99295	482957	Complete Genome	k__Bacteria	p__Proteobacteria	c__Betaproteobacteria	o__Burkholderiales	f__Burkholderiaceae	g__Burkholderia	s__Burkholderia lata	15	1	1	3	1	0	3	0	6
GCF_001718415.1	100	0.53	refseq18709	1207504	Complete Genome	k__Bacteria	p__Proteobacteria	c__Betaproteobacteria	o__Burkholderiales	f__Burkholderiaceae	g__Burkholderia	s__Burkholderia pseudomultivorans	14	1	0	1	1	0	5	0	6
GCF_001718595.1	100	0.06	refseq939	57975	Complete Genome	k__Bacteria	p__Proteobacteria	c__Betaproteobacteria	o__Burkholderiales	f__Burkholderiaceae	g__Burkholderia	s__Burkholderia thailandensis	19	1	0	5	2	0	2	1	8
GCF_001718635.1	100	0.06	refseq5647	57975	Complete Genome	k__Bacteria	p__Proteobacteria	c__Betaproteobacteria	o__Burkholderiales	f__Burkholderiaceae	g__Burkholderia	s__Burkholderia thailandensis	20	1	0	5	3	0	2	1	8
GCF_001718655.1	100	1.76	refseq10989	101571	Complete Genome	k__Bacteria	p__Proteobacteria	c__Betaproteobacteria	o__Burkholderiales	f__Burkholderiaceae	g__Burkholderia	s__Burkholderia ubonensis	14	0	0	4	1	0	3	0	6
GCF_001718975.1	100	1.38	refseq135170	101571	Complete Genome	k__Bacteria	p__Proteobacteria	c__Betaproteobacteria	o__Burkholderiales	f__Burkholderiaceae	g__Burkholderia	s__Burkholderia ubonensis	16	0	0	4	2	0	3	1	6
GCF_001722225.1	100	1.44	refseq4625	101571	Scaffold	k__Bacteria	p__Proteobacteria	c__Betaproteobacteria	o__Burkholderiales	f__Burkholderiaceae	g__Burkholderia	s__Burkholderia ubonensis	18	0	0	4	3	0	3	2	6
GCF_001722235.1	100	1.36	refseq135093	101571	Scaffold	k__Bacteria	p__Proteobacteria	c__Betaproteobacteria	o__Burkholderiales	f__Burkholderiaceae	g__Burkholderia	s__Burkholderia ubonensis	18	0	0	4	3	0	3	2	6
GCF_001717745.1	100	0.45	refseq17213	1848158	Contig	k__Bacteria	p__Firmicutes	c__Clostridia	o__Eubacteriales	f__Clostridiaceae	g__Clostridium	s__Clostridium sp. Bc-iso-3	3	0	0	1	1	0	0	1	0
GCF_001730225.1	100	2.27	refseq99475	766136	Contig	k__Bacteria	p__Firmicutes	c__Bacilli	o__Bacillales	f__unclassified Bacillales family	g__Desulfuribacillus	s__Desulfuribacillus alkaliarsenatis	5	0	1	0	2	0	0	0	2
GCF_001702265.1	100	3.13	refseq8044	1869229	Contig	k__Bacteria	p__Proteobacteria	c__Gammaproteobacteria	o__Pseudomonadales	f__Pseudomonadaceae	g__Pseudomonas	s__Pseudomonas sp. S1E40	15	0	0	5	4	0	1	0	5
GCF_001723275.1	100	0.22	refseq99386	1752398	Scaffold	k__Bacteria	p__Proteobacteria	c__Alphaproteobacteria	o__Hyphomicrobiales	f__Rhizobiaceae	g__Ensifer	s__Ensifer alkalisoli	11	1	0	0	4	0	1	0	5
GCF_001743435.1	100	0.16	refseq243	48296	Contig	k__Bacteria	p__Proteobacteria	c__Gammaproteobacteria	o__Pseudomonadales	f__Moraxellaceae	g__Acinetobacter	s__Acinetobacter pittii	6	0	0	1	1	0	0	0	4
GCF_001730525.1	100	0.24	refseq106151	1434752	Contig	k__Bacteria	p__Bacteroidetes	c__Sphingobacteriia	o__Sphingobacteriales	f__Sphingobacteriaceae	g__Arcticibacter	s__Arcticibacter eurypsychrophilus	2	0	1	0	0	0	1	0	0
GCF_001747495.1	100	0.25	refseq13764	237258	Contig	k__Bacteria	p__Bacteroidetes	c__Flavobacteriia	o__Flavobacteriales	f__Weeksellaceae	g__Cloacibacterium	s__Cloacibacterium normanense	1	0	0	0	0	0	1	0	0
GCF_001747085.1	100	0.97	refseq15481	1849968	Contig	k__Bacteria	p__Bacteroidetes	c__Flavobacteriia	o__Flavobacteriales	f__Flavobacteriaceae	g__Algibacter	s__Algibacter aquaticus	7	0	1	1	1	0	1	1	2
GCF_001787355.1	100	1.33	refseq14470	153496	Complete Genome	k__Bacteria	p__Proteobacteria	c__Alphaproteobacteria	o__Rhodospirillales	f__Acetobacteraceae	g__Kozakia	s__Kozakia baliensis	3	0	0	0	1	0	1	0	1
GCF_001787335.1	100	1.52	refseq13073	153496	Complete Genome	k__Bacteria	p__Proteobacteria	c__Alphaproteobacteria	o__Rhodospirillales	f__Acetobacteraceae	g__Kozakia	s__Kozakia baliensis	3	0	0	0	1	0	1	0	1
GCF_001753915.1	100	0.55	refseq6960	1661037	Contig	k__Bacteria	p__Proteobacteria	c__Gammaproteobacteria	o__Pseudomonadales	f__Pseudomonadaceae	g__Pseudomonas	s__Pseudomonas sp. NBRC 111122	9	0	0	3	2	0	0	0	4
GCF_001730655.1	100	2.88	refseq3810	200450	Contig	k__Bacteria	p__Proteobacteria	c__Gammaproteobacteria	o__Pseudomonadales	f__Pseudomonadaceae	g__Pseudomonas	s__Pseudomonas trivialis	12	0	0	6	1	0	3	0	2
GCF_001752425.1	100	0.32	refseq135200	435906	Scaffold	k__Bacteria	p__Bacteroidetes	c__Flavobacteriia	o__Flavobacteriales	f__Flavobacteriaceae	g__Salegentibacter	s__Salegentibacter salarius	3	0	1	0	0	0	1	0	1
GCF_001746365.1	100	0.57	refseq50312	1890285	Scaffold	k__Bacteria	p__Actinobacteria	c__Actinomycetia	o__Streptomycetales	f__Streptomycetaceae	g__Streptomyces	s__Streptomyces sp. LUP30	42	7	5	3	4	0	6	5	12
GCF_001813205.1	100	1.03	refseq100119	1739402	Scaffold	k__Bacteria	p__Actinobacteria	c__Coriobacteriia	o__Coriobacteriales	f__Atopobiaceae	g__Atopobium	s__Atopobium sp. HMSC064B08	0	0	0	0	0	0	0	0	0
GCF_001810995.1	100	0.03	refseq100113	1739279	Scaffold	k__Bacteria	p__Fusobacteria	c__Fusobacteriia	o__Fusobacteriales	f__Fusobacteriaceae	g__Fusobacterium	s__Fusobacterium sp. HMSC064B12	2	0	0	2	0	0	0	0	0
GCF_001813005.1	100	0.39	refseq100095	1739389	Scaffold	k__Bacteria	p__Firmicutes	c__Bacilli	o__Lactobacillales	f__Streptococcaceae	g__Streptococcus	s__Streptococcus sp. HMSC062H02	2	0	1	0	1	0	0	0	0
GCF_001837335.1	100	0.85	refseq40775	1715134	Scaffold	k__Bacteria	p__Firmicutes	c__Bacilli	o__Lactobacillales	f__Streptococcaceae	g__Streptococcus	s__Streptococcus sp. HMSC066F01	2	0	1	0	1	0	0	0	0
GCF_001814835.1	100	0.06	refseq100190	1739495	Scaffold	k__Bacteria	p__Firmicutes	c__Bacilli	o__Lactobacillales	f__Streptococcaceae	g__Streptococcus	s__Streptococcus sp. HMSC072D07	3	0	1	0	2	0	0	0	0
GCF_001812375.1	100	0.39	refseq10391	1739357	Scaffold	k__Bacteria	p__Firmicutes	c__Bacilli	o__Lactobacillales	f__Streptococcaceae	g__Streptococcus	s__Streptococcus sp. HMSC077F03	2	0	1	0	1	0	0	0	0
GCF_001858335.1	100	1.45	refseq7697	61647	Contig	k__Bacteria	p__Proteobacteria	c__Gammaproteobacteria	o__Enterobacterales	f__Enterobacteriaceae	g__Pluralibacter	s__Pluralibacter gergoviae	4	0	0	3	1	0	0	0	0
GCF_001855215.1	100	0.08	refseq6260	1917281	Contig	k__Bacteria	p__Proteobacteria	c__Gammaproteobacteria	o__Pseudomonadales	f__Pseudomonadaceae	g__Pseudomonas	s__Pseudomonas sp. 06C 126	14	0	0	8	2	0	0	0	4
GCF_001857455.1	100	0.81	refseq100450	666	Contig	k__Bacteria	p__Proteobacteria	c__Gammaproteobacteria	o__Vibrionales	f__Vibrionaceae	g__Vibrio	s__Vibrio cholerae	6	0	0	2	1	0	0	1	2
GCF_001858245.1	100	0.63	refseq6798	190895	Scaffold	k__Bacteria	p__Proteobacteria	c__Gammaproteobacteria	o__Vibrionales	f__Vibrionaceae	g__Vibrio	s__Vibrio rotiferianus	4	0	0	0	1	0	0	0	3
GCF_001870735.1	100	0.76	refseq100988	1750698	Scaffold	k__Bacteria	p__Bacteroidetes	c__Cytophagia	o__Cytophagales	f__Cytophagaceae	g__Arsenicibacter	s__Arsenicibacter rosenii	6	0	1	0	3	0	2	0	0
GCF_001882395.1	100	1.58	refseq18257	101571	Scaffold	k__Bacteria	p__Proteobacteria	c__Betaproteobacteria	o__Burkholderiales	f__Burkholderiaceae	g__Burkholderia	s__Burkholderia ubonensis	16	0	0	4	2	0	3	2	5
GCF_001882435.1	100	1.44	refseq4625	101571	Scaffold	k__Bacteria	p__Proteobacteria	c__Betaproteobacteria	o__Burkholderiales	f__Burkholderiaceae	g__Burkholderia	s__Burkholderia ubonensis	17	0	0	4	3	0	3	2	5
GCF_001882475.1	100	1.65	refseq135451	101571	Scaffold	k__Bacteria	p__Proteobacteria	c__Betaproteobacteria	o__Burkholderiales	f__Burkholderiaceae	g__Burkholderia	s__Burkholderia ubonensis	19	0	0	5	3	0	3	2	6
GCF_001882505.1	100	1.7	refseq4625	101571	Scaffold	k__Bacteria	p__Proteobacteria	c__Betaproteobacteria	o__Burkholderiales	f__Burkholderiaceae	g__Burkholderia	s__Burkholderia ubonensis	15	0	0	4	1	0	3	1	6
GCF_001882515.1	100	2.03	refseq135452	101571	Scaffold	k__Bacteria	p__Proteobacteria	c__Betaproteobacteria	o__Burkholderiales	f__Burkholderiaceae	g__Burkholderia	s__Burkholderia ubonensis	20	0	0	6	3	0	3	2	6
GCF_001882545.1	100	1.17	refseq135457	101571	Scaffold	k__Bacteria	p__Proteobacteria	c__Betaproteobacteria	o__Burkholderiales	f__Burkholderiaceae	g__Burkholderia	s__Burkholderia ubonensis	13	0	0	4	2	0	3	0	4
GCF_001882555.1	100	1.58	refseq135462	101571	Scaffold	k__Bacteria	p__Proteobacteria	c__Betaproteobacteria	o__Burkholderiales	f__Burkholderiaceae	g__Burkholderia	s__Burkholderia ubonensis	19	0	0	5	3	0	3	2	6
GCF_001882595.1	100	2.07	refseq4625	101571	Scaffold	k__Bacteria	p__Proteobacteria	c__Betaproteobacteria	o__Burkholderiales	f__Burkholderiaceae	g__Burkholderia	s__Burkholderia ubonensis	19	0	0	5	3	0	3	2	6
GCF_001882795.1	100	0.96	refseq10924	101571	Scaffold	k__Bacteria	p__Proteobacteria	c__Betaproteobacteria	o__Burkholderiales	f__Burkholderiaceae	g__Burkholderia	s__Burkholderia ubonensis	14	0	0	5	1	0	3	0	5
GCF_001882825.1	100	1.44	refseq4625	101571	Scaffold	k__Bacteria	p__Proteobacteria	c__Betaproteobacteria	o__Burkholderiales	f__Burkholderiaceae	g__Burkholderia	s__Burkholderia ubonensis	17	0	0	4	2	0	3	3	5
GCF_001882845.1	100	1.86	refseq4625	101571	Scaffold	k__Bacteria	p__Proteobacteria	c__Betaproteobacteria	o__Burkholderiales	f__Burkholderiaceae	g__Burkholderia	s__Burkholderia ubonensis	19	0	0	5	3	0	3	2	6
GCF_001887675.1	100	0.41	refseq135530	283686	Complete Genome	k__Bacteria	p__Proteobacteria	c__Gammaproteobacteria	o__Enterobacterales	f__Enterobacteriaceae	g__Kosakonia	s__Kosakonia radicincitans	6	0	0	1	2	0	0	0	3
GCF_001885655.1	100	0.35	refseq50472	1914537	Contig	k__Bacteria	p__Cyanobacteria	c__unclassified Cyanobacteria class	o__Chroococcales	f__Microcystaceae	g__Microcystis	s__Microcystis aeruginosa	14	0	1	4	3	0	3	1	2
GCF_001870465.1	100	0.51	refseq7450	169669	Contig	k__Bacteria	p__Proteobacteria	c__Gammaproteobacteria	o__Pseudomonadales	f__Pseudomonadaceae	g__Pseudomonas	s__Pseudomonas extremorientalis	21	0	0	11	5	0	0	0	5
GCF_001866675.1	100	1.62	refseq100639	1354889	Contig	k__Bacteria	p__Actinobacteria	c__Actinomycetia	o__Streptomycetales	f__Streptomycetaceae	g__Streptomyces	s__Streptomyces sp. MUSC 14	56	11	4	11	11	0	4	1	14
GCF_001901485.1	100	1.64	refseq135667	101571	Scaffold	k__Bacteria	p__Proteobacteria	c__Betaproteobacteria	o__Burkholderiales	f__Burkholderiaceae	g__Burkholderia	s__Burkholderia ubonensis	21	0	1	7	3	0	3	2	5
GCF_001901505.1	100	1.97	refseq135581	101571	Scaffold	k__Bacteria	p__Proteobacteria	c__Betaproteobacteria	o__Burkholderiales	f__Burkholderiaceae	g__Burkholderia	s__Burkholderia ubonensis	17	0	0	5	2	0	3	1	6
GCF_001924955.1	100	0.68	refseq30143	1772333	Contig	k__Bacteria	p__Proteobacteria	c__Alphaproteobacteria	o__Maricaulales	f__Maricaulaceae	g__Maricaulis	s__Maricaulis sp. W15	1	0	0	0	0	0	1	0	0
GCF_001913815.1	100	0.47	refseq135652	39029	Scaffold	k__Bacteria	p__Firmicutes	c__Negativicutes	o__Veillonellales	f__Veillonellaceae	g__Megasphaera	s__Megasphaera cerevisiae	2	0	0	1	1	0	0	0	0
GCF_001896155.1	100	0.84	refseq2136	1920491	Contig	k__Bacteria	p__Proteobacteria	c__Gammaproteobacteria	o__Pseudomonadales	f__Pseudomonadaceae	g__Pseudomonas	s__Pseudomonas sp. FSL W5-0203	13	0	0	6	2	0	0	0	5
GCF_001905735.1	100	0.95	refseq26725	1703929	Scaffold	k__Bacteria	p__Actinobacteria	c__Actinomycetia	o__Streptomycetales	f__Streptomycetaceae	g__Streptomyces	s__Streptomyces sp. CB01249	21	0	0	3	4	0	3	2	9
GCF_001905725.1	100	0.38	refseq101583	1703944	Scaffold	k__Bacteria	p__Actinobacteria	c__Actinomycetia	o__Streptomycetales	f__Streptomycetaceae	g__Streptomyces	s__Streptomyces sp. CB02400	34	3	2	4	6	0	6	2	11
GCF_001905385.1	100	0.38	refseq49403	1703922	Scaffold	k__Bacteria	p__Actinobacteria	c__Actinomycetia	o__Streptomycetales	f__Streptomycetaceae	g__Streptomyces	s__Streptomyces sp. CB02414	26	1	2	3	6	0	5	0	9
GCF_001905425.1	100	1.45	refseq3543	1703926	Scaffold	k__Bacteria	p__Actinobacteria	c__Actinomycetia	o__Streptomycetales	f__Streptomycetaceae	g__Streptomyces	s__Streptomyces sp. MJM1172	32	5	3	2	6	0	4	2	10
GCF_001905845.1	100	1.07	refseq101533	1703942	Scaffold	k__Bacteria	p__Actinobacteria	c__Actinomycetia	o__Streptomycetales	f__Streptomycetaceae	g__Streptomyces	s__Streptomyces sp. TSRI0107	25	1	2	3	3	0	3	3	10
GCF_001909305.1	100	0.32	refseq21543	150340	Contig	k__Bacteria	p__Proteobacteria	c__Gammaproteobacteria	o__Vibrionales	f__Vibrionaceae	g__Vibrio	s__Vibrio antiquarius	5	0	0	0	1	0	0	0	4
GCF_001937425.1	100	0.09	refseq102417	544580	Scaffold	k__Bacteria	p__Actinobacteria	c__Actinomycetia	o__Actinomycetales	f__Actinomycetaceae	g__Actinomyces	s__Actinomyces oris	2	0	0	0	2	0	0	0	0
GCF_001950115.1	100	0.99	refseq25911	1505	Contig	k__Bacteria	p__Firmicutes	c__Clostridia	o__Eubacteriales	f__Peptostreptococcaceae	g__Paeniclostridium	s__Paeniclostridium sordellii	2	0	0	0	2	0	0	0	0
GCF_001952855.1	100	0.35	refseq13600	1771311	Contig	k__Bacteria	p__Proteobacteria	c__Gammaproteobacteria	o__Pseudomonadales	f__Pseudomonadaceae	g__Pseudomonas	s__Pseudomonas sp. ATCC PTA-122608	11	0	0	5	3	0	0	0	3
GCF_001941975.1	100	4.29	refseq102726	1337886	Contig	k__Bacteria	p__Firmicutes	c__Negativicutes	o__Selenomonadales	f__Sporomusaceae	g__Sporomusa	s__Sporomusa sphaeroides	4	0	0	0	2	0	0	1	1
GCF_001941845.1	100	0.76	refseq135766	234612	Complete Genome	k__Bacteria	p__Actinobacteria	c__Actinomycetia	o__Streptomycetales	f__Streptomycetaceae	g__Streptomyces	s__Streptomyces sp. TN58	27	2	3	2	3	0	3	0	14
GCF_001957105.1	100	1.68	refseq135865	101571	Scaffold	k__Bacteria	p__Proteobacteria	c__Betaproteobacteria	o__Burkholderiales	f__Burkholderiaceae	g__Burkholderia	s__Burkholderia ubonensis	17	0	4	3	1	0	3	2	4
GCF_001975575.1	100	0.32	refseq50739	1779330	Contig	k__Bacteria	p__Bacteroidetes	c__Flavobacteriia	o__Flavobacteriales	f__Flavobacteriaceae	g__Mangrovimonas	s__Mangrovimonas sp. DI 80	2	0	0	0	0	0	1	0	1
GCF_001974565.1	100	0.56	refseq50713	1903178	Scaffold	k__Bacteria	p__Proteobacteria	c__Gammaproteobacteria	o__Vibrionales	f__Vibrionaceae	g__Vibrio	s__Vibrio sp. 10N.222.47.A9	8	0	0	0	2	0	0	1	5
GCF_002008205.1	100	0.46	refseq1049	1923829	Contig	k__Bacteria	p__Proteobacteria	c__Alphaproteobacteria	o__Hyphomicrobiales	f__Rhizobiaceae	g__Agrobacterium	s__Agrobacterium sp. YIC 4121	4	0	0	1	1	0	1	0	1
GCF_002006495.1	100	1.28	refseq136068	349938	Contig	k__Bacteria	p__Firmicutes	c__Clostridia	o__Eubacteriales	f__Clostridiaceae	g__Clostridium	s__Clostridium sp. BL-8	10	0	0	6	3	0	0	1	0
GCF_002005145.1	100	1.2	refseq50955	1833852	Complete Genome	k__Bacteria	p__Firmicutes	c__Clostridia	o__Eubacteriales	f__Peptococcaceae	g__Desulfotomaculum	s__Desulfotomaculum ferrireducens	0	0	0	0	0	0	0	0	0
GCF_002009645.1	100	0.42	refseq7825	1314686	Scaffold	k__Bacteria	p__Actinobacteria	c__Actinomycetia	o__Corynebacteriales	f__Gordoniaceae	g__Gordonia	s__Gordonia sp. IITR100	13	0	0	5	1	0	2	1	4
GCF_001995135.1	100	0.83	refseq34052	83655	Scaffold	k__Bacteria	p__Proteobacteria	c__Gammaproteobacteria	o__Enterobacterales	f__Enterobacteriaceae	g__Leclercia	s__Leclercia adecarboxylata	4	0	0	1	1	0	1	0	1
GCF_002003485.1	100	1.2	refseq136041	53412	Scaffold	k__Bacteria	p__Proteobacteria	c__Gammaproteobacteria	o__Pseudomonadales	f__Pseudomonadaceae	g__Pseudomonas	s__Pseudomonas resinovorans	4	0	0	0	3	0	0	0	1
GCF_001999945.1	100	1.12	refseq30226	260552	Complete Genome	k__Bacteria	p__Proteobacteria	c__Gammaproteobacteria	o__Cellvibrionales	f__Microbulbiferaceae	g__Microbulbifer	s__Microbulbifer agarilyticus	7	0	0	2	1	0	0	0	4
GCF_002009015.1	100	0.56	refseq186728	927787	Contig	k__Bacteria	p__Proteobacteria	c__Gammaproteobacteria	o__Cellvibrionales	f__Microbulbiferaceae	g__Microbulbifer	s__Microbulbifer mangrovi	3	0	0	0	1	0	0	0	2
GCF_001999225.1	100	0.66	refseq25696	247523	Complete Genome	k__Bacteria	p__Proteobacteria	c__Gammaproteobacteria	o__Alteromonadales	f__Pseudoalteromonadaceae	g__Pseudoalteromonas	s__Pseudoalteromonas aliena	5	0	0	0	2	0	0	0	3
GCF_001991055.1	100	0.39	refseq29487	680	Chromosome	k__Bacteria	p__Proteobacteria	c__Gammaproteobacteria	o__Vibrionales	f__Vibrionaceae	g__Vibrio	s__Vibrio campbellii	5	0	0	2	2	0	0	0	1
GCF_002028325.1	100	1.6	refseq136187	76761	Complete Genome	k__Bacteria	p__Proteobacteria	c__Gammaproteobacteria	o__Pseudomonadales	f__Pseudomonadaceae	g__Pseudomonas	s__Pseudomonas veronii	12	0	0	5	2	0	0	0	5
GCF_002021755.1	100	1.12	refseq186894	696485	Complete Genome	k__Bacteria	p__Proteobacteria	c__Gammaproteobacteria	o__Vibrionales	f__Vibrionaceae	g__Vibrio	s__Vibrio owensii	6	0	0	1	2	0	0	0	3
GCF_002049255.1	100	1.32	refseq51107	1926599	Scaffold	k__Bacteria	p__Firmicutes	c__Clostridia	o__Eubacteriales	f__Clostridiales Family XVI. Incertae Sedis	g__Carboxydocella	s__Carboxydocella sp. ULO1	3	0	0	0	2	0	0	0	1
GCF_002051585.1	100	1.09	refseq136381	48256	Contig	k__Bacteria	p__Firmicutes	c__Clostridia	o__Eubacteriales	f__Oscillospiraceae	g__Ruminiclostridium	s__Ruminiclostridium hungatei	6	0	0	3	0	0	0	2	1
GCF_002090075.1	100	0.84	refseq115870	1570341	Contig	k__Bacteria	p__Actinobacteria	c__Actinomycetia	o__Micrococcales	f__Demequinaceae	g__Demequina	s__Demequina sp. NBRC 110052	1	0	0	0	0	0	1	0	0
GCF_002090115.1	100	0.84	refseq187509	1570343	Contig	k__Bacteria	p__Actinobacteria	c__Actinomycetia	o__Micrococcales	f__Demequinaceae	g__Demequina	s__Demequina sp. NBRC 110054	2	0	0	0	0	0	2	0	0
GCF_002091515.1	100	0.72	refseq11641	1215094	Contig	k__Bacteria	p__Proteobacteria	c__Gammaproteobacteria	o__Pseudomonadales	f__Pseudomonadaceae	g__Pseudomonas	s__Pseudomonas azotoformans	14	0	0	6	4	0	1	0	3
GCF_002072675.1	100	1.1	refseq13535	29442	Chromosome	k__Bacteria	p__Proteobacteria	c__Gammaproteobacteria	o__Pseudomonadales	f__Pseudomonadaceae	g__Pseudomonas	s__Pseudomonas tolaasii	20	0	0	13	3	0	0	0	4
GCF_002073815.2	100	0.13	refseq3053	1839799	Complete Genome	k__Bacteria	p__Firmicutes	c__Bacilli	o__Lactobacillales	f__Streptococcaceae	g__Streptococcus	s__Streptococcus sp. FDAARGOS_192	5	0	1	0	4	0	0	0	0
GCF_002078175.1	100	0.85	refseq11133	1955065	Contig	k__Bacteria	p__Actinobacteria	c__Actinomycetia	o__Streptomycetales	f__Streptomycetaceae	g__Streptomyces	s__Streptomyces sp. M41(2017)	27	0	2	4	4	0	3	1	13
GCF_002082175.1	100	0.38	refseq1189	1935	Complete Genome	k__Bacteria	p__Actinobacteria	c__Actinomycetia	o__Streptomycetales	f__Streptomycetaceae	g__Streptomyces	s__Streptomyces violaceoruber	32	1	2	6	7	0	4	3	9
GCF_002078065.1	100	0.51	refseq2655	680	Contig	k__Bacteria	p__Proteobacteria	c__Gammaproteobacteria	o__Vibrionales	f__Vibrionaceae	g__Vibrio	s__Vibrio campbellii	5	0	0	2	2	0	0	0	1
GCF_002108455.1	100	0.91	refseq36816	1834519	Complete Genome	k__Bacteria	p__Bacteroidetes	c__Cytophagia	o__Cytophagales	f__Cytophagaceae	g__Fibrella	s__Fibrella sp. ES10-3-2-2	7	0	1	1	1	0	3	1	0
GCF_002111545.1	100	1.1	refseq8883	1172565	Contig	k__Bacteria	p__Proteobacteria	c__Gammaproteobacteria	o__Enterobacterales	f__Pectobacteriaceae	g__Lonsdalea	s__Lonsdalea populi	17	0	0	14	1	0	0	0	2
GCF_002101705.1	100	0.7	refseq187668	912594	Contig	k__Bacteria	p__Actinobacteria	c__Actinomycetia	o__Corynebacteriales	f__Mycobacteriaceae	g__Mycolicibacterium	s__Mycolicibacterium iranicum	16	2	2	3	1	0	2	4	2
GCF_002102345.1	100	1.3	refseq8197	43304	Contig	k__Bacteria	p__Actinobacteria	c__Actinomycetia	o__Corynebacteriales	f__Mycobacteriaceae	g__Mycolicibacterium	s__Mycolicibacterium peregrinum	23	1	2	9	2	0	0	4	5
GCF_002113295.1	100	0.11	refseq7579	1981749	Scaffold	k__Bacteria	p__Proteobacteria	c__Gammaproteobacteria	o__Pseudomonadales	f__Pseudomonadaceae	g__Pseudomonas	s__Pseudomonas sp. B10(2017)	7	0	0	5	1	0	0	0	1
GCF_002113785.1	100	0.11	refseq7579	1981747	Scaffold	k__Bacteria	p__Proteobacteria	c__Gammaproteobacteria	o__Pseudomonadales	f__Pseudomonadaceae	g__Pseudomonas	s__Pseudomonas sp. B12(2017)	6	0	0	2	2	0	0	0	2
GCF_002113245.1	100	0.11	refseq7579	1981746	Scaffold	k__Bacteria	p__Proteobacteria	c__Gammaproteobacteria	o__Pseudomonadales	f__Pseudomonadaceae	g__Pseudomonas	s__Pseudomonas sp. B13(2017)	6	0	0	2	2	0	0	0	2
GCF_002113255.1	100	0.35	refseq5281	1981745	Scaffold	k__Bacteria	p__Proteobacteria	c__Gammaproteobacteria	o__Pseudomonadales	f__Pseudomonadaceae	g__Pseudomonas	s__Pseudomonas sp. B14(2017)	4	0	0	2	1	0	0	0	1
GCF_002113185.1	100	0.11	refseq4479	1981741	Scaffold	k__Bacteria	p__Proteobacteria	c__Gammaproteobacteria	o__Pseudomonadales	f__Pseudomonadaceae	g__Pseudomonas	s__Pseudomonas sp. B18(2017)	5	0	0	1	1	0	0	0	3
GCF_002113165.1	100	0.11	refseq4479	1981740	Scaffold	k__Bacteria	p__Proteobacteria	c__Gammaproteobacteria	o__Pseudomonadales	f__Pseudomonadaceae	g__Pseudomonas	s__Pseudomonas sp. B19(2017)	5	0	0	1	1	0	0	0	3
GCF_002113725.1	100	0.11	refseq15552	1981735	Scaffold	k__Bacteria	p__Proteobacteria	c__Gammaproteobacteria	o__Pseudomonadales	f__Pseudomonadaceae	g__Pseudomonas	s__Pseudomonas sp. B23(2017)	6	0	0	4	1	0	0	0	1
GCF_002113085.1	100	0.11	refseq15552	1981734	Scaffold	k__Bacteria	p__Proteobacteria	c__Gammaproteobacteria	o__Pseudomonadales	f__Pseudomonadaceae	g__Pseudomonas	s__Pseudomonas sp. B24(2017)	5	0	0	3	1	0	0	0	1
GCF_002113565.1	100	0.11	refseq7579	1981715	Scaffold	k__Bacteria	p__Proteobacteria	c__Gammaproteobacteria	o__Pseudomonadales	f__Pseudomonadaceae	g__Pseudomonas	s__Pseudomonas sp. B4(2017)	6	0	0	2	2	0	0	0	2
GCF_002112825.1	100	0.11	refseq15552	1981714	Scaffold	k__Bacteria	p__Proteobacteria	c__Gammaproteobacteria	o__Pseudomonadales	f__Pseudomonadaceae	g__Pseudomonas	s__Pseudomonas sp. B5(2017)	8	0	0	5	1	0	0	0	2
GCF_002113575.1	100	0.11	refseq15552	1981711	Scaffold	k__Bacteria	p__Proteobacteria	c__Gammaproteobacteria	o__Pseudomonadales	f__Pseudomonadaceae	g__Pseudomonas	s__Pseudomonas sp. B8(2017)	5	0	0	2	1	0	0	0	2
GCF_002112755.1	100	0.11	refseq4479	1981710	Scaffold	k__Bacteria	p__Proteobacteria	c__Gammaproteobacteria	o__Pseudomonadales	f__Pseudomonadaceae	g__Pseudomonas	s__Pseudomonas sp. B9(2017)	5	0	0	1	1	0	0	0	3
GCF_002113545.1	100	0.54	refseq51222	1981709	Scaffold	k__Bacteria	p__Proteobacteria	c__Gammaproteobacteria	o__Pseudomonadales	f__Pseudomonadaceae	g__Pseudomonas	s__Pseudomonas sp. R10(2017)	8	0	0	3	3	0	0	0	2
GCF_002112695.1	100	0.22	refseq3089	1981708	Scaffold	k__Bacteria	p__Proteobacteria	c__Gammaproteobacteria	o__Pseudomonadales	f__Pseudomonadaceae	g__Pseudomonas	s__Pseudomonas sp. R11(2017)	8	0	0	3	3	0	0	0	2
GCF_002113525.1	100	0.22	refseq3089	1981706	Scaffold	k__Bacteria	p__Proteobacteria	c__Gammaproteobacteria	o__Pseudomonadales	f__Pseudomonadaceae	g__Pseudomonas	s__Pseudomonas sp. R14(2017)	8	0	0	3	3	0	0	0	2
GCF_002112665.1	100	0.22	refseq3089	1981703	Scaffold	k__Bacteria	p__Proteobacteria	c__Gammaproteobacteria	o__Pseudomonadales	f__Pseudomonadaceae	g__Pseudomonas	s__Pseudomonas sp. R17(2017)	8	0	0	3	3	0	0	0	2
GCF_002112505.1	100	0.22	refseq3089	1981693	Scaffold	k__Bacteria	p__Proteobacteria	c__Gammaproteobacteria	o__Pseudomonadales	f__Pseudomonadaceae	g__Pseudomonas	s__Pseudomonas sp. R28(2017)	8	0	0	3	3	0	0	0	2
GCF_002113325.1	100	0.22	refseq3089	1981674	Scaffold	k__Bacteria	p__Proteobacteria	c__Gammaproteobacteria	o__Pseudomonadales	f__Pseudomonadaceae	g__Pseudomonas	s__Pseudomonas sp. R9(2017)	8	0	0	3	3	0	0	0	2
GCF_002108615.1	100	1.65	refseq33635	1850565	Contig	k__Bacteria	p__Proteobacteria	c__Gammaproteobacteria	o__Enterobacterales	f__Enterobacteriaceae	g__Raoultella	s__Raoultella sp. YJ	4	0	0	1	2	0	0	0	1
GCF_002097815.1	100	0.68	refseq187640	666	Contig	k__Bacteria	p__Proteobacteria	c__Gammaproteobacteria	o__Vibrionales	f__Vibrionaceae	g__Vibrio	s__Vibrio cholerae	5	0	0	2	0	0	0	0	3
GCF_002094855.1	100	0.16	refseq187630	1185767	Contig	k__Bacteria	p__Bacteroidetes	c__Flavobacteriia	o__Flavobacteriales	f__Flavobacteriaceae	g__Zunongwangia	s__Zunongwangia atlantica	2	0	0	0	0	0	1	0	1
GCF_002157225.2	100	1.31	refseq25909	1737490	Complete Genome	k__Bacteria	p__Proteobacteria	c__Gammaproteobacteria	o__Cellvibrionales	f__Cellvibrionaceae	g__Agarilytica	s__Agarilytica rhodophyticola	13	0	1	3	1	0	0	2	6
GCF_002161765.1	100	0.71	refseq51830	1965632	Contig	k__Bacteria	p__Bacteroidetes	c__Bacteroidia	o__Bacteroidales	f__Bacteroidaceae	g__Bacteroides	s__Bacteroides sp. An322	2	0	0	0	1	0	0	0	1
GCF_002150005.2	100	1.47	refseq51363	1930667	Contig	k__Bacteria	p__Proteobacteria	c__Alphaproteobacteria	o__Rhodobacterales	f__Rhodobacteraceae	g__Marivivens	s__Marivivens niveibacter	3	0	0	0	1	0	1	0	1
GCF_002161155.1	100	0.02	refseq115888	1965540	Contig	k__Bacteria	p__Firmicutes	c__Erysipelotrichia	o__Erysipelotrichales	f__Erysipelotrichaceae	g__Massilimicrobiota	s__Massilimicrobiota sp. An105	0	0	0	0	0	0	0	0	0
GCF_002160815.1	100	0.18	refseq51770	1965557	Contig	k__Bacteria	p__Firmicutes	c__Erysipelotrichia	o__Erysipelotrichales	f__Erysipelotrichaceae	g__Massilimicrobiota	s__Massilimicrobiota sp. An134	0	0	0	0	0	0	0	0	0
GCF_002160725.1	100	1.28	refseq51763	1965564	Contig	k__Bacteria	p__Firmicutes	c__Erysipelotrichia	o__Erysipelotrichales	f__Erysipelotrichaceae	g__Massilimicrobiota	s__Massilimicrobiota sp. An142	0	0	0	0	0	0	0	0	0
GCF_002159255.1	100	0.4	refseq27829	1965658	Contig	k__Bacteria	p__Firmicutes	c__Erysipelotrichia	o__Erysipelotrichales	f__Erysipelotrichaceae	g__Massilimicrobiota	s__Massilimicrobiota sp. An80	0	0	0	0	0	0	0	0	0
GCF_002160865.1	100	0.39	refseq27765	1776392	Contig	k__Bacteria	p__Firmicutes	c__Erysipelotrichia	o__Erysipelotrichales	f__Erysipelotrichaceae	g__Massilimicrobiota	s__Massilimicrobiota timonensis	0	0	0	0	0	0	0	0	0
GCF_002152975.1	100	0.83	refseq36210	61647	Scaffold	k__Bacteria	p__Proteobacteria	c__Gammaproteobacteria	o__Enterobacterales	f__Enterobacteriaceae	g__Pluralibacter	s__Pluralibacter gergoviae	3	0	0	2	1	0	0	0	0
GCF_002161945.1	100	0.83	refseq35683	61647	Contig	k__Bacteria	p__Proteobacteria	c__Gammaproteobacteria	o__Enterobacterales	f__Enterobacteriaceae	g__Pluralibacter	s__Pluralibacter gergoviae	4	0	0	3	1	0	0	0	0
GCF_002163585.1	100	0.83	refseq4377	53336	Complete Genome	k__Bacteria	p__Proteobacteria	c__Gammaproteobacteria	o__Enterobacterales	f__Erwiniaceae	g__Tatumella	s__Tatumella citrea	2	0	0	1	1	0	0	0	0
GCF_002163605.1	100	0.83	refseq4377	53336	Complete Genome	k__Bacteria	p__Proteobacteria	c__Gammaproteobacteria	o__Enterobacterales	f__Erwiniaceae	g__Tatumella	s__Tatumella citrea	2	0	0	1	1	0	0	0	0
GCF_002165575.1	100	1.19	refseq51899	1967839	Contig	k__Bacteria	p__Proteobacteria	c__Gammaproteobacteria	o__Alteromonadales	f__Pseudoalteromonadaceae	g__Pseudoalteromonas	s__Pseudoalteromonas sp. A601	3	0	0	0	1	0	0	0	2
GCF_002177125.1	100	0.86	refseq4239	198620	Scaffold	k__Bacteria	p__Proteobacteria	c__Gammaproteobacteria	o__Pseudomonadales	f__Pseudomonadaceae	g__Pseudomonas	s__Pseudomonas koreensis	14	0	0	6	2	0	1	0	5
GCF_002165135.1	100	0.57	refseq5281	1986221	Contig	k__Bacteria	p__Proteobacteria	c__Gammaproteobacteria	o__Pseudomonadales	f__Pseudomonadaceae	g__Pseudomonas	s__Pseudomonas sp. SID14000	6	0	0	1	1	0	0	0	4
GCF_002188365.1	100	2.04	refseq115892	1982761	Scaffold	k__Bacteria	p__Actinobacteria	c__Actinomycetia	o__Streptomycetales	f__Streptomycetaceae	g__Streptomyces	s__Streptomyces sp. CS113	30	0	3	5	3	0	6	2	11
GCF_002210425.1	100	1.72	refseq53052	1964358	Contig	k__Bacteria	p__Fibrobacteres	c__Fibrobacteria	o__Fibrobacterales	f__Fibrobacteraceae	g__Fibrobacter	s__Fibrobacter sp. UWB2	3	0	0	1	0	0	1	0	1
GCF_002210405.1	100	1.72	refseq51995	1964357	Contig	k__Bacteria	p__Fibrobacteres	c__Fibrobacteria	o__Fibrobacterales	f__Fibrobacteraceae	g__Fibrobacter	s__Fibrobacter sp. UWB3	2	0	0	0	0	0	1	0	1
GCF_002210345.1	100	1.72	refseq51993	1964356	Contig	k__Bacteria	p__Fibrobacteres	c__Fibrobacteria	o__Fibrobacterales	f__Fibrobacteraceae	g__Fibrobacter	s__Fibrobacter sp. UWB4	2	0	0	1	0	0	1	0	0
GCF_002210285.1	100	1.72	refseq51990	1964352	Contig	k__Bacteria	p__Fibrobacteres	c__Fibrobacteria	o__Fibrobacterales	f__Fibrobacteraceae	g__Fibrobacter	s__Fibrobacter sp. UWR2	1	0	0	0	0	0	1	0	0
GCF_002204795.1	100	0.69	refseq13600	2013577	Contig	k__Bacteria	p__Proteobacteria	c__Gammaproteobacteria	o__Pseudomonadales	f__Pseudomonadaceae	g__Pseudomonas	s__Pseudomonas sp. K2I15	10	0	0	5	2	0	0	0	3
GCF_002215315.1	100	2.3	refseq137741	54291	Contig	k__Bacteria	p__Proteobacteria	c__Gammaproteobacteria	o__Enterobacterales	f__Enterobacteriaceae	g__Raoultella	s__Raoultella ornithinolytica	6	0	0	1	2	0	0	1	2
GCF_002198115.1	100	0.65	refseq115901	1982593	Scaffold	k__Bacteria	p__Bacteroidetes	c__Flavobacteriia	o__Flavobacteriales	f__Flavobacteriaceae	g__Robiginitalea	s__Robiginitalea sediminis	3	0	0	0	0	0	2	0	1
GCF_002205845.1	100	1.62	refseq137672	431059	Contig	k__Bacteria	p__Proteobacteria	c__Betaproteobacteria	o__Burkholderiales	f__Comamonadaceae	g__Pelomonas	s__Pelomonas puraquae	8	0	0	0	3	0	2	0	3
GCF_002211465.1	100	1.39	refseq15539	2034520	Contig	k__Bacteria	p__Bacteroidetes	c__Flavobacteriia	o__Flavobacteriales	f__Flavobacteriaceae	g__Zobellia	s__Zobellia sp. OII3	5	0	0	0	0	0	2	0	3
GCF_002220095.1	100	1.8	refseq33222	2015316	Complete Genome	k__Bacteria	p__Proteobacteria	c__Alphaproteobacteria	o__Hyphomicrobiales	f__Bradyrhizobiaceae	g__Bosea	s__Bosea sp. AS-1	6	0	0	1	2	0	1	0	2
GCF_002223275.1	100	1.99	refseq1682	2015348	Contig	k__Bacteria	p__Proteobacteria	c__Betaproteobacteria	o__Burkholderiales	f__Burkholderiaceae	g__Burkholderia	s__Burkholderia aenigmatica	14	1	0	2	2	0	4	0	5
GCF_002223285.1	100	0.81	refseq22920	2015346	Contig	k__Bacteria	p__Proteobacteria	c__Betaproteobacteria	o__Burkholderiales	f__Burkholderiaceae	g__Burkholderia	s__Burkholderia sp. AU16482	18	1	0	2	1	0	7	2	5
GCF_002223345.1	100	0.43	refseq52044	2015347	Contig	k__Bacteria	p__Proteobacteria	c__Betaproteobacteria	o__Burkholderiales	f__Burkholderiaceae	g__Burkholderia	s__Burkholderia sp. AU16741	13	1	0	2	1	0	4	2	3
GCF_002223215.2	100	0.43	refseq52042	2015350	Contig	k__Bacteria	p__Proteobacteria	c__Betaproteobacteria	o__Burkholderiales	f__Burkholderiaceae	g__Burkholderia	s__Burkholderia sp. AU18528	18	1	0	2	1	0	7	2	5
GCF_002223205.1	100	0.85	refseq8099	2015351	Contig	k__Bacteria	p__Proteobacteria	c__Betaproteobacteria	o__Burkholderiales	f__Burkholderiaceae	g__Burkholderia	s__Burkholderia sp. AU27893	11	1	0	2	1	0	4	0	3
GCF_002223195.1	100	2.84	refseq52040	2015352	Contig	k__Bacteria	p__Proteobacteria	c__Betaproteobacteria	o__Burkholderiales	f__Burkholderiaceae	g__Burkholderia	s__Burkholderia sp. AU28863	13	1	0	1	1	0	4	1	5
GCF_002223185.1	100	0.48	refseq29331	2015353	Contig	k__Bacteria	p__Proteobacteria	c__Betaproteobacteria	o__Burkholderiales	f__Burkholderiaceae	g__Burkholderia	s__Burkholderia sp. AU31280	20	1	0	2	3	0	6	2	6
GCF_002223125.1	100	0.35	refseq37981	2015356	Contig	k__Bacteria	p__Proteobacteria	c__Betaproteobacteria	o__Burkholderiales	f__Burkholderiaceae	g__Burkholderia	s__Burkholderia sp. AU33647	11	1	0	1	1	0	5	0	3
GCF_002223085.1	100	0.64	refseq1682	2015359	Contig	k__Bacteria	p__Proteobacteria	c__Betaproteobacteria	o__Burkholderiales	f__Burkholderiaceae	g__Burkholderia	s__Burkholderia sp. HI2714	15	1	1	2	1	0	3	0	7
GCF_002240355.1	100	0.25	refseq12716	530584	Complete Genome	k__Bacteria	p__Actinobacteria	c__Actinomycetia	o__Pseudonocardiales	f__Pseudonocardiaceae	g__Prauserella	s__Prauserella marina	17	1	0	3	2	0	4	1	6
GCF_002217755.1	100	0.51	refseq189359	1377993	Scaffold	k__Bacteria	p__Actinobacteria	c__Actinomycetia	o__Streptomycetales	f__Streptomycetaceae	g__Streptomyces	s__Streptomyces hyaluromycini	41	1	10	8	4	0	4	1	13
GCF_002268635.1	100	1.12	refseq137945	39650	Contig	k__Bacteria	p__Proteobacteria	c__Gammaproteobacteria	o__Cellvibrionales	f__Cellvibrionaceae	g__Cellvibrio	s__Cellvibrio mixtus	8	0	0	1	1	0	0	0	6
GCF_002263605.1	100	0.89	refseq190221	1702250	Contig	k__Bacteria	p__Proteobacteria	c__Gammaproteobacteria	o__Pseudomonadales	f__Pseudomonadaceae	g__Pseudomonas	s__Pseudomonas sp. IB20	15	0	0	7	3	0	1	0	4
GCF_002269425.1	100	0.4	refseq48568	2025658	Chromosome	k__Bacteria	p__Proteobacteria	c__Gammaproteobacteria	o__Pseudomonadales	f__Pseudomonadaceae	g__Pseudomonas	s__Pseudomonas sp. NS1(2017)	12	0	0	5	4	0	0	0	3
GCF_002245285.1	100	1.05	refseq986	1703972	Contig	k__Bacteria	p__Proteobacteria	c__Alphaproteobacteria	o__Hyphomicrobiales	f__Rhizobiaceae	g__Rhizobium	s__Rhizobium sp. N4311	10	0	2	0	3	0	1	0	4
GCF_002285415.1	100	0.61	refseq11331	2029103	Scaffold	k__Bacteria	p__Proteobacteria	c__Alphaproteobacteria	o__Rhodobacterales	f__Rhodobacteraceae	g__Actibacterium	s__Actibacterium pelagium	6	0	0	1	1	0	0	0	4
GCF_002285435.1	100	0.61	refseq18531	1590614	Contig	k__Bacteria	p__Proteobacteria	c__Alphaproteobacteria	o__Rhodobacterales	f__Rhodobacteraceae	g__Actibacterium	s__Actibacterium ureilyticum	4	0	0	0	2	0	0	0	2
GCF_002276065.1	100	1.38	refseq39839	101571	Contig	k__Bacteria	p__Proteobacteria	c__Betaproteobacteria	o__Burkholderiales	f__Burkholderiaceae	g__Burkholderia	s__Burkholderia ubonensis	20	0	0	7	2	0	3	2	6
GCF_002276105.1	100	1.01	refseq7885	101571	Contig	k__Bacteria	p__Proteobacteria	c__Betaproteobacteria	o__Burkholderiales	f__Burkholderiaceae	g__Burkholderia	s__Burkholderia ubonensis	19	0	0	7	2	0	3	2	5
GCF_002300165.1	100	1.58	refseq190815	2036037	Scaffold	k__Bacteria	p__Actinobacteria	c__Actinomycetia	o__Streptomycetales	f__Streptomycetaceae	g__Streptomyces	s__Streptomyces sp. Tue6028	25	0	4	4	5	0	3	1	8
GCF_002283845.1	100	1.54	refseq31933	1481663	Scaffold	k__Bacteria	p__Proteobacteria	c__Gammaproteobacteria	o__Vibrionales	f__Vibrionaceae	g__Vibrio	s__Vibrio metoecus	3	0	0	0	0	0	0	0	3
GCF_002312815.1	100	1.8	refseq52320	2013869	Contig	k__Bacteria	p__Proteobacteria	c__Gammaproteobacteria	o__Cellvibrionales	f__Cellvibrionaceae	g__Agaribacterium	s__Agaribacterium haliotis	3	0	0	0	2	0	0	0	1
GCF_002356275.1	100	0.21	refseq5102	95485	Complete Genome	k__Bacteria	p__Proteobacteria	c__Betaproteobacteria	o__Burkholderiales	f__Burkholderiaceae	g__Burkholderia	s__Burkholderia stabilis	16	1	1	2	3	0	4	0	5
GCF_002393445.1	100	0.83	refseq138327	158822	Complete Genome	k__Bacteria	p__Proteobacteria	c__Gammaproteobacteria	o__Enterobacterales	f__Enterobacteriaceae	g__Cedecea	s__Cedecea neteri	5	0	0	0	2	0	0	0	3
GCF_002327125.1	100	0.34	refseq14561	1737359	Chromosome	k__Bacteria	p__Actinobacteria	c__Actinomycetia	o__Corynebacteriales	f__Gordoniaceae	g__Gordonia	s__Gordonia sp. 1D	13	0	0	5	1	0	2	1	4
GCF_002323035.1	100	0.56	refseq842	200452	Contig	k__Bacteria	p__Proteobacteria	c__Gammaproteobacteria	o__Pseudomonadales	f__Pseudomonadaceae	g__Pseudomonas	s__Pseudomonas congelans	31	0	0	28	0	0	0	0	3
GCF_002335465.1	100	2.27	refseq43710	1963	Contig	k__Bacteria	p__Actinobacteria	c__Actinomycetia	o__Streptomycetales	f__Streptomycetaceae	g__Streptomyces	s__Streptomyces olivochromogenes	40	2	3	7	7	0	4	3	14
GCF_002504365.1	100	0.71	refseq2322	2151	Complete Genome	k__Bacteria	p__Tenericutes	c__Mollicutes	o__Entomoplasmatales	f__Entomoplasmataceae	g__Mesoplasma	s__Mesoplasma florum	0	0	0	0	0	0	0	0	0
GCF_002504385.1	100	0.36	refseq2322	2151	Complete Genome	k__Bacteria	p__Tenericutes	c__Mollicutes	o__Entomoplasmatales	f__Entomoplasmataceae	g__Mesoplasma	s__Mesoplasma florum	0	0	0	0	0	0	0	0	0
GCF_002514735.1	100	0.32	refseq138392	319238	Scaffold	k__Bacteria	p__Bacteroidetes	c__Flavobacteriia	o__Flavobacteriales	f__Flavobacteriaceae	g__Sediminicola	s__Sediminicola luteus	1	0	0	0	0	0	1	0	0
GCF_002531615.1	100	0.78	refseq194205	1184720	Contig	k__Bacteria	p__Proteobacteria	c__Alphaproteobacteria	o__Hyphomicrobiales	f__Rhizobiaceae	g__Rhizobium	s__Rhizobium anhuiense	12	0	2	1	4	0	1	0	4
GCF_002531635.1	100	0.69	refseq87	1184720	Contig	k__Bacteria	p__Proteobacteria	c__Alphaproteobacteria	o__Hyphomicrobiales	f__Rhizobiaceae	g__Rhizobium	s__Rhizobium anhuiense	11	0	1	1	3	0	1	0	5
GCF_002531645.1	100	0.4	refseq87	1184720	Contig	k__Bacteria	p__Proteobacteria	c__Alphaproteobacteria	o__Hyphomicrobiales	f__Rhizobiaceae	g__Rhizobium	s__Rhizobium anhuiense	12	0	2	1	4	0	1	0	4
GCF_002531655.1	100	1.07	refseq194203	1184720	Contig	k__Bacteria	p__Proteobacteria	c__Alphaproteobacteria	o__Hyphomicrobiales	f__Rhizobiaceae	g__Rhizobium	s__Rhizobium anhuiense	11	0	1	1	4	0	1	0	4
GCF_002531695.1	100	0.26	refseq87	1184720	Contig	k__Bacteria	p__Proteobacteria	c__Alphaproteobacteria	o__Hyphomicrobiales	f__Rhizobiaceae	g__Rhizobium	s__Rhizobium anhuiense	11	0	1	1	4	0	1	0	4
GCF_002563895.1	100	0.72	refseq2758	244566	Contig	k__Bacteria	p__Proteobacteria	c__Gammaproteobacteria	o__Pseudomonadales	f__Pseudomonadaceae	g__Pseudomonas	s__Pseudomonas lurida	12	0	0	4	4	0	0	0	4
GCF_002556545.1	100	1.2	refseq44631	1616117	Complete Genome	k__Bacteria	p__Actinobacteria	c__Actinomycetia	o__Streptomycetales	f__Streptomycetaceae	g__Streptomyces	s__Streptomyces formicae	39	2	1	7	6	1	5	3	14
GCF_002632415.1	100	0.65	refseq194594	2025659	Contig	k__Bacteria	p__Bacteroidetes	c__Bacteroidia	o__Bacteroidales	f__Bacteroidaceae	g__Bacteroides	s__Bacteroides sp. KFT8	1	0	0	0	0	0	0	0	1
GCF_002591465.1	100	1.18	refseq138524	76857	Scaffold	k__Bacteria	p__Fusobacteria	c__Fusobacteriia	o__Fusobacteriales	f__Fusobacteriaceae	g__Fusobacterium	s__Fusobacterium nucleatum	2	0	0	2	0	0	0	0	0
GCF_002741945.1	100	0.32	refseq52451	1891971	Contig	k__Bacteria	p__Bacteroidetes	c__Flavobacteriia	o__Flavobacteriales	f__Flavobacteriaceae	g__Gaetbulibacter	s__Gaetbulibacter sp. 4G1	2	0	0	0	0	0	1	0	1
GCF_002588535.1	100	1.29	refseq25304	61647	Contig	k__Bacteria	p__Proteobacteria	c__Gammaproteobacteria	o__Enterobacterales	f__Enterobacteriaceae	g__Pluralibacter	s__Pluralibacter gergoviae	3	0	0	2	1	0	0	0	0
GCF_002742495.1	100	3.58	refseq8572	1712676	Contig	k__Bacteria	p__Proteobacteria	c__Gammaproteobacteria	o__Pseudomonadales	f__Pseudomonadaceae	g__Pseudomonas	s__Pseudomonas sp. 2588-5	11	0	0	4	4	0	0	0	3
GCF_002742515.1	100	1.11	refseq194820	1712677	Contig	k__Bacteria	p__Proteobacteria	c__Gammaproteobacteria	o__Pseudomonadales	f__Pseudomonadaceae	g__Pseudomonas	s__Pseudomonas sp. 2822-15	16	0	0	8	3	0	0	0	5
GCF_002742505.1	100	1.31	refseq6864	1712679	Contig	k__Bacteria	p__Proteobacteria	c__Gammaproteobacteria	o__Pseudomonadales	f__Pseudomonadaceae	g__Pseudomonas	s__Pseudomonas sp. 2995-1	12	0	0	5	2	0	1	0	4
GCF_002735825.1	100	0.87	refseq4021	59310	Scaffold	k__Bacteria	p__Firmicutes	c__Bacilli	o__Lactobacillales	f__Streptococcaceae	g__Streptococcus	s__Streptococcus macedonicus	5	0	1	1	2	0	1	0	0
GCF_002727065.1	100	1.24	refseq52430	1982044	Contig	k__Bacteria	p__Proteobacteria	c__Alphaproteobacteria	o__Hyphomicrobiales	f__Phyllobacteriaceae	g__Zhengella	s__Zhengella mangrovi	8	0	0	1	2	0	1	0	4
GCF_002776695.1	100	0.49	refseq37567	709803	Scaffold	k__Bacteria	p__Proteobacteria	c__Alphaproteobacteria	o__Hyphomicrobiales	f__Bradyrhizobiaceae	g__Bradyrhizobium	s__Bradyrhizobium nitroreducens	14	0	2	1	1	0	2	2	6
GCF_002777255.1	100	2.76	refseq39748	1761012	Complete Genome	k__Bacteria	p__Firmicutes	c__Clostridia	o__Eubacteriales	f__Peptococcaceae	g__unclassified Peptococcaceae genus	s__Peptococcaceae bacterium DCMF	7	0	0	0	6	0	0	0	1
GCF_002796935.1	100	2.66	refseq195227	2052574	Contig	k__Bacteria	p__Firmicutes	c__Clostridia	o__Eubacteriales	f__Clostridiaceae	g__Clostridium	s__Clostridium sp. CT7	6	0	0	2	3	0	0	0	1
GCF_002764055.1	100	0.03	refseq138802	155615	Complete Genome	k__Bacteria	p__Fusobacteria	c__Fusobacteriia	o__Fusobacteriales	f__Fusobacteriaceae	g__Fusobacterium	s__Fusobacterium nucleatum	2	0	0	2	0	0	0	0	0
GCF_002759075.1	100	1.53	refseq43400	1751969	Scaffold	k__Bacteria	p__Proteobacteria	c__Gammaproteobacteria	o__Pseudomonadales	f__Pseudomonadaceae	g__Pseudomonas	s__Pseudomonas sp. 382	9	0	0	6	1	0	0	0	2
GCF_002752475.1	100	0.82	refseq13413	1931999	Contig	k__Bacteria	p__Proteobacteria	c__Gammaproteobacteria	o__Enterobacterales	f__Yersiniaceae	g__Serratia	s__Serratia sp. OLAL2	9	0	0	4	2	0	0	1	2
GCF_002752455.1	100	0.82	refseq13413	1931998	Contig	k__Bacteria	p__Proteobacteria	c__Gammaproteobacteria	o__Enterobacterales	f__Yersiniaceae	g__Serratia	s__Serratia sp. OMLW3	8	0	0	4	1	0	0	1	2
GCF_002752555.1	100	0.83	refseq52476	1928657	Contig	k__Bacteria	p__Proteobacteria	c__Gammaproteobacteria	o__Enterobacterales	f__Erwiniaceae	g__Tatumella	s__Tatumella sp. OPLPL6	5	0	0	1	0	0	1	0	3
GCF_002796765.1	100	1.28	refseq195170	676	Scaffold	k__Bacteria	p__Proteobacteria	c__Gammaproteobacteria	o__Vibrionales	f__Vibrionaceae	g__Vibrio	s__Vibrio fluvialis	5	0	0	0	1	0	0	0	4
GCF_002831665.1	100	0.32	refseq40274	2057808	Complete Genome	k__Bacteria	p__Bacteroidetes	c__Flavobacteriia	o__Flavobacteriales	f__Flavobacteriaceae	g__Lacinutrix	s__Lacinutrix sp. Bg11-31	2	0	1	0	0	0	1	0	0
GCF_002836095.1	100	0.44	refseq3499	394751	Contig	k__Bacteria	p__Proteobacteria	c__Gammaproteobacteria	o__Alteromonadales	f__Pseudoalteromonadaceae	g__Pseudoalteromonas	s__Pseudoalteromonas arctica	3	0	0	0	2	0	0	0	1
GCF_002814155.1	100	1.92	refseq13536	298657	Complete Genome	k__Bacteria	p__Proteobacteria	c__Gammaproteobacteria	o__Alteromonadales	f__Pseudoalteromonadaceae	g__Pseudoalteromonas	s__Pseudoalteromonas spongiae	4	0	0	0	1	0	0	0	3
GCF_002797475.1	100	0.39	refseq4479	2048282	Scaffold	k__Bacteria	p__Proteobacteria	c__Gammaproteobacteria	o__Pseudomonadales	f__Pseudomonadaceae	g__Pseudomonas	s__Pseudomonas sp. MR 02	6	0	0	3	2	0	0	0	1
GCF_002798465.1	100	1.23	refseq2136	2054917	Contig	k__Bacteria	p__Proteobacteria	c__Gammaproteobacteria	o__Pseudomonadales	f__Pseudomonadaceae	g__Pseudomonas	s__Pseudomonas sp. S10E 269	11	0	0	4	4	0	0	0	3
GCF_002813445.1	100	1.1	refseq195516	564423	Contig	k__Bacteria	p__Proteobacteria	c__Gammaproteobacteria	o__Pseudomonadales	f__Pseudomonadaceae	g__Pseudomonas	s__Pseudomonas tolaasii	14	0	0	6	4	0	0	0	4
GCF_002833385.1	100	0.32	refseq139113	435906	Contig	k__Bacteria	p__Bacteroidetes	c__Flavobacteriia	o__Flavobacteriales	f__Flavobacteriaceae	g__Salegentibacter	s__Salegentibacter salarius	3	0	1	0	0	0	1	0	1
GCF_002803075.1	100	0.66	refseq52563	2020325	Scaffold	k__Bacteria	p__Actinobacteria	c__Actinomycetia	o__Streptomycetales	f__Streptomycetaceae	g__Streptomyces	s__Streptomyces sp. CB01373	26	1	2	5	3	0	5	2	8
GCF_002858805.1	100	0.83	refseq195935	2060066	Contig	k__Bacteria	p__Proteobacteria	c__Gammaproteobacteria	o__Enterobacterales	f__Yersiniaceae	g__Chimaeribacter	s__Chimaeribacter arupi	3	0	0	0	1	0	1	0	1
GCF_002858705.1	100	0.83	refseq195931	2060066	Contig	k__Bacteria	p__Proteobacteria	c__Gammaproteobacteria	o__Enterobacterales	f__Yersiniaceae	g__Chimaeribacter	s__Chimaeribacter arupi	4	0	0	0	1	1	1	0	1
GCF_002858785.1	100	0.83	refseq195934	2060066	Contig	k__Bacteria	p__Proteobacteria	c__Gammaproteobacteria	o__Enterobacterales	f__Yersiniaceae	g__Chimaeribacter	s__Chimaeribacter arupi	3	0	0	0	1	0	1	0	1
GCF_002858825.1	100	0.83	refseq195936	2060066	Contig	k__Bacteria	p__Proteobacteria	c__Gammaproteobacteria	o__Enterobacterales	f__Yersiniaceae	g__Chimaeribacter	s__Chimaeribacter arupi	3	0	0	0	1	0	1	0	1
GCF_002843175.1	100	0.39	refseq52695	1909700	Scaffold	k__Bacteria	p__Bacteroidetes	c__Flavobacteriia	o__Flavobacteriales	f__Flavobacteriaceae	g__Confluentibacter	s__Confluentibacter flavum	3	0	0	1	0	0	1	0	1
GCF_002861165.1	100	0.05	refseq4375	2702	Scaffold	k__Bacteria	p__Actinobacteria	c__Actinomycetia	o__Bifidobacteriales	f__Bifidobacteriaceae	g__Gardnerella	s__Gardnerella vaginalis	1	0	1	0	0	0	0	0	0
GCF_002861925.1	100	0.05	refseq4375	2702	Contig	k__Bacteria	p__Actinobacteria	c__Actinomycetia	o__Bifidobacteriales	f__Bifidobacteriaceae	g__Gardnerella	s__Gardnerella vaginalis	1	0	1	0	0	0	0	0	0
GCF_002862005.1	100	0.05	refseq4375	2702	Scaffold	k__Bacteria	p__Actinobacteria	c__Actinomycetia	o__Bifidobacteriales	f__Bifidobacteriaceae	g__Gardnerella	s__Gardnerella vaginalis	1	0	1	0	0	0	0	0	0
GCF_002862015.1	100	0.05	refseq4375	2702	Scaffold	k__Bacteria	p__Actinobacteria	c__Actinomycetia	o__Bifidobacteriales	f__Bifidobacteriaceae	g__Gardnerella	s__Gardnerella vaginalis	1	0	1	0	0	0	0	0	0
GCF_002862045.1	100	0.05	refseq4375	2702	Contig	k__Bacteria	p__Actinobacteria	c__Actinomycetia	o__Bifidobacteriales	f__Bifidobacteriaceae	g__Gardnerella	s__Gardnerella vaginalis	1	0	1	0	0	0	0	0	0
GCF_002866835.1	100	0.08	refseq11237	1360	Contig	k__Bacteria	p__Firmicutes	c__Bacilli	o__Lactobacillales	f__Streptococcaceae	g__Lactococcus	s__Lactococcus lactis	5	0	1	0	3	0	0	0	1
GCF_002868735.1	100	1.21	refseq12103	1612173	Complete Genome	k__Bacteria	p__Proteobacteria	c__Alphaproteobacteria	o__Rhodospirillales	f__Azospirillaceae	g__Niveispirillum	s__Niveispirillum cyanobacteriorum	7	0	0	0	3	0	2	0	2
GCF_002843585.1	100	0.89	refseq8260	2054914	Chromosome	k__Bacteria	p__Proteobacteria	c__Gammaproteobacteria	o__Pseudomonadales	f__Pseudomonadaceae	g__Pseudomonas	s__Pseudomonas sp. 02C 26	6	0	0	1	1	0	1	0	3
GCF_002859085.1	100	0.88	refseq195961	2065822	Contig	k__Bacteria	p__Proteobacteria	c__Gammaproteobacteria	o__Pseudomonadales	f__Pseudomonadaceae	g__Pseudomonas	s__Pseudomonas sp. QC2	11	0	0	6	2	0	0	0	3
GCF_002843605.1	100	2.43	refseq31628	2054919	Chromosome	k__Bacteria	p__Proteobacteria	c__Gammaproteobacteria	o__Pseudomonadales	f__Pseudomonadaceae	g__Pseudomonas	s__Pseudomonas sp. S09G 359	13	0	0	5	4	0	0	0	4
GCF_002847545.1	100	0.47	refseq139210	131111	Scaffold	k__Bacteria	p__Actinobacteria	c__Actinomycetia	o__Actinomycetales	f__Actinomycetaceae	g__Schaalia	s__Schaalia turicensis	1	0	0	0	1	0	0	0	0
GCF_002860625.1	100	0.95	refseq25462	33007	Contig	k__Bacteria	p__Actinobacteria	c__Actinomycetia	o__Actinomycetales	f__Actinomycetaceae	g__Winkia	s__Winkia neuii	0	0	0	0	0	0	0	0	0
GCF_002885255.1	100	0.35	refseq1943	239935	Scaffold	k__Bacteria	p__Verrucomicrobia	c__Verrucomicrobiae	o__Verrucomicrobiales	f__Akkermansiaceae	g__Akkermansia	s__Akkermansia muciniphila	3	0	0	0	0	0	2	0	1
GCF_002885655.1	100	0.35	refseq1943	239935	Contig	k__Bacteria	p__Verrucomicrobia	c__Verrucomicrobiae	o__Verrucomicrobiales	f__Akkermansiaceae	g__Akkermansia	s__Akkermansia muciniphila	3	0	0	0	0	0	2	0	1
GCF_002887595.1	100	1.69	refseq139560	366582	Scaffold	k__Bacteria	p__Proteobacteria	c__Gammaproteobacteria	o__Alteromonadales	f__Alteromonadaceae	g__Bowmanella	s__Bowmanella denitrificans	3	0	0	0	2	0	0	0	1
GCF_002888095.1	100	0.5	refseq139563	430531	Contig	k__Bacteria	p__Proteobacteria	c__Betaproteobacteria	o__Burkholderiales	f__Burkholderiaceae	g__Burkholderia	s__Burkholderia humptydooensis	18	2	0	1	3	0	2	4	6
GCF_002891115.1	100	0.49	refseq7847	57975	Contig	k__Bacteria	p__Proteobacteria	c__Betaproteobacteria	o__Burkholderiales	f__Burkholderiaceae	g__Burkholderia	s__Burkholderia thailandensis	19	1	0	5	2	0	2	1	8
GCF_002891195.1	100	1.12	refseq939	57975	Contig	k__Bacteria	p__Proteobacteria	c__Betaproteobacteria	o__Burkholderiales	f__Burkholderiaceae	g__Burkholderia	s__Burkholderia thailandensis	20	1	0	5	3	0	2	2	7
GCF_002888315.1	100	0.2	refseq7847	1249660	Contig	k__Bacteria	p__Proteobacteria	c__Betaproteobacteria	o__Burkholderiales	f__Burkholderiaceae	g__Burkholderia	s__Burkholderia thailandensis	29	1	6	7	4	0	2	3	6
GCF_002888205.1	100	0.2	refseq7847	1436064	Contig	k__Bacteria	p__Proteobacteria	c__Betaproteobacteria	o__Burkholderiales	f__Burkholderiaceae	g__Burkholderia	s__Burkholderia thailandensis	29	0	6	9	4	0	2	2	6
GCF_002880865.1	100	1.44	refseq4625	1436049	Contig	k__Bacteria	p__Proteobacteria	c__Betaproteobacteria	o__Burkholderiales	f__Burkholderiaceae	g__Burkholderia	s__Burkholderia ubonensis	17	0	1	4	2	0	3	2	5
GCF_002895005.1	100	0.16	refseq196516	1445657	Contig	k__Bacteria	p__Bacteroidetes	c__Flavobacteriia	o__Flavobacteriales	f__Flavobacteriaceae	g__Hanstruepera	s__Hanstruepera neustonica	2	0	0	0	0	0	1	0	1
GCF_002878245.1	100	0.38	refseq31070	265959	Contig	k__Bacteria	p__Proteobacteria	c__Alphaproteobacteria	o__Rhodospirillales	f__Acetobacteraceae	g__Komagataeibacter	s__Komagataeibacter saccharivorans	6	0	0	0	2	0	2	0	2
GCF_002895165.1	100	1.64	refseq196517	707248	Contig	k__Bacteria	p__Proteobacteria	c__Gammaproteobacteria	o__Pseudomonadales	f__Pseudomonadaceae	g__Pseudomonas	s__Pseudomonas gingeri	17	0	1	7	3	0	2	0	4
GCF_002881915.1	100	0.56	refseq6196	2070578	Contig	k__Bacteria	p__Proteobacteria	c__Gammaproteobacteria	o__Pseudomonadales	f__Pseudomonadaceae	g__Pseudomonas	s__Pseudomonas sp. DP16D-L5	14	1	0	5	4	0	0	0	4
GCF_002882605.1	100	1.4	refseq4057	2070624	Contig	k__Bacteria	p__Proteobacteria	c__Gammaproteobacteria	o__Pseudomonadales	f__Pseudomonadaceae	g__Pseudomonas	s__Pseudomonas sp. FW301-21B01	14	0	0	7	3	0	0	0	4
GCF_002883585.1	100	0.14	refseq2136	2070649	Contig	k__Bacteria	p__Proteobacteria	c__Gammaproteobacteria	o__Pseudomonadales	f__Pseudomonadaceae	g__Pseudomonas	s__Pseudomonas sp. FW305-124	12	0	0	5	2	0	0	0	5
GCF_002881955.1	100	0.56	refseq6196	2070579	Contig	k__Bacteria	p__Proteobacteria	c__Gammaproteobacteria	o__Pseudomonadales	f__Pseudomonadaceae	g__Pseudomonas	s__Pseudomonas sp. GW456-A2	14	1	0	5	4	0	0	0	4
GCF_002882055.1	100	0.72	refseq6196	2070582	Contig	k__Bacteria	p__Proteobacteria	c__Gammaproteobacteria	o__Pseudomonadales	f__Pseudomonadaceae	g__Pseudomonas	s__Pseudomonas sp. FW507-F4	14	1	0	5	4	0	0	0	4
GCF_002881975.1	100	0.59	refseq6196	2070580	Contig	k__Bacteria	p__Proteobacteria	c__Gammaproteobacteria	o__Pseudomonadales	f__Pseudomonadaceae	g__Pseudomonas	s__Pseudomonas sp. GW460-LB6	14	1	0	5	4	0	0	0	4
GCF_002882925.1	100	0.6	refseq6196	2070584	Contig	k__Bacteria	p__Proteobacteria	c__Gammaproteobacteria	o__Pseudomonadales	f__Pseudomonadaceae	g__Pseudomonas	s__Pseudomonas sp. GW456-11-11-14-LB4	14	1	0	5	4	0	0	0	4
GCF_002882915.1	100	0.56	refseq6196	2070583	Contig	k__Bacteria	p__Proteobacteria	c__Gammaproteobacteria	o__Pseudomonadales	f__Pseudomonadaceae	g__Pseudomonas	s__Pseudomonas sp. GW456-12-1-14-LB3	14	1	0	5	4	0	0	0	4
GCF_002882975.1	100	0.56	refseq6196	2070587	Contig	k__Bacteria	p__Proteobacteria	c__Gammaproteobacteria	o__Pseudomonadales	f__Pseudomonadaceae	g__Pseudomonas	s__Pseudomonas sp. GW123-5C08	14	1	0	5	4	0	0	0	4
GCF_002882955.1	100	0.62	refseq6196	2070585	Contig	k__Bacteria	p__Proteobacteria	c__Gammaproteobacteria	o__Pseudomonadales	f__Pseudomonadaceae	g__Pseudomonas	s__Pseudomonas sp. GW123-5D08	14	1	0	5	4	0	0	0	4
GCF_002882015.1	100	0.56	refseq6196	2070581	Contig	k__Bacteria	p__Proteobacteria	c__Gammaproteobacteria	o__Pseudomonadales	f__Pseudomonadaceae	g__Pseudomonas	s__Pseudomonas sp. GW460-4	14	1	0	5	4	0	0	0	4
GCF_002881895.1	100	1.79	refseq3409	2070577	Contig	k__Bacteria	p__Proteobacteria	c__Gammaproteobacteria	o__Pseudomonadales	f__Pseudomonadaceae	g__Pseudomonas	s__Pseudomonas sp. GW704-F2	13	0	0	6	3	0	0	0	4
GCF_002882895.1	100	1.76	refseq3409	2070576	Contig	k__Bacteria	p__Proteobacteria	c__Gammaproteobacteria	o__Pseudomonadales	f__Pseudomonadaceae	g__Pseudomonas	s__Pseudomonas sp. GW704-F5	13	0	0	6	3	0	0	0	4
GCF_002883355.1	100	1.55	refseq4057	2070628	Contig	k__Bacteria	p__Proteobacteria	c__Gammaproteobacteria	o__Pseudomonadales	f__Pseudomonadaceae	g__Pseudomonas	s__Pseudomonas sp. MPR-ANB1	13	0	0	5	3	0	0	0	5
GCF_002884185.1	100	0.22	refseq2136	2070646	Contig	k__Bacteria	p__Proteobacteria	c__Gammaproteobacteria	o__Pseudomonadales	f__Pseudomonadaceae	g__Pseudomonas	s__Pseudomonas sp. MPR-AND1B	11	0	0	4	2	0	0	0	5
GCF_002883315.1	100	1.55	refseq4057	2070625	Contig	k__Bacteria	p__Proteobacteria	c__Gammaproteobacteria	o__Pseudomonadales	f__Pseudomonadaceae	g__Pseudomonas	s__Pseudomonas sp. MPR-LB3	14	0	0	6	3	0	0	0	5
GCF_002884025.1	100	1.55	refseq4057	2070629	Contig	k__Bacteria	p__Proteobacteria	c__Gammaproteobacteria	o__Pseudomonadales	f__Pseudomonadaceae	g__Pseudomonas	s__Pseudomonas sp. MPR-LB5	14	0	0	6	3	0	0	0	5
GCF_002883105.1	100	1.55	refseq4057	2070623	Contig	k__Bacteria	p__Proteobacteria	c__Gammaproteobacteria	o__Pseudomonadales	f__Pseudomonadaceae	g__Pseudomonas	s__Pseudomonas sp. MPR-R2A3	13	0	0	6	2	0	0	0	5
GCF_002882575.1	100	1.58	refseq4057	2070620	Contig	k__Bacteria	p__Proteobacteria	c__Gammaproteobacteria	o__Pseudomonadales	f__Pseudomonadaceae	g__Pseudomonas	s__Pseudomonas sp. MPR-R2A4	14	0	0	6	3	0	0	0	5
GCF_002883285.1	100	2.65	refseq4057	2070622	Contig	k__Bacteria	p__Proteobacteria	c__Gammaproteobacteria	o__Pseudomonadales	f__Pseudomonadaceae	g__Pseudomonas	s__Pseudomonas sp. MPR-R2A5	13	0	0	5	3	0	0	0	5
GCF_002882635.1	100	1.58	refseq4057	2070627	Contig	k__Bacteria	p__Proteobacteria	c__Gammaproteobacteria	o__Pseudomonadales	f__Pseudomonadaceae	g__Pseudomonas	s__Pseudomonas sp. MPR-R2A6	13	0	0	5	3	0	0	0	5
GCF_002882515.1	100	1.87	refseq4057	2070618	Contig	k__Bacteria	p__Proteobacteria	c__Gammaproteobacteria	o__Pseudomonadales	f__Pseudomonadaceae	g__Pseudomonas	s__Pseudomonas sp. MPR-R2A7	13	0	0	6	2	0	0	0	5
GCF_002883325.1	100	1.51	refseq4057	2070626	Contig	k__Bacteria	p__Proteobacteria	c__Gammaproteobacteria	o__Pseudomonadales	f__Pseudomonadaceae	g__Pseudomonas	s__Pseudomonas sp. MPR-R5A	14	0	0	7	3	0	0	0	4
GCF_002874965.1	100	0.56	refseq196156	2067572	Complete Genome	k__Bacteria	p__Proteobacteria	c__Gammaproteobacteria	o__Pseudomonadales	f__Pseudomonadaceae	g__Pseudomonas	s__Pseudomonas sp. NC02	12	0	0	5	3	0	0	0	4
GCF_002890955.1	100	0.51	refseq196424	316	Contig	k__Bacteria	p__Proteobacteria	c__Gammaproteobacteria	o__Pseudomonadales	f__Pseudomonadaceae	g__Pseudomonas	s__Pseudomonas stutzeri	7	0	0	0	0	0	1	0	6
GCF_002891015.1	100	0.17	refseq196425	316	Contig	k__Bacteria	p__Proteobacteria	c__Gammaproteobacteria	o__Pseudomonadales	f__Pseudomonadaceae	g__Pseudomonas	s__Pseudomonas stutzeri	4	0	0	1	0	0	0	0	3
GCF_002874115.1	100	1.17	refseq48221	136468	Scaffold	k__Bacteria	p__Proteobacteria	c__Gammaproteobacteria	o__Vibrionales	f__Vibrionaceae	g__Vibrio	s__Vibrio lentus	6	0	0	1	2	0	0	0	3
GCF_002874235.1	100	3.01	refseq20274	136468	Scaffold	k__Bacteria	p__Proteobacteria	c__Gammaproteobacteria	o__Vibrionales	f__Vibrionaceae	g__Vibrio	s__Vibrio lentus	6	0	0	1	2	0	0	0	3
GCF_002875485.1	100	0.54	refseq14662	1884468	Scaffold	k__Bacteria	p__Proteobacteria	c__Gammaproteobacteria	o__Vibrionales	f__Vibrionaceae	g__Vibrio	s__Vibrio sp. 10N.222.54.B6	4	0	0	0	1	0	0	0	3
GCF_002876675.1	100	0.54	refseq52797	1884469	Scaffold	k__Bacteria	p__Proteobacteria	c__Gammaproteobacteria	o__Vibrionales	f__Vibrionaceae	g__Vibrio	s__Vibrio sp. 10N.222.54.F10	4	0	0	0	1	0	0	0	3
GCF_002875525.1	100	0.97	refseq14662	1884470	Scaffold	k__Bacteria	p__Proteobacteria	c__Gammaproteobacteria	o__Vibrionales	f__Vibrionaceae	g__Vibrio	s__Vibrio sp. 10N.222.55.C12	4	0	0	0	1	0	0	0	3
GCF_002877245.1	100	0.28	refseq18059	1884474	Scaffold	k__Bacteria	p__Proteobacteria	c__Gammaproteobacteria	o__Vibrionales	f__Vibrionaceae	g__Vibrio	s__Vibrio sp. 10N.261.54.C3	4	0	0	0	1	0	0	0	3
GCF_002877735.1	100	0.41	refseq52800	1884475	Scaffold	k__Bacteria	p__Proteobacteria	c__Gammaproteobacteria	o__Vibrionales	f__Vibrionaceae	g__Vibrio	s__Vibrio sp. 10N.261.54.E10	6	0	0	0	1	0	0	1	4
GCF_002917105.1	100	0.04	refseq52845	1871628	Scaffold	k__Bacteria	p__Proteobacteria	c__Alphaproteobacteria	o__Hyphomicrobiales	f__Bradyrhizobiaceae	g__Bosea	s__Bosea psychrotolerans	6	1	0	1	0	0	1	1	2
GCF_002900675.1	100	0.21	refseq69	2020484	Contig	k__Bacteria	p__Proteobacteria	c__Betaproteobacteria	o__Burkholderiales	f__Burkholderiaceae	g__Burkholderia	s__Burkholderia sp. 136(2017)	35	1	0	16	3	0	3	4	8
GCF_002900745.1	100	0.21	refseq69	2020483	Contig	k__Bacteria	p__Proteobacteria	c__Betaproteobacteria	o__Burkholderiales	f__Burkholderiaceae	g__Burkholderia	s__Burkholderia sp. 137	35	1	0	16	3	0	3	4	8
GCF_002897315.1	100	0.09	refseq14209	449468	Scaffold	k__Bacteria	p__Cyanobacteria	c__unclassified Cyanobacteria class	o__Chroococcales	f__Microcystaceae	g__Microcystis	s__Microcystis aeruginosa	14	1	0	1	5	0	3	3	1
GCF_002916705.1	100	0.51	refseq197029	1395925	Scaffold	k__Bacteria	p__Proteobacteria	c__Gammaproteobacteria	o__Pseudomonadales	f__Pseudomonadaceae	g__Pseudomonas	s__Pseudomonas sp. GZJR-8	17	0	2	7	2	0	0	0	6
GCF_002906035.1	100	0.19	refseq139714	251701	Contig	k__Bacteria	p__Proteobacteria	c__Gammaproteobacteria	o__Pseudomonadales	f__Pseudomonadaceae	g__Pseudomonas	s__Pseudomonas syringae group genomosp. 3	8	0	0	4	0	0	0	1	3
GCF_002900095.1	100	0.32	refseq27574	270918	Contig	k__Bacteria	p__Bacteroidetes	c__Flavobacteriia	o__Flavobacteriales	f__Flavobacteriaceae	g__Salegentibacter	s__Salegentibacter mishustinae	3	0	1	0	0	0	1	0	1
GCF_002915595.1	100	1.69	refseq46976	2067667	Scaffold	k__Bacteria	p__Proteobacteria	c__Gammaproteobacteria	o__Cellvibrionales	f__Spongiibacteraceae	g__Marortus	s__Marortus luteolus	4	0	0	1	1	0	0	0	2
GCF_002934265.1	100	2.07	refseq106432	155976	Contig	k__Bacteria	p__Actinobacteria	c__Actinomycetia	o__Pseudonocardiales	f__Pseudonocardiaceae	g__Actinokineospora	s__Actinokineospora auranticolor	33	2	2	6	3	1	4	5	10
GCF_002925705.1	100	0.81	refseq33584	179879	Scaffold	k__Bacteria	p__Proteobacteria	c__Betaproteobacteria	o__Burkholderiales	f__Burkholderiaceae	g__Burkholderia	s__Burkholderia anthina	18	1	0	2	1	0	7	2	5
GCF_002924455.1	100	0.78	refseq197148	488447	Chromosome	k__Bacteria	p__Proteobacteria	c__Betaproteobacteria	o__Burkholderiales	f__Burkholderiaceae	g__Burkholderia	s__Burkholderia contaminans	11	1	0	2	1	0	4	0	3
GCF_002943105.1	100	0.5	refseq139942	237258	Scaffold	k__Bacteria	p__Bacteroidetes	c__Flavobacteriia	o__Flavobacteriales	f__Weeksellaceae	g__Cloacibacterium	s__Cloacibacterium normanense	1	0	0	0	0	0	1	0	0
GCF_002933835.1	100	0.75	refseq139884	449440	Scaffold	k__Bacteria	p__Cyanobacteria	c__unclassified Cyanobacteria class	o__Chroococcales	f__Microcystaceae	g__Microcystis	s__Microcystis aeruginosa	12	1	0	0	5	0	3	3	0
GCF_002924445.1	100	4.05	refseq21342	2056226	Scaffold	k__Bacteria	p__Proteobacteria	c__Alphaproteobacteria	o__Minwuiales	f__Minwuiaceae	g__Minwuia	s__Minwuia thermotolerans	8	0	1	0	2	0	2	0	3
GCF_002934445.1	100	0.16	refseq10082	191564	Scaffold	k__Bacteria	p__Bacteroidetes	c__Flavobacteriia	o__Flavobacteriales	f__Flavobacteriaceae	g__Nonlabens	s__Nonlabens xylanidelens	3	0	0	0	0	0	1	0	2
GCF_002947915.1	100	1.28	refseq42901	2083053	Complete Genome	k__Bacteria	p__Proteobacteria	c__Gammaproteobacteria	o__Pseudomonadales	f__Pseudomonadaceae	g__Pseudomonas	s__Pseudomonas sp. SWI44	7	0	0	2	1	0	0	0	4
GCF_002944315.1	100	1.62	refseq20070	2048897	Complete Genome	k__Bacteria	p__Proteobacteria	c__Alphaproteobacteria	o__Hyphomicrobiales	f__Rhizobiaceae	g__Rhizobium	s__Rhizobium sp. NXC24	11	1	1	1	2	0	1	1	4
GCF_002939475.1	100	0.8	refseq139920	53446	Contig	k__Bacteria	p__Actinobacteria	c__Actinomycetia	o__Streptomycetales	f__Streptomycetaceae	g__Streptomyces	s__Streptomyces cinnamoneus	27	1	2	5	4	0	4	2	9
GCF_002929865.1	100	0.64	refseq197241	1534743	Scaffold	k__Bacteria	p__Proteobacteria	c__Gammaproteobacteria	o__Vibrionales	f__Vibrionaceae	g__Vibrio	s__Vibrio hyugaensis	6	0	0	1	1	0	0	0	4
GCF_002929885.1	100	0.4	refseq197242	1534743	Scaffold	k__Bacteria	p__Proteobacteria	c__Gammaproteobacteria	o__Vibrionales	f__Vibrionaceae	g__Vibrio	s__Vibrio hyugaensis	4	0	0	0	1	0	0	0	3
GCF_002929925.1	100	0.45	refseq197245	766224	Scaffold	k__Bacteria	p__Proteobacteria	c__Gammaproteobacteria	o__Vibrionales	f__Vibrionaceae	g__Vibrio	s__Vibrio jasicida	6	0	0	1	2	0	0	0	3
GCF_002929935.1	100	0.51	refseq197248	766224	Scaffold	k__Bacteria	p__Proteobacteria	c__Gammaproteobacteria	o__Vibrionales	f__Vibrionaceae	g__Vibrio	s__Vibrio jasicida	6	0	0	1	2	0	0	0	3
GCF_002929945.1	100	0.28	refseq197249	766224	Scaffold	k__Bacteria	p__Proteobacteria	c__Gammaproteobacteria	o__Vibrionales	f__Vibrionaceae	g__Vibrio	s__Vibrio jasicida	5	0	0	0	2	0	0	0	3
GCF_002930005.1	100	0.3	refseq29148	766224	Scaffold	k__Bacteria	p__Proteobacteria	c__Gammaproteobacteria	o__Vibrionales	f__Vibrionaceae	g__Vibrio	s__Vibrio jasicida	6	0	0	1	2	0	0	0	3
GCF_002930015.1	100	0.51	refseq197294	766224	Scaffold	k__Bacteria	p__Proteobacteria	c__Gammaproteobacteria	o__Vibrionales	f__Vibrionaceae	g__Vibrio	s__Vibrio jasicida	5	0	0	0	2	0	0	0	3
GCF_002930045.1	100	0.66	refseq197250	766224	Scaffold	k__Bacteria	p__Proteobacteria	c__Gammaproteobacteria	o__Vibrionales	f__Vibrionaceae	g__Vibrio	s__Vibrio jasicida	5	0	0	0	2	0	0	0	3
GCF_002959955.1	100	0.42	refseq197867	2082394	Contig	k__Bacteria	p__Proteobacteria	c__Betaproteobacteria	o__Burkholderiales	f__Burkholderiaceae	g__Burkholderia	s__Burkholderia sp. BE12	13	0	0	1	2	0	3	0	7
GCF_002959965.1	100	1.4	refseq140029	407164	Contig	k__Bacteria	p__Proteobacteria	c__Gammaproteobacteria	o__Cellvibrionales	f__Microbulbiferaceae	g__Microbulbifer	s__Microbulbifer pacificus	4	0	0	0	1	0	0	0	3
GCF_002968575.1	100	0.22	refseq24130	67774	Contig	k__Bacteria	p__Proteobacteria	c__Alphaproteobacteria	o__Hyphomicrobiales	f__Rhizobiaceae	g__Neorhizobium	s__Neorhizobium huautlense	7	1	0	0	2	0	1	1	2
GCF_002968675.1	100	0.22	refseq198110	2093830	Contig	k__Bacteria	p__Proteobacteria	c__Alphaproteobacteria	o__Hyphomicrobiales	f__Rhizobiaceae	g__Neorhizobium	s__Neorhizobium sp. T25_13	8	1	0	0	3	0	1	1	2
GCF_002968565.1	100	0.22	refseq10648	2093831	Contig	k__Bacteria	p__Proteobacteria	c__Alphaproteobacteria	o__Hyphomicrobiales	f__Rhizobiaceae	g__Neorhizobium	s__Neorhizobium sp. T25_27	6	0	0	0	3	0	1	1	1
GCF_002968555.1	100	0.81	refseq198107	2093833	Contig	k__Bacteria	p__Proteobacteria	c__Alphaproteobacteria	o__Hyphomicrobiales	f__Rhizobiaceae	g__Neorhizobium	s__Neorhizobium sp. T6_25	6	0	0	0	2	0	1	1	2
GCF_002968535.1	100	1.05	refseq10648	2093832	Contig	k__Bacteria	p__Proteobacteria	c__Alphaproteobacteria	o__Hyphomicrobiales	f__Rhizobiaceae	g__Neorhizobium	s__Neorhizobium sp. T7_12	7	0	0	0	3	0	1	1	2
GCF_002968815.1	100	0.67	refseq10648	2093828	Contig	k__Bacteria	p__Proteobacteria	c__Alphaproteobacteria	o__Hyphomicrobiales	f__Rhizobiaceae	g__Neorhizobium	s__Neorhizobium tomejilense	6	0	0	0	3	0	1	1	1
GCF_002968795.1	100	0.44	refseq10648	2093828	Contig	k__Bacteria	p__Proteobacteria	c__Alphaproteobacteria	o__Hyphomicrobiales	f__Rhizobiaceae	g__Neorhizobium	s__Neorhizobium tomejilense	5	0	0	0	2	0	1	1	1
GCF_002954355.1	100	2.37	refseq10591	323273	Contig	k__Bacteria	p__Bacteroidetes	c__Flavobacteriia	o__Flavobacteriales	f__Flavobacteriaceae	g__Nonlabens	s__Nonlabens tegetincola	3	0	1	0	0	0	1	0	1
GCF_002953635.1	100	0.91	refseq140000	191390	Chromosome	k__Bacteria	p__Proteobacteria	c__Gammaproteobacteria	o__Pseudomonadales	f__Pseudomonadaceae	g__Pseudomonas	s__Pseudomonas palleroniana	16	0	0	7	5	0	0	0	4
GCF_002949995.1	100	0.08	refseq11883	2083054	Complete Genome	k__Bacteria	p__Proteobacteria	c__Gammaproteobacteria	o__Pseudomonadales	f__Pseudomonadaceae	g__Pseudomonas	s__Pseudomonas sp. LG1D9	11	0	0	5	2	0	0	0	4
GCF_002975295.1	100	0.92	refseq140078	200450	Scaffold	k__Bacteria	p__Proteobacteria	c__Gammaproteobacteria	o__Pseudomonadales	f__Pseudomonadaceae	g__Pseudomonas	s__Pseudomonas trivialis	8	0	0	3	2	0	1	0	2
GCF_002949305.1	100	0.83	refseq6239	54291	Contig	k__Bacteria	p__Proteobacteria	c__Gammaproteobacteria	o__Enterobacterales	f__Enterobacteriaceae	g__Raoultella	s__Raoultella ornithinolytica	5	0	0	1	2	0	0	1	1
GCF_002949335.1	100	0.83	refseq6239	54291	Contig	k__Bacteria	p__Proteobacteria	c__Gammaproteobacteria	o__Enterobacterales	f__Enterobacteriaceae	g__Raoultella	s__Raoultella ornithinolytica	5	0	0	1	2	0	0	1	1
GCF_002959835.1	100	0.15	refseq32931	2027456	Contig	k__Bacteria	p__Firmicutes	c__Negativicutes	o__Veillonellales	f__Veillonellaceae	g__Veillonella	s__Veillonella sp. S13053-19	1	0	0	0	1	0	0	0	0
GCF_002959795.1	100	0.51	refseq197908	2027458	Contig	k__Bacteria	p__Firmicutes	c__Negativicutes	o__Veillonellales	f__Veillonellaceae	g__Veillonella	s__Veillonella sp. S13054-11	1	0	0	0	1	0	0	0	0
GCF_002959935.1	100	0.15	refseq197866	1110546	Contig	k__Bacteria	p__Firmicutes	c__Negativicutes	o__Veillonellales	f__Veillonellaceae	g__Veillonella	s__Veillonella tobetsuensis	1	0	0	0	1	0	0	0	0
GCF_002995795.1	100	0.16	refseq198590	1121340	Contig	k__Bacteria	p__Firmicutes	c__Clostridia	o__Eubacteriales	f__Clostridiaceae	g__Clostridium	s__Clostridium thermopalmarium	3	0	0	1	1	0	0	0	1
GCF_002999255.1	100	0.22	refseq2322	2151	Complete Genome	k__Bacteria	p__Tenericutes	c__Mollicutes	o__Entomoplasmatales	f__Entomoplasmataceae	g__Mesoplasma	s__Mesoplasma florum	0	0	0	0	0	0	0	0	0
GCF_002999295.1	100	0.28	refseq2322	2151	Complete Genome	k__Bacteria	p__Tenericutes	c__Mollicutes	o__Entomoplasmatales	f__Entomoplasmataceae	g__Mesoplasma	s__Mesoplasma florum	0	0	0	0	0	0	0	0	0
GCF_002999355.1	100	0.71	refseq2322	2151	Chromosome	k__Bacteria	p__Tenericutes	c__Mollicutes	o__Entomoplasmatales	f__Entomoplasmataceae	g__Mesoplasma	s__Mesoplasma florum	0	0	0	0	0	0	0	0	0
GCF_002999415.1	100	0.09	refseq2322	2151	Complete Genome	k__Bacteria	p__Tenericutes	c__Mollicutes	o__Entomoplasmatales	f__Entomoplasmataceae	g__Mesoplasma	s__Mesoplasma florum	0	0	0	0	0	0	0	0	0
GCF_002999435.1	100	0.76	refseq2322	2151	Complete Genome	k__Bacteria	p__Tenericutes	c__Mollicutes	o__Entomoplasmatales	f__Entomoplasmataceae	g__Mesoplasma	s__Mesoplasma florum	0	0	0	0	0	0	0	0	0
GCF_002979885.1	100	0.51	refseq5907	244566	Contig	k__Bacteria	p__Proteobacteria	c__Gammaproteobacteria	o__Pseudomonadales	f__Pseudomonadaceae	g__Pseudomonas	s__Pseudomonas lurida	14	0	0	6	4	0	0	0	4
GCF_002979985.1	100	0.51	refseq5907	244566	Scaffold	k__Bacteria	p__Proteobacteria	c__Gammaproteobacteria	o__Pseudomonadales	f__Pseudomonadaceae	g__Pseudomonas	s__Pseudomonas lurida	14	0	0	6	4	0	0	0	4
GCF_002980015.1	100	0.51	refseq5907	244566	Scaffold	k__Bacteria	p__Proteobacteria	c__Gammaproteobacteria	o__Pseudomonadales	f__Pseudomonadaceae	g__Pseudomonas	s__Pseudomonas lurida	14	0	0	6	4	0	0	0	4
GCF_002980105.1	100	0.51	refseq5907	244566	Contig	k__Bacteria	p__Proteobacteria	c__Gammaproteobacteria	o__Pseudomonadales	f__Pseudomonadaceae	g__Pseudomonas	s__Pseudomonas lurida	14	0	0	6	4	0	0	0	4
GCF_002980215.1	100	0.51	refseq5907	244566	Scaffold	k__Bacteria	p__Proteobacteria	c__Gammaproteobacteria	o__Pseudomonadales	f__Pseudomonadaceae	g__Pseudomonas	s__Pseudomonas lurida	13	0	0	6	3	0	0	0	4
GCF_002992185.1	100	0.64	refseq52911	1812180	Contig	k__Bacteria	p__Proteobacteria	c__Gammaproteobacteria	o__Pseudomonadales	f__Pseudomonadaceae	g__Pseudomonas	s__Pseudomonas sp. LLC-1	7	0	0	3	2	0	0	0	2
GCF_002980075.1	100	0.51	refseq5907	1848723	Scaffold	k__Bacteria	p__Proteobacteria	c__Gammaproteobacteria	o__Pseudomonadales	f__Pseudomonadaceae	g__Pseudomonas	s__Pseudomonas sp. MYb13	14	0	0	7	3	0	0	0	4
GCF_002979555.1	100	0.92	refseq6858	1848738	Scaffold	k__Bacteria	p__Proteobacteria	c__Gammaproteobacteria	o__Pseudomonadales	f__Pseudomonadaceae	g__Pseudomonas	s__Pseudomonas sp. MYb60	10	0	0	5	2	0	1	0	2
GCF_003001895.1	100	0.32	refseq19366	143223	Scaffold	k__Bacteria	p__Bacteroidetes	c__Flavobacteriia	o__Flavobacteriales	f__Flavobacteriaceae	g__Salegentibacter	s__Salegentibacter salegens	3	0	1	0	0	0	1	0	1
GCF_003002875.1	100	1.16	refseq115948	1259464	Contig	k__Bacteria	p__Bacteroidetes	c__Sphingobacteriia	o__Sphingobacteriales	f__Sphingobacteriaceae	g__Arcticibacter	s__Arcticibacter pallidicorallinus	2	0	1	0	0	0	1	0	0
GCF_003020185.1	100	0.38	refseq3023	57975	Complete Genome	k__Bacteria	p__Proteobacteria	c__Betaproteobacteria	o__Burkholderiales	f__Burkholderiaceae	g__Burkholderia	s__Burkholderia thailandensis	21	1	0	5	2	0	2	1	10
GCF_003019945.1	100	0.09	refseq676	60552	Complete Genome	k__Bacteria	p__Proteobacteria	c__Betaproteobacteria	o__Burkholderiales	f__Burkholderiaceae	g__Burkholderia	s__Burkholderia vietnamiensis	14	1	0	2	1	0	3	1	6
GCF_003024715.1	100	0.62	refseq198997	2126740	Contig	k__Bacteria	p__Firmicutes	c__Clostridia	o__Eubacteriales	f__Clostridiaceae	g__Clostridium	s__Clostridium fessum	1	0	0	0	1	0	0	0	0
GCF_003014985.1	100	0.52	refseq198846	2126737	Scaffold	k__Bacteria	p__Firmicutes	c__Clostridia	o__Eubacteriales	f__Clostridiaceae	g__Clostridium	s__Clostridium sp. NJ4	5	1	0	0	3	0	0	0	1
GCF_003003355.1	100	1.22	refseq115979	1652492	Scaffold	k__Bacteria	p__Proteobacteria	c__Alphaproteobacteria	o__Rhodobacterales	f__Rhodobacteraceae	g__Donghicola	s__Donghicola tyrosinivorans	5	0	0	2	1	0	0	0	2
GCF_003028445.1	100	1.72	refseq17220	2054598	Contig	k__Bacteria	p__Proteobacteria	c__Gammaproteobacteria	o__Enterobacterales	f__Enterobacteriaceae	g__Kosakonia	s__Kosakonia sp. H7A	5	0	0	1	2	0	0	0	2
GCF_003034155.1	100	1.13	refseq15083	319939	Contig	k__Bacteria	p__Proteobacteria	c__Gammaproteobacteria	o__Pseudomonadales	f__Pseudomonadaceae	g__Pseudomonas	s__Pseudomonas otitidis	9	0	1	3	2	0	0	0	3
GCF_003019735.1	100	0.88	refseq52945	1967666	Complete Genome	k__Bacteria	p__Cyanobacteria	c__unclassified Cyanobacteria class	o__Chroococcales	f__Microcystaceae	g__Microcystis	s__Microcystis sp. MC19	9	0	1	1	3	0	2	1	1
GCF_003019925.1	100	0.83	refseq40531	61647	Complete Genome	k__Bacteria	p__Proteobacteria	c__Gammaproteobacteria	o__Enterobacterales	f__Enterobacteriaceae	g__Pluralibacter	s__Pluralibacter gergoviae	4	0	0	3	1	0	0	0	0
GCF_003013355.1	100	2.33	refseq26364	2083056	Contig	k__Bacteria	p__Proteobacteria	c__Gammaproteobacteria	o__Pseudomonadales	f__Pseudomonadaceae	g__Pseudomonas	s__Pseudomonas sp. S5D5	16	0	0	3	5	0	1	0	7
GCF_003014735.1	100	2.57	refseq198836	1280637	Contig	k__Bacteria	p__Actinobacteria	c__Actinomycetia	o__Pseudonocardiales	f__Pseudonocardiaceae	g__Saccharothrix	s__Saccharothrix carnea	35	4	1	8	7	1	3	2	9
GCF_003028435.1	100	0.4	refseq19776	2116540	Contig	k__Bacteria	p__Proteobacteria	c__Gammaproteobacteria	o__Enterobacterales	f__Yersiniaceae	g__Serratia	s__Serratia sp. Nf2	10	0	0	4	2	0	0	1	3
GCF_003031585.1	100	0.69	refseq199128	2109912	Contig	k__Bacteria	p__Proteobacteria	c__Alphaproteobacteria	o__Rhodobacterales	f__Rhodobacteraceae	g__Thalassobius	s__Thalassobius sp. I31.1	6	0	0	0	2	0	0	0	4
GCF_003047205.1	100	1.32	refseq142332	178899	Complete Genome	k__Bacteria	p__Firmicutes	c__Clostridia	o__Eubacteriales	f__Clostridiales Family XVI. Incertae Sedis	g__Carboxydocella	s__Carboxydocella thermautotrophica	2	0	0	0	1	0	0	0	1
GCF_003046095.1	100	0.91	refseq199306	2138308	Contig	k__Bacteria	p__Firmicutes	c__Bacilli	o__Lactobacillales	f__Lactobacillaceae	g__Lactobacillus	s__Lactobacillus sp. PFC-70	1	0	1	0	0	0	0	0	0
GCF_003054285.1	100	0.51	refseq115971	1510457	Contig	k__Bacteria	p__Proteobacteria	c__Alphaproteobacteria	o__Rhodobacterales	f__Rhodobacteraceae	g__Litoreibacter	s__Litoreibacter ponti	3	0	0	0	1	0	1	0	1
GCF_003058185.1	100	1.3	refseq3409	2135759	Scaffold	k__Bacteria	p__Proteobacteria	c__Gammaproteobacteria	o__Pseudomonadales	f__Pseudomonadaceae	g__Pseudomonas	s__Pseudomonas sp. GV105	12	0	0	6	3	0	0	0	3
GCF_003041235.1	100	0.57	refseq199191	2137016	Contig	k__Bacteria	p__Actinobacteria	c__Actinomycetia	o__Streptomycetales	f__Streptomycetaceae	g__Streptomyces	s__Streptomyces sp. A244	38	3	2	12	4	0	6	1	10
GCF_003070865.1	100	0.41	refseq199691	2079535	Complete Genome	k__Bacteria	p__Actinobacteria	c__Actinomycetia	o__Corynebacteriales	f__Corynebacteriaceae	g__Corynebacterium	s__Corynebacterium liangguodongii	6	1	0	1	2	0	1	0	1
GCF_003113375.1	100	0.41	refseq200038	2079535	Scaffold	k__Bacteria	p__Actinobacteria	c__Actinomycetia	o__Corynebacteriales	f__Corynebacteriaceae	g__Corynebacterium	s__Corynebacterium liangguodongii	6	1	0	1	2	0	1	0	1
GCF_003072125.1	100	0.15	refseq33297	2170575	Scaffold	k__Bacteria	p__Proteobacteria	c__Alphaproteobacteria	o__Rhodobacterales	f__Rhodobacteraceae	g__Pelagivirga	s__Pelagivirga sediminicola	1	0	0	0	0	0	0	0	1
GCF_003073275.1	100	0.41	refseq199775	1756993	Complete Genome	k__Bacteria	p__Proteobacteria	c__Gammaproteobacteria	o__Enterobacterales	f__Enterobacteriaceae	g__Phytobacter	s__Phytobacter sp. SCO41	4	0	0	1	2	0	0	0	1
GCF_003112575.1	100	0.88	refseq142628	285564	Contig	k__Bacteria	p__Actinobacteria	c__Actinomycetia	o__Streptomycetales	f__Streptomycetaceae	g__Streptomyces	s__Streptomyces diastaticus	32	6	5	2	2	1	6	1	9
GCF_003112555.1	100	0.51	refseq4110	285562	Contig	k__Bacteria	p__Actinobacteria	c__Actinomycetia	o__Streptomycetales	f__Streptomycetaceae	g__Streptomyces	s__Streptomyces coelicoflavus	29	0	5	2	5	0	6	2	9
GCF_003112595.1	100	0.24	refseq106534	194673	Scaffold	k__Bacteria	p__Actinobacteria	c__Actinomycetia	o__Streptomycetales	f__Streptomycetaceae	g__Streptomyces	s__Streptomyces rubrogriseus	30	3	5	3	4	0	5	1	9
GCF_003076295.1	100	1.42	refseq4533	1661	Complete Genome	k__Bacteria	p__Actinobacteria	c__Actinomycetia	o__Actinomycetales	f__Actinomycetaceae	g__Trueperella	s__Trueperella pyogenes	0	0	0	0	0	0	0	0	0
GCF_003076315.1	100	1.42	refseq4533	1661	Complete Genome	k__Bacteria	p__Actinobacteria	c__Actinomycetia	o__Actinomycetales	f__Actinomycetaceae	g__Trueperella	s__Trueperella pyogenes	0	0	0	0	0	0	0	0	0
GCF_003182415.1	100	1.16	refseq200574	1470177	Scaffold	k__Bacteria	p__Actinobacteria	c__Actinomycetia	o__Pseudonocardiales	f__Pseudonocardiaceae	g__Actinokineospora	s__Actinokineospora mzabensis	33	2	3	4	2	0	3	7	12
GCF_003148805.1	100	0.41	refseq200324	2135737	Scaffold	k__Bacteria	p__Proteobacteria	c__Alphaproteobacteria	o__Hyphomicrobiales	f__Phyllobacteriaceae	g__Aminobacter	s__Aminobacter sp. AP02	3	0	0	0	1	0	1	0	1
GCF_003115855.1	100	0.41	refseq200094	2173106	Scaffold	k__Bacteria	p__Proteobacteria	c__Gammaproteobacteria	o__Enterobacterales	f__Pectobacteriaceae	g__Brenneria	s__Brenneria sp. CFCC 11842	11	0	0	3	2	0	0	1	5
GCF_003115835.1	100	0.41	refseq200090	1121120	Scaffold	k__Bacteria	p__Proteobacteria	c__Gammaproteobacteria	o__Enterobacterales	f__Pectobacteriaceae	g__Brenneria	s__Brenneria nigrifluens	8	0	0	2	1	0	0	2	3
GCF_003121485.1	100	0.79	refseq200131	2126991	Scaffold	k__Bacteria	p__Proteobacteria	c__Gammaproteobacteria	o__Xanthomonadales	f__Rhodanobacteraceae	g__Dyella	s__Dyella sp. C11	7	0	0	0	3	0	2	1	1
GCF_003176895.1	100	1.8	refseq142802	178340	Scaffold	k__Bacteria	p__Firmicutes	c__Bacilli	o__Bacillales	f__Bacillaceae	g__Gracilibacillus	s__Gracilibacillus dipsosauri	3	0	2	0	0	0	0	0	1
GCF_003182115.1	100	0.25	refseq12716	530584	Scaffold	k__Bacteria	p__Actinobacteria	c__Actinomycetia	o__Pseudonocardiales	f__Pseudonocardiaceae	g__Prauserella	s__Prauserella marina	17	1	0	3	2	0	4	1	6
GCF_003129565.1	100	0.31	refseq106260	1914409	Scaffold	k__Bacteria	p__Proteobacteria	c__Alphaproteobacteria	o__Rhodobacterales	f__Rhodobacteraceae	g__unclassified Rhodobacteraceae genus	s__Rhodobacteraceae bacterium WDS4C29	6	0	0	0	1	0	2	0	3
GCF_003143935.1	100	1	refseq200275	2200760	Scaffold	k__Bacteria	p__Actinobacteria	c__Actinomycetia	o__Streptomycetales	f__Streptomycetaceae	g__Streptomyces	s__Streptomyces sp. Act143	26	0	4	4	3	0	5	1	9
GCF_003129505.1	100	0.88	refseq23556	1424099	Contig	k__Bacteria	p__Actinobacteria	c__Actinomycetia	o__Streptomycetales	f__Streptomycetaceae	g__Streptomyces	s__Streptomyces sp. V2	53	1	4	15	5	0	5	5	18
GCF_003184905.1	100	1.54	refseq200595	2185143	Scaffold	k__Bacteria	p__Firmicutes	c__Bacilli	o__Bacillales	f__Bacillaceae	g__Bacillus	s__Bacillus sp. CGMCC 1.16541	4	0	1	0	0	0	2	0	1
GCF_003201755.1	100	0.43	refseq106263	60550	Scaffold	k__Bacteria	p__Proteobacteria	c__Betaproteobacteria	o__Burkholderiales	f__Burkholderiaceae	g__Burkholderia	s__Burkholderia pyrrocinia	21	0	0	4	4	0	4	2	7
GCF_003183825.1	100	0.34	refseq4724	2055	Complete Genome	k__Bacteria	p__Actinobacteria	c__Actinomycetia	o__Corynebacteriales	f__Gordoniaceae	g__Gordonia	s__Gordonia terrae	15	0	0	7	1	0	2	1	4
GCF_003207795.1	100	1.2	refseq18920	265960	Contig	k__Bacteria	p__Proteobacteria	c__Alphaproteobacteria	o__Rhodospirillales	f__Acetobacteraceae	g__Komagataeibacter	s__Komagataeibacter nataicola	6	0	0	0	2	0	2	0	2
GCF_003207815.1	100	0.57	refseq142982	65958	Contig	k__Bacteria	p__Proteobacteria	c__Alphaproteobacteria	o__Rhodospirillales	f__Acetobacteraceae	g__Komagataeibacter	s__Komagataeibacter oboediens	3	0	0	0	1	0	2	0	0
GCF_003207855.1	100	0.19	refseq142983	215221	Contig	k__Bacteria	p__Proteobacteria	c__Alphaproteobacteria	o__Rhodospirillales	f__Acetobacteraceae	g__Komagataeibacter	s__Komagataeibacter rhaeticus	5	0	0	1	2	0	2	0	0
GCF_003207825.1	100	0.19	refseq31070	265959	Contig	k__Bacteria	p__Proteobacteria	c__Alphaproteobacteria	o__Rhodospirillales	f__Acetobacteraceae	g__Komagataeibacter	s__Komagataeibacter saccharivorans	2	0	0	0	1	0	1	0	0
GCF_003207895.1	100	0.19	refseq8873	215220	Contig	k__Bacteria	p__Proteobacteria	c__Alphaproteobacteria	o__Rhodospirillales	f__Acetobacteraceae	g__Komagataeibacter	s__Komagataeibacter swingsii	4	0	0	1	1	0	2	0	0
GCF_003182475.1	100	0.69	refseq106200	451513	Scaffold	k__Bacteria	p__Proteobacteria	c__Gammaproteobacteria	o__Enterobacterales	f__Enterobacteriaceae	g__Mangrovibacter	s__Mangrovibacter plantisponsor	4	0	0	1	2	0	0	0	1
GCF_003205205.1	100	0.54	refseq61111	2213079	Scaffold	k__Bacteria	p__Proteobacteria	c__Gammaproteobacteria	o__Pseudomonadales	f__Pseudomonadaceae	g__Pseudomonas	s__Pseudomonas sp. LB-090624	9	0	0	5	1	0	0	0	3
GCF_003265515.1	100	0.66	refseq3291	645	Scaffold	k__Bacteria	p__Proteobacteria	c__Gammaproteobacteria	o__Aeromonadales	f__Aeromonadaceae	g__Aeromonas	s__Aeromonas salmonicida	3	0	0	1	0	0	0	0	2
GCF_003268655.1	100	2.45	refseq18159	2211210	Complete Genome	k__Bacteria	p__Actinobacteria	c__Actinomycetia	o__Micrococcales	f__Micrococcaceae	g__Arthrobacter	s__Arthrobacter dokdonellae	4	0	1	0	0	0	1	0	2
GCF_003253915.1	100	0.43	refseq2224	2183921	Scaffold	k__Bacteria	p__Proteobacteria	c__Betaproteobacteria	o__Burkholderiales	f__Burkholderiaceae	g__Burkholderia	s__Burkholderia sp. 28_3	16	1	0	2	2	0	5	0	6
GCF_003253545.1	100	0.16	refseq143071	213248	Scaffold	k__Bacteria	p__Bacteroidetes	c__Flavobacteriia	o__Flavobacteriales	f__Flavobacteriaceae	g__Mesonia	s__Mesonia algae	4	0	0	0	0	0	1	0	3
GCF_003233725.1	100	0.16	refseq61287	2218606	Contig	k__Bacteria	p__Bacteroidetes	c__Flavobacteriia	o__Flavobacteriales	f__Flavobacteriaceae	g__Mesonia	s__Mesonia sp. K7	3	0	0	0	0	0	1	0	2
GCF_003254015.1	100	0.16	refseq16301	328515	Scaffold	k__Bacteria	p__Bacteroidetes	c__Flavobacteriia	o__Flavobacteriales	f__Flavobacteriaceae	g__Nonlabens	s__Nonlabens dokdonensis	9	0	1	6	0	0	1	1	0
GCF_003254095.1	100	0.32	refseq106419	270918	Scaffold	k__Bacteria	p__Bacteroidetes	c__Flavobacteriia	o__Flavobacteriales	f__Flavobacteriaceae	g__Salegentibacter	s__Salegentibacter mishustinae	3	0	1	0	0	0	1	0	1
GCF_003261055.1	100	0.82	refseq13053	2184053	Complete Genome	k__Bacteria	p__Actinobacteria	c__Actinomycetia	o__Streptomycetales	f__Streptomycetaceae	g__Streptomyces	s__Streptomyces cadmiisoli	33	2	2	6	5	0	4	2	12
GCF_003259585.1	100	0.09	refseq61451	1305828	Scaffold	k__Bacteria	p__Actinobacteria	c__Actinomycetia	o__Streptomycetales	f__Streptomycetaceae	g__Streptomyces	s__Streptomyces sp. PsTaAH-130	37	2	4	7	2	0	3	4	15
GCF_003294055.1	100	0.03	refseq15028	2234132	Contig	k__Bacteria	p__Proteobacteria	c__Betaproteobacteria	o__Burkholderiales	f__Burkholderiaceae	g__Burkholderia	s__Burkholderia reimsis	18	1	0	2	1	0	5	0	9
GCF_003284625.1	100	1.76	refseq61604	1559	Contig	k__Bacteria	p__Firmicutes	c__Clostridia	o__Eubacteriales	f__Clostridiaceae	g__Clostridium	s__Clostridium tertium	0	0	0	0	0	0	0	0	0
GCF_003269485.1	100	1.72	refseq61568	1172565	Contig	k__Bacteria	p__Proteobacteria	c__Gammaproteobacteria	o__Enterobacterales	f__Pectobacteriaceae	g__Lonsdalea	s__Lonsdalea populi	17	0	0	13	1	0	0	0	3
GCF_003269645.1	100	0.3	refseq33608	1172565	Contig	k__Bacteria	p__Proteobacteria	c__Gammaproteobacteria	o__Enterobacterales	f__Pectobacteriaceae	g__Lonsdalea	s__Lonsdalea populi	16	0	0	13	1	0	0	0	2
GCF_003269655.1	100	1.1	refseq8883	1172565	Contig	k__Bacteria	p__Proteobacteria	c__Gammaproteobacteria	o__Enterobacterales	f__Pectobacteriaceae	g__Lonsdalea	s__Lonsdalea populi	17	0	0	14	1	0	0	0	2
GCF_003269855.1	100	2.02	refseq61583	1172565	Contig	k__Bacteria	p__Proteobacteria	c__Gammaproteobacteria	o__Enterobacterales	f__Pectobacteriaceae	g__Lonsdalea	s__Lonsdalea populi	15	0	0	12	1	0	0	0	2
GCF_003269835.1	100	1.96	refseq143190	71657	Contig	k__Bacteria	p__Proteobacteria	c__Gammaproteobacteria	o__Enterobacterales	f__Pectobacteriaceae	g__Lonsdalea	s__Lonsdalea quercina	14	0	0	11	1	0	0	0	2
GCF_003269065.1	100	0.63	refseq106539	78229	Scaffold	k__Bacteria	p__Proteobacteria	c__Betaproteobacteria	o__Burkholderiales	f__Comamonadaceae	g__Acidovorax	s__Acidovorax anthurii	15	0	0	7	3	1	1	2	1
GCF_003290225.1	100	1.27	refseq8043	2219057	Complete Genome	k__Bacteria	p__Proteobacteria	c__Gammaproteobacteria	o__Pseudomonadales	f__Pseudomonadaceae	g__Pseudomonas	s__Pseudomonas sp. LG1E9	9	0	0	4	2	0	0	0	3
GCF_003287875.1	100	0.9	refseq12283	398	Contig	k__Bacteria	p__Proteobacteria	c__Alphaproteobacteria	o__Hyphomicrobiales	f__Rhizobiaceae	g__Rhizobium	s__Rhizobium tropici	11	1	1	2	2	0	1	1	3
GCF_003287915.1	100	0.69	refseq35471	2099584	Chromosome	k__Bacteria	p__Actinobacteria	c__Actinomycetia	o__Streptomycetales	f__Streptomycetaceae	g__Streptomyces	s__Streptomyces sp. ICC4	35	2	4	4	5	0	9	0	11
GCF_003315515.1	100	0.28	refseq9927	714314	Scaffold	k__Bacteria	p__Proteobacteria	c__Gammaproteobacteria	o__Enterobacterales	f__Pectobacteriaceae	g__Brenneria	s__Brenneria salicis	8	1	0	2	1	0	0	1	3
GCF_003316785.1	100	0.3	refseq1093	488447	Contig	k__Bacteria	p__Proteobacteria	c__Betaproteobacteria	o__Burkholderiales	f__Burkholderiaceae	g__Burkholderia	s__Burkholderia contaminans	22	1	0	4	1	0	5	1	10
GCF_003330765.1	100	0.43	refseq143422	60550	Complete Genome	k__Bacteria	p__Proteobacteria	c__Betaproteobacteria	o__Burkholderiales	f__Burkholderiaceae	g__Burkholderia	s__Burkholderia pyrrocinia	12	1	0	1	2	0	3	0	5
GCF_003315355.1	100	2.86	refseq143332	218205	Scaffold	k__Bacteria	p__Firmicutes	c__Clostridia	o__Eubacteriales	f__Eubacteriaceae	g__Garciella	s__Garciella nitratireducens	2	0	0	0	2	0	0	0	0
GCF_003334855.1	100	1.22	refseq62229	2315727	Contig	k__Bacteria	p__Bacteroidetes	c__Cytophagia	o__Cytophagales	f__Cytophagaceae	g__Larkinella	s__Larkinella punicea	8	0	1	1	2	0	2	2	0
GCF_003330785.1	100	0.45	refseq8906	60548	Complete Genome	k__Bacteria	p__Proteobacteria	c__Betaproteobacteria	o__Burkholderiales	f__Burkholderiaceae	g__Paraburkholderia	s__Paraburkholderia graminis	7	0	0	1	0	0	3	0	3
GCF_003311655.1	100	0.33	refseq25505	1504709	Scaffold	k__Bacteria	p__Actinobacteria	c__Actinomycetia	o__Pseudonocardiales	f__Pseudonocardiaceae	g__Prauserella	s__Prauserella sp. PE36	14	0	1	2	2	0	4	0	5
GCF_003330865.1	100	0.51	refseq10572	1893	Complete Genome	k__Bacteria	p__Actinobacteria	c__Actinomycetia	o__Streptomycetales	f__Streptomycetaceae	g__Streptomyces	s__Streptomyces atratus	26	2	1	5	3	0	2	2	11
GCF_003330845.1	100	0.76	refseq47387	2072505	Complete Genome	k__Bacteria	p__Actinobacteria	c__Actinomycetia	o__Streptomycetales	f__Streptomycetaceae	g__Streptomyces	s__Streptomyces sp. Go-475	31	1	1	2	4	1	7	5	10
GCF_003311965.1	100	0.29	refseq61868	2204201	Contig	k__Bacteria	p__Proteobacteria	c__Gammaproteobacteria	o__Vibrionales	f__Vibrionaceae	g__Vibrio	s__Vibrio sp. 2016V-1111	4	0	0	2	0	0	0	0	2
GCF_003312065.1	100	0.11	refseq13903	2204200	Contig	k__Bacteria	p__Proteobacteria	c__Gammaproteobacteria	o__Vibrionales	f__Vibrionaceae	g__Vibrio	s__Vibrio sp. 2016V-1091	4	0	0	2	0	0	0	0	2
GCF_003312085.1	100	0.03	refseq61872	2204202	Contig	k__Bacteria	p__Proteobacteria	c__Gammaproteobacteria	o__Vibrionales	f__Vibrionaceae	g__Vibrio	s__Vibrio sp. 2016V-1114	4	0	0	2	0	0	0	0	2
GCF_003311805.1	100	0.03	refseq2588	2204194	Contig	k__Bacteria	p__Proteobacteria	c__Gammaproteobacteria	o__Vibrionales	f__Vibrionaceae	g__Vibrio	s__Vibrio sp. 2017V-1038	2	0	1	0	0	0	0	0	1
GCF_003311815.1	100	0.29	refseq8830	2204191	Contig	k__Bacteria	p__Proteobacteria	c__Gammaproteobacteria	o__Vibrionales	f__Vibrionaceae	g__Vibrio	s__Vibrio sp. 2015V-1076	4	0	1	0	0	0	0	0	3
GCF_003311825.1	100	0.05	refseq3332	2204193	Contig	k__Bacteria	p__Proteobacteria	c__Gammaproteobacteria	o__Vibrionales	f__Vibrionaceae	g__Vibrio	s__Vibrio sp. 2016V-1062	4	0	1	1	0	0	0	0	2
GCF_003311865.1	100	0.05	refseq61864	2204195	Contig	k__Bacteria	p__Proteobacteria	c__Gammaproteobacteria	o__Vibrionales	f__Vibrionaceae	g__Vibrio	s__Vibrio sp. 2017V-1070	4	0	1	0	0	0	0	1	2
GCF_003311885.1	100	0.1	refseq61865	2204197	Contig	k__Bacteria	p__Proteobacteria	c__Gammaproteobacteria	o__Vibrionales	f__Vibrionaceae	g__Vibrio	s__Vibrio sp. 2017V-1124	4	0	1	0	0	0	0	0	3
GCF_003311895.1	100	0.03	refseq2588	2204196	Contig	k__Bacteria	p__Proteobacteria	c__Gammaproteobacteria	o__Vibrionales	f__Vibrionaceae	g__Vibrio	s__Vibrio sp. 2017V-1085	3	0	1	0	0	0	0	1	1
GCF_003335675.1	100	0.32	refseq62296	2282123	Contig	k__Bacteria	p__Bacteroidetes	c__Flavobacteriia	o__Flavobacteriales	f__Flavobacteriaceae	g__Winogradskyella	s__Winogradskyella sp. KYW1333	2	0	1	0	0	0	1	0	0
GCF_003351225.1	100	1.42	refseq53133	1920168	Scaffold	k__Bacteria	p__Proteobacteria	c__Gammaproteobacteria	o__Xanthomonadales	f__Rhodanobacteraceae	g__Dyella	s__Dyella solisilvae	5	0	0	0	1	0	2	1	1
GCF_003336875.1	100	0.99	refseq62355	2171757	Contig	k__Bacteria	p__Proteobacteria	c__Alphaproteobacteria	o__Rhodospirillales	f__Rhodospirillaceae	g__Oleisolibacter	s__Oleisolibacter albus	7	0	1	0	4	0	1	0	1
GCF_003350475.1	100	0.85	refseq30337	433924	Scaffold	k__Bacteria	p__Proteobacteria	c__Betaproteobacteria	o__Burkholderiales	f__Comamonadaceae	g__Pseudacidovorax	s__Pseudacidovorax intermedius	3	0	0	0	1	0	1	0	1
GCF_003353505.1	100	0.11	refseq143497	77298	Scaffold	k__Bacteria	p__Proteobacteria	c__Gammaproteobacteria	o__Pseudomonadales	f__Pseudomonadaceae	g__Pseudomonas	s__Pseudomonas jessenii	9	0	0	3	3	0	0	0	3
GCF_003337555.1	100	2.5	refseq116040	545864	Scaffold	k__Bacteria	p__Proteobacteria	c__Betaproteobacteria	o__Burkholderiales	f__Comamonadaceae	g__Pseudorhodoferax	s__Pseudorhodoferax soli	10	0	0	2	0	0	1	0	7
GCF_003344965.1	100	0.76	refseq15208	2282738	Complete Genome	k__Bacteria	p__Actinobacteria	c__Actinomycetia	o__Streptomycetales	f__Streptomycetaceae	g__Streptomyces	s__Streptomyces paludis	30	0	2	4	7	0	4	4	9
GCF_003344905.1	100	1.64	refseq9496	146923	Contig	k__Bacteria	p__Actinobacteria	c__Actinomycetia	o__Streptomycetales	f__Streptomycetaceae	g__Streptomyces	s__Streptomyces parvulus	36	2	3	10	4	0	5	2	10
GCF_003337305.1	100	0.32	refseq62370	533325	Scaffold	k__Bacteria	p__Bacteroidetes	c__Flavobacteriia	o__Flavobacteriales	f__Flavobacteriaceae	g__Winogradskyella	s__Winogradskyella arenosi	2	0	0	0	0	0	1	1	0
GCF_003366075.1	100	2.05	refseq62838	1705310	Complete Genome	k__Bacteria	p__Proteobacteria	c__Betaproteobacteria	o__Burkholderiales	f__Burkholderiaceae	g__Burkholderia	s__Burkholderia sp. IDO3	13	1	0	1	2	0	4	0	5
GCF_003363015.1	100	0.83	refseq62739	1487935	Scaffold	k__Bacteria	p__Proteobacteria	c__Gammaproteobacteria	o__Enterobacterales	f__Hafniaceae	g__Enterobacillus	s__Enterobacillus tribolii	12	0	4	1	1	0	0	2	4
GCF_003369875.1	100	0.56	refseq38990	2702	Contig	k__Bacteria	p__Actinobacteria	c__Actinomycetia	o__Bifidobacteriales	f__Bifidobacteriaceae	g__Gardnerella	s__Gardnerella vaginalis	1	0	1	0	0	0	0	0	0
GCF_003397605.1	100	0.05	refseq2380	2702	Scaffold	k__Bacteria	p__Actinobacteria	c__Actinomycetia	o__Bifidobacteriales	f__Bifidobacteriaceae	g__Gardnerella	s__Gardnerella vaginalis	1	0	1	0	0	0	0	0	0
GCF_003402235.1	100	0.56	refseq63008	651086	Contig	k__Bacteria	p__Proteobacteria	c__Gammaproteobacteria	o__Cellvibrionales	f__Halieaceae	g__Parahaliea	s__Parahaliea mediterranea	3	0	0	0	1	0	0	0	2
GCF_003386195.1	100	0.32	refseq62873	1461338	Scaffold	k__Bacteria	p__Bacteroidetes	c__Flavobacteriia	o__Flavobacteriales	f__Flavobacteriaceae	g__Seonamhaeicola	s__Seonamhaeicola aphaedonensis	1	0	0	0	0	0	1	0	0
GCF_003387115.1	100	0.39	refseq20287	2135640	Contig	k__Bacteria	p__Proteobacteria	c__Betaproteobacteria	o__Burkholderiales	f__Comamonadaceae	g__Simplicispira	s__Simplicispira sp. 110	2	0	0	0	0	0	2	0	0
GCF_003384865.1	100	1.7	refseq15506	1938846	Contig	k__Bacteria	p__Actinobacteria	c__Actinomycetia	o__Streptomycetales	f__Streptomycetaceae	g__Streptomyces	s__Streptomyces sp. 3212.3	17	0	2	2	3	0	3	0	7
GCF_003391135.1	100	2.26	refseq8885	284034	Complete Genome	k__Bacteria	p__Actinobacteria	c__Actinomycetia	o__Streptomycetales	f__Streptomycetaceae	g__Streptomyces	s__Streptomyces olivoreticuli	40	2	4	5	4	1	1	1	22
GCF_003386165.1	100	0.97	refseq143592	262006	Scaffold	k__Bacteria	p__Bacteroidetes	c__Flavobacteriia	o__Flavobacteriales	f__Flavobacteriaceae	g__Winogradskyella	s__Winogradskyella eximia	3	0	0	0	0	0	2	0	1
GCF_003386275.1	100	0.49	refseq62877	664642	Scaffold	k__Bacteria	p__Bacteroidetes	c__Flavobacteriia	o__Flavobacteriales	f__Flavobacteriaceae	g__Winogradskyella	s__Winogradskyella pacifica	4	0	1	0	0	0	1	1	1
GCF_003387355.1	100	0.65	refseq38914	1382466	Scaffold	k__Bacteria	p__Bacteroidetes	c__Flavobacteriia	o__Flavobacteriales	f__Flavobacteriaceae	g__Winogradskyella	s__Winogradskyella sediminis	2	0	0	0	0	0	1	1	0
GCF_003416985.1	100	1.13	refseq26164	1871181	Contig	k__Bacteria	p__Proteobacteria	c__Betaproteobacteria	o__Burkholderiales	f__Oxalobacteraceae	g__Duganella	s__Duganella sp. BJB480	8	0	0	1	4	0	1	0	2
GCF_003416965.1	100	1.13	refseq26164	1871350	Contig	k__Bacteria	p__Proteobacteria	c__Betaproteobacteria	o__Burkholderiales	f__Oxalobacteraceae	g__Duganella	s__Duganella sp. BJB488	8	0	0	1	4	0	1	0	2
GCF_003416915.1	100	1.13	refseq26164	1871351	Contig	k__Bacteria	p__Proteobacteria	c__Betaproteobacteria	o__Burkholderiales	f__Oxalobacteraceae	g__Duganella	s__Duganella sp. BJB489	8	0	0	1	4	0	1	0	2
GCF_003425985.1	100	0.32	refseq33861	2027857	Complete Genome	k__Bacteria	p__Bacteroidetes	c__Flavobacteriia	o__Flavobacteriales	f__Flavobacteriaceae	g__Mariniflexile	s__Mariniflexile sp. TRM1-10	1	0	0	0	0	0	1	0	0
GCF_003413745.1	100	0.32	refseq143706	387659	Contig	k__Bacteria	p__Bacteroidetes	c__Flavobacteriia	o__Flavobacteriales	f__Flavobacteriaceae	g__Marixanthomonas	s__Marixanthomonas ophiurae	3	0	1	0	0	0	1	0	1
GCF_003415785.1	100	0.43	refseq1696	322	Scaffold	k__Bacteria	p__Proteobacteria	c__Gammaproteobacteria	o__Pseudomonadales	f__Pseudomonadaceae	g__Pseudomonas	s__Pseudomonas amygdali	9	0	0	3	0	0	0	0	6
GCF_003416585.1	100	0.43	refseq1696	322	Scaffold	k__Bacteria	p__Proteobacteria	c__Gammaproteobacteria	o__Pseudomonadales	f__Pseudomonadaceae	g__Pseudomonas	s__Pseudomonas amygdali	8	0	0	3	0	0	0	0	5
GCF_003415695.1	100	0.4	refseq33235	36746	Scaffold	k__Bacteria	p__Proteobacteria	c__Gammaproteobacteria	o__Pseudomonadales	f__Pseudomonadaceae	g__Pseudomonas	s__Pseudomonas cichorii	15	0	1	11	0	0	0	1	2
GCF_003416105.1	100	0.4	refseq33235	36746	Scaffold	k__Bacteria	p__Proteobacteria	c__Gammaproteobacteria	o__Pseudomonadales	f__Pseudomonadaceae	g__Pseudomonas	s__Pseudomonas cichorii	15	0	1	11	0	0	0	1	2
GCF_003416215.1	100	0.72	refseq143708	36746	Scaffold	k__Bacteria	p__Proteobacteria	c__Gammaproteobacteria	o__Pseudomonadales	f__Pseudomonadaceae	g__Pseudomonas	s__Pseudomonas cichorii	11	0	1	7	0	0	0	1	2
GCF_003416715.1	100	0.4	refseq7412	36746	Scaffold	k__Bacteria	p__Proteobacteria	c__Gammaproteobacteria	o__Pseudomonadales	f__Pseudomonadaceae	g__Pseudomonas	s__Pseudomonas cichorii	22	0	1	17	0	0	0	1	3
GCF_003457665.1	100	0.18	refseq143842	246787	Scaffold	k__Bacteria	p__Bacteroidetes	c__Bacteroidia	o__Bacteroidales	f__Bacteroidaceae	g__Bacteroides	s__Bacteroides cellulosilyticus	2	0	0	0	0	0	0	0	2
GCF_003459465.1	100	0.12	refseq143945	246787	Scaffold	k__Bacteria	p__Bacteroidetes	c__Bacteroidia	o__Bacteroidales	f__Bacteroidaceae	g__Bacteroides	s__Bacteroides cellulosilyticus	3	0	0	0	1	0	0	0	2
GCF_003436685.1	100	0.71	refseq143803	329854	Scaffold	k__Bacteria	p__Bacteroidetes	c__Bacteroidia	o__Bacteroidales	f__Bacteroidaceae	g__Bacteroides	s__Bacteroides intestinalis	1	0	0	0	0	0	0	0	1
GCF_003466325.1	100	0.35	refseq19495	457393	Scaffold	k__Bacteria	p__Bacteroidetes	c__Bacteroidia	o__Bacteroidales	f__Bacteroidaceae	g__Bacteroides	s__Bacteroides sp. 4_1_36	1	0	0	0	0	0	0	0	1
GCF_003435205.1	100	0.55	refseq63410	2302925	Scaffold	k__Bacteria	p__Bacteroidetes	c__Bacteroidia	o__Bacteroidales	f__Bacteroidaceae	g__Bacteroides	s__Bacteroides sp. AF32-8BH	1	0	0	0	0	0	0	0	1
GCF_003436255.1	100	0.35	refseq46394	585543	Scaffold	k__Bacteria	p__Bacteroidetes	c__Bacteroidia	o__Bacteroidales	f__Bacteroidaceae	g__Bacteroides	s__Bacteroides sp. D20	0	0	0	0	0	0	0	0	0
GCF_003461685.1	100	0.62	refseq63661	2292994	Scaffold	k__Bacteria	p__Firmicutes	c__Clostridia	o__Eubacteriales	f__Clostridiaceae	g__Clostridium	s__Clostridium sp. AF12-41	1	0	0	0	1	0	0	0	0
GCF_003467215.1	100	0.35	refseq10164	387090	Scaffold	k__Bacteria	p__Bacteroidetes	c__Bacteroidia	o__Bacteroidales	f__unclassified Bacteroidales family	g__Phocaeicola	s__Phocaeicola coprophilus	0	0	0	0	0	0	0	0	0
GCF_003438305.1	100	1.42	refseq30497	310297	Scaffold	k__Bacteria	p__Bacteroidetes	c__Bacteroidia	o__Bacteroidales	f__unclassified Bacteroidales family	g__Phocaeicola	s__Phocaeicola plebeius	0	0	0	0	0	0	0	0	0
GCF_003436175.1	100	0.35	refseq63437	821	Scaffold	k__Bacteria	p__Bacteroidetes	c__Bacteroidia	o__Bacteroidales	f__unclassified Bacteroidales family	g__Phocaeicola	s__Phocaeicola vulgatus	2	0	0	0	0	0	0	0	2
GCF_003436855.1	100	0.35	refseq4309	821	Scaffold	k__Bacteria	p__Bacteroidetes	c__Bacteroidia	o__Bacteroidales	f__unclassified Bacteroidales family	g__Phocaeicola	s__Phocaeicola vulgatus	1	0	0	0	0	0	0	0	1
GCF_003437875.1	100	0.71	refseq63466	821	Scaffold	k__Bacteria	p__Bacteroidetes	c__Bacteroidia	o__Bacteroidales	f__unclassified Bacteroidales family	g__Phocaeicola	s__Phocaeicola vulgatus	2	0	0	0	0	0	0	0	2
GCF_003459365.1	100	1.42	refseq4309	821	Scaffold	k__Bacteria	p__Bacteroidetes	c__Bacteroidia	o__Bacteroidales	f__unclassified Bacteroidales family	g__Phocaeicola	s__Phocaeicola vulgatus	1	0	0	0	0	0	0	0	1
GCF_003459535.1	100	0.06	refseq63527	821	Scaffold	k__Bacteria	p__Bacteroidetes	c__Bacteroidia	o__Bacteroidales	f__unclassified Bacteroidales family	g__Phocaeicola	s__Phocaeicola vulgatus	1	0	0	0	0	0	0	0	1
GCF_003459715.1	100	0.71	refseq17027	821	Scaffold	k__Bacteria	p__Bacteroidetes	c__Bacteroidia	o__Bacteroidales	f__unclassified Bacteroidales family	g__Phocaeicola	s__Phocaeicola vulgatus	3	0	0	1	0	0	0	0	2
GCF_003460125.1	100	0.35	refseq63553	821	Scaffold	k__Bacteria	p__Bacteroidetes	c__Bacteroidia	o__Bacteroidales	f__unclassified Bacteroidales family	g__Phocaeicola	s__Phocaeicola vulgatus	2	0	0	0	0	0	0	0	2
GCF_003465015.1	100	0.35	refseq63675	821	Scaffold	k__Bacteria	p__Bacteroidetes	c__Bacteroidia	o__Bacteroidales	f__unclassified Bacteroidales family	g__Phocaeicola	s__Phocaeicola vulgatus	2	0	0	1	0	0	0	0	1
GCF_003466785.1	100	0.71	refseq17027	821	Scaffold	k__Bacteria	p__Bacteroidetes	c__Bacteroidia	o__Bacteroidales	f__unclassified Bacteroidales family	g__Phocaeicola	s__Phocaeicola vulgatus	4	0	0	1	0	0	0	0	3
GCF_003466945.1	100	0.02	refseq63687	821	Scaffold	k__Bacteria	p__Bacteroidetes	c__Bacteroidia	o__Bacteroidales	f__unclassified Bacteroidales family	g__Phocaeicola	s__Phocaeicola vulgatus	1	0	0	0	0	0	0	0	1
GCF_003469525.1	100	0.35	refseq63710	821	Scaffold	k__Bacteria	p__Bacteroidetes	c__Bacteroidia	o__Bacteroidales	f__unclassified Bacteroidales family	g__Phocaeicola	s__Phocaeicola vulgatus	2	0	0	0	0	0	0	0	2
GCF_003457605.1	100	1.31	refseq46411	2283635	Contig	k__Bacteria	p__Proteobacteria	c__Gammaproteobacteria	o__Cellvibrionales	f__Halieaceae	g__Halioglobus	s__Halioglobus sediminis	2	0	0	0	1	0	0	0	1
GCF_003432075.1	100	0.19	refseq63346	2303749	Contig	k__Bacteria	p__Proteobacteria	c__Alphaproteobacteria	o__Hyphomicrobiales	f__Rhizobiaceae	g__Shinella	s__Shinella sp. WSJ-2	4	0	0	0	2	0	1	0	1
GCF_003475505.1	100	0.35	refseq39877	329854	Scaffold	k__Bacteria	p__Bacteroidetes	c__Bacteroidia	o__Bacteroidales	f__Bacteroidaceae	g__Bacteroides	s__Bacteroides intestinalis	1	0	0	0	0	0	0	0	1
GCF_003471885.1	100	0.04	refseq63740	2292002	Scaffold	k__Bacteria	p__Bacteroidetes	c__Bacteroidia	o__Bacteroidales	f__Bacteroidaceae	g__Bacteroides	s__Bacteroides sp. AM16-24	0	0	0	0	0	0	0	0	0
GCF_003479845.1	100	0.62	refseq63918	2292993	Scaffold	k__Bacteria	p__Firmicutes	c__Clostridia	o__Eubacteriales	f__Clostridiaceae	g__Clostridium	s__Clostridium sp. AF02-29	1	0	0	0	1	0	0	0	0
GCF_003479275.1	100	0.62	refseq63901	2293002	Scaffold	k__Bacteria	p__Firmicutes	c__Clostridia	o__Eubacteriales	f__Clostridiaceae	g__Clostridium	s__Clostridium sp. AF20-7	1	0	0	0	1	0	0	0	0
GCF_003478415.1	100	0.62	refseq63855	2293008	Scaffold	k__Bacteria	p__Firmicutes	c__Clostridia	o__Eubacteriales	f__Clostridiaceae	g__Clostridium	s__Clostridium sp. AF27-5AA	1	0	0	0	1	0	0	0	0
GCF_003477925.1	100	0.62	refseq64149	2293010	Scaffold	k__Bacteria	p__Firmicutes	c__Clostridia	o__Eubacteriales	f__Clostridiaceae	g__Clostridium	s__Clostridium sp. AF32-7AC	1	0	0	0	1	0	0	0	0
GCF_003477775.1	100	0.16	refseq63821	2292007	Scaffold	k__Bacteria	p__Firmicutes	c__Clostridia	o__Eubacteriales	f__Clostridiaceae	g__Clostridium	s__Clostridium sp. AF37-5AT	1	0	0	0	1	0	0	0	0
GCF_003473865.1	100	0.16	refseq63779	2292008	Scaffold	k__Bacteria	p__Firmicutes	c__Clostridia	o__Eubacteriales	f__Clostridiaceae	g__Clostridium	s__Clostridium sp. AM16-23	1	0	0	0	1	0	0	0	0
GCF_003473565.1	100	0.62	refseq63768	2293023	Scaffold	k__Bacteria	p__Firmicutes	c__Clostridia	o__Eubacteriales	f__Clostridiaceae	g__Clostridium	s__Clostridium sp. AM18-55	1	0	0	0	1	0	0	0	0
GCF_003473525.1	100	0.16	refseq63766	2292009	Scaffold	k__Bacteria	p__Firmicutes	c__Clostridia	o__Eubacteriales	f__Clostridiaceae	g__Clostridium	s__Clostridium sp. AM22-16AC	1	0	0	0	1	0	0	0	0
GCF_003480955.1	100	0.62	refseq63976	2293025	Scaffold	k__Bacteria	p__Firmicutes	c__Clostridia	o__Eubacteriales	f__Clostridiaceae	g__Clostridium	s__Clostridium sp. AM27-28	1	0	0	0	1	0	0	0	0
GCF_003479985.1	100	0.62	refseq63924	2293032	Scaffold	k__Bacteria	p__Firmicutes	c__Clostridia	o__Eubacteriales	f__Clostridiaceae	g__Clostridium	s__Clostridium sp. AM43-3BH	2	0	0	0	2	0	0	0	0
GCF_003481685.1	100	0.75	refseq64130	2293042	Scaffold	k__Bacteria	p__Firmicutes	c__Clostridia	o__Eubacteriales	f__Clostridiaceae	g__Clostridium	s__Clostridium sp. OM04-7	1	0	0	0	1	0	0	0	0
GCF_003481505.1	100	0.62	refseq64018	2293043	Scaffold	k__Bacteria	p__Firmicutes	c__Clostridia	o__Eubacteriales	f__Clostridiaceae	g__Clostridium	s__Clostridium sp. OM05-5BH	1	0	0	0	1	0	0	0	0
GCF_003481065.1	100	0.62	refseq64150	2293053	Scaffold	k__Bacteria	p__Firmicutes	c__Clostridia	o__Eubacteriales	f__Clostridiaceae	g__Clostridium	s__Clostridium sp. TF11-13AC	1	0	0	0	1	0	0	0	0
GCF_003475755.1	100	1.2	refseq63833	2292047	Scaffold	k__Bacteria	p__Firmicutes	c__Negativicutes	o__Selenomonadales	f__Selenomonadaceae	g__Mitsuokella	s__Mitsuokella sp. AF33-22	1	0	0	0	1	0	0	0	0
GCF_003471645.1	100	1.15	refseq30497	310297	Scaffold	k__Bacteria	p__Bacteroidetes	c__Bacteroidia	o__Bacteroidales	f__unclassified Bacteroidales family	g__Phocaeicola	s__Phocaeicola plebeius	0	0	0	0	0	0	0	0	0
GCF_003474305.1	100	0.71	refseq144062	310297	Scaffold	k__Bacteria	p__Bacteroidetes	c__Bacteroidia	o__Bacteroidales	f__unclassified Bacteroidales family	g__Phocaeicola	s__Phocaeicola plebeius	0	0	0	0	0	0	0	0	0
GCF_003474535.1	100	0.71	refseq144063	310297	Scaffold	k__Bacteria	p__Bacteroidetes	c__Bacteroidia	o__Bacteroidales	f__unclassified Bacteroidales family	g__Phocaeicola	s__Phocaeicola plebeius	0	0	0	0	0	0	0	0	0
GCF_003471775.1	100	0.35	refseq63738	821	Scaffold	k__Bacteria	p__Bacteroidetes	c__Bacteroidia	o__Bacteroidales	f__unclassified Bacteroidales family	g__Phocaeicola	s__Phocaeicola vulgatus	3	0	0	1	0	0	0	0	2
GCF_003473265.1	100	0.35	refseq63761	821	Scaffold	k__Bacteria	p__Bacteroidetes	c__Bacteroidia	o__Bacteroidales	f__unclassified Bacteroidales family	g__Phocaeicola	s__Phocaeicola vulgatus	3	0	0	0	0	0	0	0	3
GCF_003499225.1	100	1.99	refseq8015	54291	Scaffold	k__Bacteria	p__Proteobacteria	c__Gammaproteobacteria	o__Enterobacterales	f__Enterobacteriaceae	g__Raoultella	s__Raoultella ornithinolytica	5	0	0	1	2	0	0	1	1
GCF_003569535.1	100	0.39	refseq243	48296	Scaffold	k__Bacteria	p__Proteobacteria	c__Gammaproteobacteria	o__Pseudomonadales	f__Moraxellaceae	g__Acinetobacter	s__Acinetobacter pittii	6	0	0	1	1	0	0	0	4
GCF_003589925.1	100	1.22	refseq32609	2321403	Complete Genome	k__Bacteria	p__Bacteroidetes	c__Cytophagia	o__Cytophagales	f__Fulvivirgaceae	g__Chryseolinea	s__Chryseolinea soli	5	1	1	0	0	0	1	0	2
GCF_003568845.1	100	1.54	refseq15014	2220096	Complete Genome	k__Bacteria	p__Proteobacteria	c__Alphaproteobacteria	o__Rhodospirillales	f__Rhodospirillaceae	g__Indioceanicola	s__Indioceanicola profundi	4	0	1	0	1	0	1	0	1
GCF_003590475.1	100	0.86	refseq4880	1896942	Scaffold	k__Bacteria	p__Proteobacteria	c__Gammaproteobacteria	o__Pseudomonadales	f__Pseudomonadaceae	g__Pseudomonas	s__Pseudomonas sp. Larv2_ips	14	0	0	6	4	0	0	0	4
GCF_003595235.1	100	0.38	refseq9483	67304	Complete Genome	k__Bacteria	p__Actinobacteria	c__Actinomycetia	o__Streptomycetales	f__Streptomycetaceae	g__Streptomyces	s__Streptomyces griseorubiginosus	25	2	2	3	4	0	4	0	10
GCF_003603275.1	100	0.18	refseq38386	2292915	Scaffold	k__Bacteria	p__Bacteroidetes	c__Bacteroidia	o__Bacteroidales	f__Bacteroidaceae	g__Bacteroides	s__Bacteroides sp. AF15-14LB	2	0	0	0	0	0	0	0	2
GCF_003603315.1	100	0.53	refseq38386	2292918	Scaffold	k__Bacteria	p__Bacteroidetes	c__Bacteroidia	o__Bacteroidales	f__Bacteroidaceae	g__Bacteroides	s__Bacteroides sp. AF16-7	2	0	0	0	0	0	0	0	2
GCF_003603175.1	100	0.35	refseq27585	2292920	Scaffold	k__Bacteria	p__Bacteroidetes	c__Bacteroidia	o__Bacteroidales	f__Bacteroidaceae	g__Bacteroides	s__Bacteroides sp. AF18-33	1	0	0	0	0	0	0	0	1
GCF_003603065.1	100	0.47	refseq19472	2292921	Scaffold	k__Bacteria	p__Bacteroidetes	c__Bacteroidia	o__Bacteroidales	f__Bacteroidaceae	g__Bacteroides	s__Bacteroides sp. AF20-13LB	0	0	0	0	0	0	0	0	0
GCF_003603015.1	100	1.33	refseq38487	2292922	Scaffold	k__Bacteria	p__Bacteroidetes	c__Bacteroidia	o__Bacteroidales	f__Bacteroidaceae	g__Bacteroides	s__Bacteroides sp. AF25-17LB	0	0	0	0	0	0	0	0	0
GCF_003602995.1	100	0.12	refseq12144	2292924	Scaffold	k__Bacteria	p__Bacteroidetes	c__Bacteroidia	o__Bacteroidales	f__Bacteroidaceae	g__Bacteroides	s__Bacteroides sp. AF25-38AC	1	0	0	0	0	0	0	0	1
GCF_003602965.1	100	0.35	refseq38487	2292925	Scaffold	k__Bacteria	p__Bacteroidetes	c__Bacteroidia	o__Bacteroidales	f__Bacteroidaceae	g__Bacteroides	s__Bacteroides sp. AF25-5LB	0	0	0	0	0	0	0	0	0
GCF_003602945.1	100	0.12	refseq21138	2292926	Scaffold	k__Bacteria	p__Bacteroidetes	c__Bacteroidia	o__Bacteroidales	f__Bacteroidaceae	g__Bacteroides	s__Bacteroides sp. AF26-10BH	1	0	0	0	0	0	0	0	1
GCF_003603055.1	100	0.83	refseq8244	2292927	Scaffold	k__Bacteria	p__Bacteroidetes	c__Bacteroidia	o__Bacteroidales	f__Bacteroidaceae	g__Bacteroides	s__Bacteroides sp. AF27-10BH	0	0	0	0	0	0	0	0	0
GCF_003602895.1	100	0.35	refseq64830	2292928	Scaffold	k__Bacteria	p__Bacteroidetes	c__Bacteroidia	o__Bacteroidales	f__Bacteroidaceae	g__Bacteroides	s__Bacteroides sp. AF29-11	2	0	0	0	0	0	0	0	2
GCF_003603995.1	100	0.35	refseq42966	2292930	Scaffold	k__Bacteria	p__Bacteroidetes	c__Bacteroidia	o__Bacteroidales	f__Bacteroidaceae	g__Bacteroides	s__Bacteroides sp. AF33-23	0	0	0	0	0	0	0	0	0
GCF_003603935.1	100	0.12	refseq12144	2292932	Scaffold	k__Bacteria	p__Bacteroidetes	c__Bacteroidia	o__Bacteroidales	f__Bacteroidaceae	g__Bacteroides	s__Bacteroides sp. AF35-22	1	0	0	0	0	0	0	0	1
GCF_003603955.1	100	0.12	refseq64854	2292933	Scaffold	k__Bacteria	p__Bacteroidetes	c__Bacteroidia	o__Bacteroidales	f__Bacteroidaceae	g__Bacteroides	s__Bacteroides sp. AF36-11BH	0	0	0	0	0	0	0	0	0
GCF_003602755.1	100	1.18	refseq21138	2292934	Scaffold	k__Bacteria	p__Bacteroidetes	c__Bacteroidia	o__Bacteroidales	f__Bacteroidaceae	g__Bacteroides	s__Bacteroides sp. AF37-16AC	0	0	0	0	0	0	0	0	0
GCF_003602735.1	100	0.47	refseq64827	2292936	Scaffold	k__Bacteria	p__Bacteroidetes	c__Bacteroidia	o__Bacteroidales	f__Bacteroidaceae	g__Bacteroides	s__Bacteroides sp. AF39-16AC	1	0	0	0	0	0	0	0	1
GCF_003602695.1	100	0.12	refseq64825	2292937	Scaffold	k__Bacteria	p__Bacteroidetes	c__Bacteroidia	o__Bacteroidales	f__Bacteroidaceae	g__Bacteroides	s__Bacteroides sp. AM07-18	0	0	0	0	0	0	0	0	0
GCF_003603775.1	100	0.35	refseq64850	2292945	Scaffold	k__Bacteria	p__Bacteroidetes	c__Bacteroidia	o__Bacteroidales	f__Bacteroidaceae	g__Bacteroides	s__Bacteroides sp. AM26-11	2	0	0	1	0	0	0	0	1
GCF_003603665.1	100	0.12	refseq64916	2292946	Scaffold	k__Bacteria	p__Bacteroidetes	c__Bacteroidia	o__Bacteroidales	f__Bacteroidaceae	g__Bacteroides	s__Bacteroides sp. AM26-2	0	0	0	0	0	0	0	0	0
GCF_003603635.1	100	0.35	refseq64845	2292947	Scaffold	k__Bacteria	p__Bacteroidetes	c__Bacteroidia	o__Bacteroidales	f__Bacteroidaceae	g__Bacteroides	s__Bacteroides sp. AM27-13	2	0	0	1	0	0	0	0	1
GCF_003603545.1	100	0.47	refseq64843	2292949	Scaffold	k__Bacteria	p__Bacteroidetes	c__Bacteroidia	o__Bacteroidales	f__Bacteroidaceae	g__Bacteroides	s__Bacteroides sp. AM30-16	0	0	0	0	0	0	0	0	0
GCF_003603515.1	100	0.12	refseq64841	2292950	Scaffold	k__Bacteria	p__Bacteroidetes	c__Bacteroidia	o__Bacteroidales	f__Bacteroidaceae	g__Bacteroides	s__Bacteroides sp. AM32-11AC	1	0	0	0	1	0	0	0	0
GCF_003603495.1	100	0.47	refseq42966	2292952	Scaffold	k__Bacteria	p__Bacteroidetes	c__Bacteroidia	o__Bacteroidales	f__Bacteroidaceae	g__Bacteroides	s__Bacteroides sp. AM41-16	0	0	0	0	0	0	0	0	0
GCF_003603395.1	100	1.42	refseq64915	2292953	Scaffold	k__Bacteria	p__Bacteroidetes	c__Bacteroidia	o__Bacteroidales	f__Bacteroidaceae	g__Bacteroides	s__Bacteroides sp. AM44-19	0	0	0	0	0	0	0	0	0
GCF_003604005.1	100	0.12	refseq64855	2292957	Scaffold	k__Bacteria	p__Bacteroidetes	c__Bacteroidia	o__Bacteroidales	f__Bacteroidaceae	g__Bacteroides	s__Bacteroides sp. OF03-11BH	2	0	0	1	0	0	0	0	1
GCF_003614945.1	100	0.25	refseq18600	1585976	Contig	k__Bacteria	p__Bacteroidetes	c__Flavobacteriia	o__Flavobacteriales	f__Weeksellaceae	g__Bergeyella	s__Bergeyella cardium	0	0	0	0	0	0	0	0	0
GCF_003625485.1	100	0.41	refseq65011	2364879	Contig	k__Bacteria	p__Firmicutes	c__Clostridia	o__Eubacteriales	f__Lachnospiraceae	g__Butyrivibrio	s__Butyrivibrio sp. CB08	2	0	0	0	1	0	0	0	1
GCF_003627965.1	100	0.49	refseq65076	2419843	Scaffold	k__Bacteria	p__Firmicutes	c__Clostridia	o__Eubacteriales	f__Peptococcaceae	g__Desulfofundulus	s__Desulfofundulus salinum	1	0	0	0	1	0	0	0	0
GCF_003610635.1	100	0.65	refseq116077	1230530	Scaffold	k__Bacteria	p__Bacteroidetes	c__Flavobacteriia	o__Flavobacteriales	f__Flavobacteriaceae	g__Ichthyenterobacterium	s__Ichthyenterobacterium magnum	1	0	0	0	0	0	1	0	0
GCF_003634045.1	100	0.68	refseq30143	74318	Scaffold	k__Bacteria	p__Proteobacteria	c__Alphaproteobacteria	o__Maricaulales	f__Maricaulaceae	g__Maricaulis	s__Maricaulis maris	1	0	0	0	0	0	1	0	0
GCF_003596335.1	100	2.15	refseq64758	2303987	Contig	k__Bacteria	p__Proteobacteria	c__Gammaproteobacteria	o__Alteromonadales	f__unclassified Alteromonadales family	g__Motilimonas	s__Motilimonas pumilua	10	0	0	3	2	0	0	1	4
GCF_003633955.1	100	1.1	refseq65246	526216	Contig	k__Bacteria	p__Proteobacteria	c__Alphaproteobacteria	o__Rhodospirillales	f__Rhodospirillaceae	g__Oceanibaculum	s__Oceanibaculum indicum	11	0	0	0	6	0	2	0	3
GCF_003609575.1	100	0.58	refseq31102	1842495	Contig	k__Bacteria	p__Bacteroidetes	c__Sphingobacteriia	o__Sphingobacteriales	f__Sphingobacteriaceae	g__Pelobium	s__Pelobium manganitolerans	2	0	0	0	0	0	1	0	1
GCF_003634235.1	100	0.83	refseq20606	158877	Scaffold	k__Bacteria	p__Proteobacteria	c__Gammaproteobacteria	o__Enterobacterales	f__Enterobacteriaceae	g__Yokenella	s__Yokenella regensburgei	6	0	0	1	2	0	0	0	3
GCF_003663795.1	100	1.08	refseq65458	585224	Scaffold	k__Bacteria	p__Actinobacteria	c__Actinomycetia	o__Pseudonocardiales	f__Pseudonocardiaceae	g__Actinokineospora	s__Actinokineospora cianjurensis	31	2	2	7	6	0	3	3	8
GCF_003666165.1	100	0.28	refseq9927	714314	Contig	k__Bacteria	p__Proteobacteria	c__Gammaproteobacteria	o__Enterobacterales	f__Pectobacteriaceae	g__Brenneria	s__Brenneria salicis	8	1	0	3	1	0	0	0	3
GCF_003687485.1	100	0.32	refseq24931	1761453	Complete Genome	k__Bacteria	p__Bacteroidetes	c__Flavobacteriia	o__Flavobacteriales	f__Flavobacteriaceae	g__Euzebyella	s__Euzebyella marina	6	0	0	1	0	0	2	1	2
GCF_003696315.1	100	0.08	refseq65737	1176259	Contig	k__Bacteria	p__Proteobacteria	c__Gammaproteobacteria	o__Pseudomonadales	f__Pseudomonadaceae	g__Pseudomonas	s__Pseudomonas songnenensis	7	0	0	0	0	0	1	0	6
GCF_003699225.1	100	0.67	refseq2969	81036	Scaffold	k__Bacteria	p__Proteobacteria	c__Gammaproteobacteria	o__Pseudomonadales	f__Pseudomonadaceae	g__Pseudomonas	s__Pseudomonas syringae group genomosp. 3	16	0	0	10	0	0	0	1	5
GCF_003700105.1	100	0.2	refseq2969	192088	Scaffold	k__Bacteria	p__Proteobacteria	c__Gammaproteobacteria	o__Pseudomonadales	f__Pseudomonadaceae	g__Pseudomonas	s__Pseudomonas syringae group genomosp. 3	8	0	0	3	0	0	0	1	4
GCF_003700345.1	100	0.73	refseq2969	251707	Scaffold	k__Bacteria	p__Proteobacteria	c__Gammaproteobacteria	o__Pseudomonadales	f__Pseudomonadaceae	g__Pseudomonas	s__Pseudomonas syringae group genomosp. 3	12	0	0	6	2	0	0	1	3
GCF_003635025.1	100	2.65	refseq19528	455193	Contig	k__Bacteria	p__Actinobacteria	c__Actinomycetia	o__Pseudonocardiales	f__Pseudonocardiaceae	g__Saccharopolyspora	s__Saccharopolyspora antimicrobica	21	1	1	2	1	1	7	1	7
GCF_003634995.1	100	0.08	refseq38167	543527	Contig	k__Bacteria	p__Actinobacteria	c__Actinomycetia	o__Pseudonocardiales	f__Pseudonocardiaceae	g__Saccharothrix	s__Saccharothrix variisporea	28	3	2	6	4	1	4	3	5
GCF_003665435.1	100	0.95	refseq144470	68203	Complete Genome	k__Bacteria	p__Actinobacteria	c__Actinomycetia	o__Streptomycetales	f__Streptomycetaceae	g__Streptomyces	s__Streptomyces fungicidicus	23	0	2	2	3	0	3	2	11
GCF_003691505.1	100	1.33	refseq65700	696485	Complete Genome	k__Bacteria	p__Proteobacteria	c__Gammaproteobacteria	o__Vibrionales	f__Vibrionaceae	g__Vibrio	s__Vibrio owensii	5	0	0	0	2	0	0	0	3
GCF_003671765.1	100	2.97	refseq25398	2282216	Scaffold	k__Bacteria	p__Proteobacteria	c__Betaproteobacteria	o__Burkholderiales	f__Comamonadaceae	g__Xenophilus	s__Xenophilus sp. E41	8	0	0	1	2	0	1	1	3
GCF_003704285.1	100	0.51	refseq65821	488447	Complete Genome	k__Bacteria	p__Proteobacteria	c__Betaproteobacteria	o__Burkholderiales	f__Burkholderiaceae	g__Burkholderia	s__Burkholderia contaminans	16	1	0	3	1	0	5	0	6
GCF_003730015.1	100	0.5	refseq144765	420404	Contig	k__Bacteria	p__Bacteroidetes	c__Flavobacteriia	o__Flavobacteriales	f__Weeksellaceae	g__Epilithonimonas	s__Chryseobacterium hominis	1	0	0	0	0	0	1	0	0
GCF_003730035.1	100	0.28	refseq66014	1172565	Contig	k__Bacteria	p__Proteobacteria	c__Gammaproteobacteria	o__Enterobacterales	f__Pectobacteriaceae	g__Lonsdalea	s__Lonsdalea populi	18	0	0	15	1	0	0	0	2
GCF_003730055.1	100	0.28	refseq20941	1172565	Contig	k__Bacteria	p__Proteobacteria	c__Gammaproteobacteria	o__Enterobacterales	f__Pectobacteriaceae	g__Lonsdalea	s__Lonsdalea populi	14	0	0	11	1	0	0	0	2
GCF_003730085.1	100	0.28	refseq20941	1172565	Contig	k__Bacteria	p__Proteobacteria	c__Gammaproteobacteria	o__Enterobacterales	f__Pectobacteriaceae	g__Lonsdalea	s__Lonsdalea populi	16	0	0	13	1	0	0	0	2
GCF_003762925.1	100	0.56	refseq144795	306545	Contig	k__Bacteria	p__Proteobacteria	c__Gammaproteobacteria	o__Cellvibrionales	f__Cellvibrionaceae	g__Marinimicrobium	s__Marinimicrobium koreense	4	0	0	0	1	0	0	0	3
GCF_003732025.1	100	0.37	refseq24886	76760	Scaffold	k__Bacteria	p__Proteobacteria	c__Gammaproteobacteria	o__Pseudomonadales	f__Pseudomonadaceae	g__Pseudomonas	s__Pseudomonas rhodesiae	9	0	0	3	2	0	0	0	4
GCF_003732045.1	100	0.37	refseq24886	76760	Scaffold	k__Bacteria	p__Proteobacteria	c__Gammaproteobacteria	o__Pseudomonadales	f__Pseudomonadaceae	g__Pseudomonas	s__Pseudomonas rhodesiae	10	0	0	4	2	0	0	0	4
GCF_003782085.1	100	0.83	refseq1193	54291	Contig	k__Bacteria	p__Proteobacteria	c__Gammaproteobacteria	o__Enterobacterales	f__Enterobacteriaceae	g__Raoultella	s__Raoultella ornithinolytica	5	0	0	1	2	0	0	1	1
GCF_003752645.1	100	0.28	refseq66133	577	Scaffold	k__Bacteria	p__Proteobacteria	c__Gammaproteobacteria	o__Enterobacterales	f__Enterobacteriaceae	g__Raoultella	s__Raoultella terrigena	4	0	0	1	2	0	0	0	1
GCF_003721565.1	100	0.98	refseq116101	1348778	Scaffold	k__Bacteria	p__Bacteroidetes	c__Cytophagia	o__Cytophagales	f__Hymenobacteraceae	g__Rufibacter	s__Rufibacter immobilis	3	0	1	0	0	0	2	0	0
GCF_003752585.1	100	0.84	refseq66130	933926	Scaffold	k__Bacteria	p__Proteobacteria	c__Gammaproteobacteria	o__Cellvibrionales	f__Spongiibacteraceae	g__Sinobacterium	s__Sinobacterium caligoides	6	0	0	2	1	0	0	0	3
GCF_003725735.1	100	0.65	refseq65992	1084421	Contig	k__Bacteria	p__Bacteroidetes	c__Flavobacteriia	o__Flavobacteriales	f__Flavobacteriaceae	g__Sinomicrobium	s__Sinomicrobium pectinilyticum	18	3	0	3	5	0	4	0	3
GCF_003752275.1	100	0.76	refseq14292	2485153	Contig	k__Bacteria	p__Actinobacteria	c__Actinomycetia	o__Streptomycetales	f__Streptomycetaceae	g__Streptomyces	s__Streptomyces sp. CEV 2-1	26	1	2	5	4	0	6	2	6
GCF_003852705.1	100	1.46	refseq66640	2479858	Contig	k__Bacteria	p__Bacteroidetes	c__Flavobacteriia	o__Flavobacteriales	f__Flavobacteriaceae	g__Amniculibacterium	s__Amniculibacterium aquaticum	0	0	0	0	0	0	0	0	0
GCF_003854145.1	100	0.43	refseq22920	179879	Contig	k__Bacteria	p__Proteobacteria	c__Betaproteobacteria	o__Burkholderiales	f__Burkholderiaceae	g__Burkholderia	s__Burkholderia anthina	18	1	0	2	1	0	7	2	5
GCF_003853895.1	100	0.51	refseq49171	488447	Contig	k__Bacteria	p__Proteobacteria	c__Betaproteobacteria	o__Burkholderiales	f__Burkholderiaceae	g__Burkholderia	s__Burkholderia contaminans	16	1	0	3	1	0	5	1	5
GCF_003853905.1	100	0.72	refseq1682	488447	Contig	k__Bacteria	p__Proteobacteria	c__Betaproteobacteria	o__Burkholderiales	f__Burkholderiaceae	g__Burkholderia	s__Burkholderia contaminans	18	2	0	3	1	0	5	1	6
GCF_003854375.1	100	1.36	refseq1682	488447	Contig	k__Bacteria	p__Proteobacteria	c__Betaproteobacteria	o__Burkholderiales	f__Burkholderiaceae	g__Burkholderia	s__Burkholderia contaminans	19	1	0	4	2	0	5	1	6
GCF_003813045.1	100	0.14	refseq19159	152500	Complete Genome	k__Bacteria	p__Proteobacteria	c__Betaproteobacteria	o__Burkholderiales	f__Burkholderiaceae	g__Burkholderia	s__Burkholderia dolosa	9	0	0	1	1	0	4	0	3
GCF_003854335.1	100	1.06	refseq66663	488731	Contig	k__Bacteria	p__Proteobacteria	c__Betaproteobacteria	o__Burkholderiales	f__Burkholderiaceae	g__Burkholderia	s__Burkholderia seminalis	17	1	1	2	2	0	7	0	4
GCF_003854285.1	100	0.72	refseq15129	2184548	Contig	k__Bacteria	p__Proteobacteria	c__Betaproteobacteria	o__Burkholderiales	f__Burkholderiaceae	g__Burkholderia	s__Burkholderia sp. Bp8977	13	1	1	1	1	0	4	0	5
GCF_003853755.1	100	0.63	refseq66657	2184549	Contig	k__Bacteria	p__Proteobacteria	c__Betaproteobacteria	o__Burkholderiales	f__Burkholderiaceae	g__Burkholderia	s__Burkholderia sp. Bp8984	16	1	1	4	1	0	4	0	5
GCF_003854225.1	100	0.57	refseq66660	2184550	Contig	k__Bacteria	p__Proteobacteria	c__Betaproteobacteria	o__Burkholderiales	f__Burkholderiaceae	g__Burkholderia	s__Burkholderia sp. Bp8986	13	1	1	1	1	0	4	0	5
GCF_003853815.1	100	0.57	refseq4416	2184552	Contig	k__Bacteria	p__Proteobacteria	c__Betaproteobacteria	o__Burkholderiales	f__Burkholderiaceae	g__Burkholderia	s__Burkholderia sp. Bp8990	13	1	1	1	1	0	4	0	5
GCF_003853795.1	100	1.56	refseq15129	2184553	Contig	k__Bacteria	p__Proteobacteria	c__Betaproteobacteria	o__Burkholderiales	f__Burkholderiaceae	g__Burkholderia	s__Burkholderia sp. Bp8991	12	1	1	1	1	0	4	0	4
GCF_003853705.1	100	0.03	refseq66655	2184554	Contig	k__Bacteria	p__Proteobacteria	c__Betaproteobacteria	o__Burkholderiales	f__Burkholderiaceae	g__Burkholderia	s__Burkholderia sp. Bp8992	15	2	0	2	2	0	5	0	4
GCF_003853695.1	100	0.57	refseq2148	2184556	Contig	k__Bacteria	p__Proteobacteria	c__Betaproteobacteria	o__Burkholderiales	f__Burkholderiaceae	g__Burkholderia	s__Burkholderia sp. Bp8995	15	1	0	1	1	0	4	0	8
GCF_003854195.1	100	0.75	refseq15129	2184560	Contig	k__Bacteria	p__Proteobacteria	c__Betaproteobacteria	o__Burkholderiales	f__Burkholderiaceae	g__Burkholderia	s__Burkholderia sp. Bp9010	16	1	1	1	1	0	4	1	7
GCF_003854165.1	100	0.75	refseq15129	2184561	Contig	k__Bacteria	p__Proteobacteria	c__Betaproteobacteria	o__Burkholderiales	f__Burkholderiaceae	g__Burkholderia	s__Burkholderia sp. Bp9011	16	1	1	1	1	0	4	1	7
GCF_003853825.1	100	0.48	refseq30047	2184562	Contig	k__Bacteria	p__Proteobacteria	c__Betaproteobacteria	o__Burkholderiales	f__Burkholderiaceae	g__Burkholderia	s__Burkholderia sp. Bp9012	13	1	0	1	1	0	3	1	6
GCF_003853505.1	100	0.59	refseq28899	2184563	Contig	k__Bacteria	p__Proteobacteria	c__Betaproteobacteria	o__Burkholderiales	f__Burkholderiaceae	g__Burkholderia	s__Burkholderia sp. Bp9015	15	1	1	1	1	0	4	0	7
GCF_003853655.1	100	1.02	refseq28899	2184571	Contig	k__Bacteria	p__Proteobacteria	c__Betaproteobacteria	o__Burkholderiales	f__Burkholderiaceae	g__Burkholderia	s__Burkholderia sp. Bp9131	15	1	1	1	1	0	4	0	7
GCF_003853215.1	100	0.64	refseq3453	1503054	Contig	k__Bacteria	p__Proteobacteria	c__Betaproteobacteria	o__Burkholderiales	f__Burkholderiaceae	g__Burkholderia	s__Burkholderia stagnalis	25	1	0	7	4	0	4	0	9
GCF_003853255.1	100	0.64	refseq3453	1503054	Contig	k__Bacteria	p__Proteobacteria	c__Betaproteobacteria	o__Burkholderiales	f__Burkholderiaceae	g__Burkholderia	s__Burkholderia stagnalis	25	1	0	7	3	0	4	0	10
GCF_003853295.1	100	0.64	refseq3453	1503054	Contig	k__Bacteria	p__Proteobacteria	c__Betaproteobacteria	o__Burkholderiales	f__Burkholderiaceae	g__Burkholderia	s__Burkholderia stagnalis	26	1	0	8	4	0	4	0	9
GCF_003853305.1	100	0.64	refseq3453	1503054	Contig	k__Bacteria	p__Proteobacteria	c__Betaproteobacteria	o__Burkholderiales	f__Burkholderiaceae	g__Burkholderia	s__Burkholderia stagnalis	24	1	0	6	4	0	4	0	9
GCF_003853315.1	100	0.64	refseq3453	1503054	Contig	k__Bacteria	p__Proteobacteria	c__Betaproteobacteria	o__Burkholderiales	f__Burkholderiaceae	g__Burkholderia	s__Burkholderia stagnalis	26	1	0	7	4	0	4	0	10
GCF_003853355.1	100	0.78	refseq3453	1503054	Contig	k__Bacteria	p__Proteobacteria	c__Betaproteobacteria	o__Burkholderiales	f__Burkholderiaceae	g__Burkholderia	s__Burkholderia stagnalis	25	1	0	6	4	0	4	0	10
GCF_003853395.1	100	0.78	refseq3453	1503054	Contig	k__Bacteria	p__Proteobacteria	c__Betaproteobacteria	o__Burkholderiales	f__Burkholderiaceae	g__Burkholderia	s__Burkholderia stagnalis	26	1	0	7	4	0	4	0	10
GCF_003853405.1	100	0.64	refseq3453	1503054	Contig	k__Bacteria	p__Proteobacteria	c__Betaproteobacteria	o__Burkholderiales	f__Burkholderiaceae	g__Burkholderia	s__Burkholderia stagnalis	26	1	0	7	4	0	4	0	10
GCF_003853595.1	100	0.64	refseq3453	1503054	Contig	k__Bacteria	p__Proteobacteria	c__Betaproteobacteria	o__Burkholderiales	f__Burkholderiaceae	g__Burkholderia	s__Burkholderia stagnalis	26	1	0	7	4	0	4	0	10
GCF_003853015.1	100	0.96	refseq7885	101571	Contig	k__Bacteria	p__Proteobacteria	c__Betaproteobacteria	o__Burkholderiales	f__Burkholderiaceae	g__Burkholderia	s__Burkholderia ubonensis	18	0	0	5	2	0	3	2	6
GCF_003853105.1	100	1.01	refseq41446	101571	Contig	k__Bacteria	p__Proteobacteria	c__Betaproteobacteria	o__Burkholderiales	f__Burkholderiaceae	g__Burkholderia	s__Burkholderia ubonensis	18	0	0	5	2	0	3	2	6
GCF_003853155.1	100	0.96	refseq7885	101571	Contig	k__Bacteria	p__Proteobacteria	c__Betaproteobacteria	o__Burkholderiales	f__Burkholderiaceae	g__Burkholderia	s__Burkholderia ubonensis	19	0	0	6	2	0	3	2	6
GCF_003853545.1	100	0.96	refseq7885	101571	Contig	k__Bacteria	p__Proteobacteria	c__Betaproteobacteria	o__Burkholderiales	f__Burkholderiaceae	g__Burkholderia	s__Burkholderia ubonensis	18	0	0	5	2	0	3	2	6
GCF_003849655.1	100	0.04	refseq13827	60552	Contig	k__Bacteria	p__Proteobacteria	c__Betaproteobacteria	o__Burkholderiales	f__Burkholderiaceae	g__Burkholderia	s__Burkholderia vietnamiensis	13	1	0	1	1	0	3	1	6
GCF_003852045.1	100	0.57	refseq19552	76758	Complete Genome	k__Bacteria	p__Proteobacteria	c__Gammaproteobacteria	o__Pseudomonadales	f__Pseudomonadaceae	g__Pseudomonas	s__Pseudomonas orientalis	14	0	0	5	2	0	0	0	7
GCF_003851585.1	100	0.59	refseq10283	76758	Complete Genome	k__Bacteria	p__Proteobacteria	c__Gammaproteobacteria	o__Pseudomonadales	f__Pseudomonadaceae	g__Pseudomonas	s__Pseudomonas orientalis	15	0	0	5	2	0	1	1	6
GCF_003851605.1	100	0.4	refseq8737	76758	Complete Genome	k__Bacteria	p__Proteobacteria	c__Gammaproteobacteria	o__Pseudomonadales	f__Pseudomonadaceae	g__Pseudomonas	s__Pseudomonas orientalis	17	0	0	5	3	0	1	1	7
GCF_003851645.1	100	0.51	refseq144916	76758	Complete Genome	k__Bacteria	p__Proteobacteria	c__Gammaproteobacteria	o__Pseudomonadales	f__Pseudomonadaceae	g__Pseudomonas	s__Pseudomonas orientalis	17	0	0	5	3	0	1	1	7
GCF_003852315.1	100	0.86	refseq4880	2126069	Complete Genome	k__Bacteria	p__Proteobacteria	c__Gammaproteobacteria	o__Pseudomonadales	f__Pseudomonadaceae	g__Pseudomonas	s__Pseudomonas sp. LBUM920	13	0	0	5	4	0	0	0	4
GCF_003852295.1	100	0.19	refseq2172	658632	Complete Genome	k__Bacteria	p__Proteobacteria	c__Gammaproteobacteria	o__Pseudomonadales	f__Pseudomonadaceae	g__Pseudomonas	s__Pseudomonas sp. R11-23-07	12	0	0	3	2	0	1	0	6
GCF_003852355.1	100	0.19	refseq2172	658641	Complete Genome	k__Bacteria	p__Proteobacteria	c__Gammaproteobacteria	o__Pseudomonadales	f__Pseudomonadaceae	g__Pseudomonas	s__Pseudomonas sp. R2-7-07	12	0	0	3	2	0	1	0	6
GCF_003851745.1	100	0.27	refseq2172	1173284	Complete Genome	k__Bacteria	p__Proteobacteria	c__Gammaproteobacteria	o__Pseudomonadales	f__Pseudomonadaceae	g__Pseudomonas	s__Pseudomonas sp. R3-52-08	13	0	0	4	2	1	0	0	6
GCF_003852375.1	100	0.61	refseq6214	658642	Complete Genome	k__Bacteria	p__Proteobacteria	c__Gammaproteobacteria	o__Pseudomonadales	f__Pseudomonadaceae	g__Pseudomonas	s__Pseudomonas sp. R4-34-07	13	0	0	4	2	0	1	0	6
GCF_003852235.1	100	0.25	refseq6214	658643	Complete Genome	k__Bacteria	p__Proteobacteria	c__Gammaproteobacteria	o__Pseudomonadales	f__Pseudomonadaceae	g__Pseudomonas	s__Pseudomonas sp. R4-35-07	13	0	0	5	2	0	0	0	6
GCF_003851555.1	100	0.5	refseq7945	47883	Complete Genome	k__Bacteria	p__Proteobacteria	c__Gammaproteobacteria	o__Pseudomonadales	f__Pseudomonadaceae	g__Pseudomonas	s__Pseudomonas synxantha	13	0	0	5	3	0	1	0	4
GCF_003851495.1	100	0.75	refseq6928	47883	Complete Genome	k__Bacteria	p__Proteobacteria	c__Gammaproteobacteria	o__Pseudomonadales	f__Pseudomonadaceae	g__Pseudomonas	s__Pseudomonas synxantha	16	0	0	7	3	0	1	1	4
GCF_003814875.1	100	1.89	refseq16369	1938851	Contig	k__Bacteria	p__Actinobacteria	c__Actinomycetia	o__Streptomycetales	f__Streptomycetaceae	g__Streptomyces	s__Streptomyces sp. Ag109_O5-1	36	2	5	8	5	1	5	2	8
GCF_003931535.1	100	0.75	refseq7166	1183412	Contig	k__Bacteria	p__Proteobacteria	c__Alphaproteobacteria	o__Hyphomicrobiales	f__Rhizobiaceae	g__Agrobacterium	s__Agrobacterium deltaense	3	0	0	1	1	0	1	0	0
GCF_003938425.1	100	0.83	refseq26357	255519	Scaffold	k__Bacteria	p__Proteobacteria	c__Gammaproteobacteria	o__Enterobacterales	f__Enterobacteriaceae	g__Atlantibacter	s__Atlantibacter subterranea	5	0	0	1	2	0	1	0	1
GCF_003939305.1	100	0.83	refseq26357	255519	Contig	k__Bacteria	p__Proteobacteria	c__Gammaproteobacteria	o__Enterobacterales	f__Enterobacteriaceae	g__Atlantibacter	s__Atlantibacter subterranea	5	0	0	1	2	0	1	0	1
GCF_003940265.1	100	0.83	refseq26357	255519	Contig	k__Bacteria	p__Proteobacteria	c__Gammaproteobacteria	o__Enterobacterales	f__Enterobacteriaceae	g__Atlantibacter	s__Atlantibacter subterranea	5	0	0	1	2	0	1	0	1
GCF_003857525.1	100	0.78	refseq2224	179879	Contig	k__Bacteria	p__Proteobacteria	c__Betaproteobacteria	o__Burkholderiales	f__Burkholderiaceae	g__Burkholderia	s__Burkholderia anthina	17	1	0	2	1	0	7	2	4
GCF_003858025.1	100	0.56	refseq16780	2184559	Contig	k__Bacteria	p__Proteobacteria	c__Betaproteobacteria	o__Burkholderiales	f__Burkholderiaceae	g__Burkholderia	s__Burkholderia sp. Bp9004	10	1	0	1	1	0	3	0	4
GCF_003858015.1	100	1.09	refseq2575	2184565	Contig	k__Bacteria	p__Proteobacteria	c__Betaproteobacteria	o__Burkholderiales	f__Burkholderiaceae	g__Burkholderia	s__Burkholderia sp. Bp9017	14	1	0	1	1	0	4	0	7
GCF_003857965.1	100	0.44	refseq29945	2184566	Contig	k__Bacteria	p__Proteobacteria	c__Betaproteobacteria	o__Burkholderiales	f__Burkholderiaceae	g__Burkholderia	s__Burkholderia sp. Bp9031	12	1	0	1	1	0	4	0	5
GCF_003857985.1	100	0.57	refseq2148	2184567	Contig	k__Bacteria	p__Proteobacteria	c__Betaproteobacteria	o__Burkholderiales	f__Burkholderiaceae	g__Burkholderia	s__Burkholderia sp. Bp9090	13	1	1	1	2	0	4	0	4
GCF_003857805.1	100	0.66	refseq4416	2184568	Contig	k__Bacteria	p__Proteobacteria	c__Betaproteobacteria	o__Burkholderiales	f__Burkholderiaceae	g__Burkholderia	s__Burkholderia sp. Bp9099	16	1	1	1	1	0	4	1	7
GCF_003857625.1	100	0.64	refseq3453	1503054	Contig	k__Bacteria	p__Proteobacteria	c__Betaproteobacteria	o__Burkholderiales	f__Burkholderiaceae	g__Burkholderia	s__Burkholderia stagnalis	25	1	0	7	3	0	4	0	10
GCF_003857745.1	100	0.64	refseq3453	1503054	Contig	k__Bacteria	p__Proteobacteria	c__Betaproteobacteria	o__Burkholderiales	f__Burkholderiaceae	g__Burkholderia	s__Burkholderia stagnalis	27	1	0	7	5	0	4	0	10
GCF_003857795.1	100	0.64	refseq66787	1503054	Contig	k__Bacteria	p__Proteobacteria	c__Betaproteobacteria	o__Burkholderiales	f__Burkholderiaceae	g__Burkholderia	s__Burkholderia stagnalis	24	1	0	6	3	0	4	0	10
GCF_003857845.1	100	0.64	refseq3453	1503054	Contig	k__Bacteria	p__Proteobacteria	c__Betaproteobacteria	o__Burkholderiales	f__Burkholderiaceae	g__Burkholderia	s__Burkholderia stagnalis	25	1	0	7	3	0	4	0	10
GCF_003857935.1	100	0.64	refseq3453	1503054	Contig	k__Bacteria	p__Proteobacteria	c__Betaproteobacteria	o__Burkholderiales	f__Burkholderiaceae	g__Burkholderia	s__Burkholderia stagnalis	27	1	0	7	5	0	4	0	10
GCF_003860565.1	100	0.25	refseq13764	237258	Complete Genome	k__Bacteria	p__Bacteroidetes	c__Flavobacteriia	o__Flavobacteriales	f__Weeksellaceae	g__Cloacibacterium	s__Cloacibacterium normanense	1	0	0	0	0	0	1	0	0
GCF_003858645.1	100	0.61	refseq66791	2025310	Contig	k__Bacteria	p__Bacteroidetes	c__Cytophagia	o__Cytophagales	f__Cytophagaceae	g__Larkinella	s__Larkinella knui	8	0	1	2	2	0	2	1	0
GCF_003858635.1	100	0.61	refseq66790	2025312	Scaffold	k__Bacteria	p__Bacteroidetes	c__Cytophagia	o__Cytophagales	f__Cytophagaceae	g__Larkinella	s__Larkinella rosea	9	0	2	1	2	0	2	2	0
GCF_003865405.1	100	1.78	refseq67072	2488728	Scaffold	k__Bacteria	p__Bacteroidetes	c__Flavobacteriia	o__Flavobacteriales	f__Flavobacteriaceae	g__Flavobacterium	s__Flavobacterium tangerina	3	0	0	0	0	0	1	0	2
GCF_003938725.1	100	0.86	refseq5117	33033	Contig	k__Bacteria	p__Firmicutes	c__Tissierellia	o__Tissierellales	f__Peptoniphilaceae	g__Parvimonas	s__Parvimonas micra	1	0	0	0	1	0	0	0	0
GCF_003925915.1	100	0.41	refseq67103	2487150	Complete Genome	k__Bacteria	p__Proteobacteria	c__Gammaproteobacteria	o__Enterobacterales	f__Enterobacteriaceae	g__Metakosakonia	s__Metakosakonia sp. MRY16-398	3	0	0	1	2	0	0	0	0
GCF_003854895.1	100	4.34	refseq44480	2488560	Complete Genome	k__Bacteria	p__Proteobacteria	c__Betaproteobacteria	o__Burkholderiales	f__Alcaligenaceae	g__Pigmentiphaga	s__Pigmentiphaga sp. H8	5	0	0	0	0	0	1	0	4
GCF_003936655.1	100	0.22	refseq4673	2479852	Scaffold	k__Bacteria	p__Proteobacteria	c__Gammaproteobacteria	o__Pseudomonadales	f__Pseudomonadaceae	g__Pseudomonas	s__Pseudomonas sp. p99-361	5	0	0	3	0	0	0	0	2
GCF_003864275.1	100	0.14	refseq45317	412955	Contig	k__Bacteria	p__Proteobacteria	c__Gammaproteobacteria	o__Pseudomonadales	f__Pseudomonadaceae	g__Pseudomonas	s__Pseudomonas sp. SCT	9	0	0	0	2	0	1	0	6
GCF_003935425.1	100	0.19	refseq67183	2479849	Contig	k__Bacteria	p__Proteobacteria	c__Gammaproteobacteria	o__Pseudomonadales	f__Pseudomonadaceae	g__Pseudomonas	s__Pseudomonas sp. v388	7	0	0	2	0	0	2	0	3
GCF_003935895.2	100	0.83	refseq53367	1851514	Complete Genome	k__Bacteria	p__Proteobacteria	c__Gammaproteobacteria	o__Enterobacterales	f__Enterobacteriaceae	g__Scandinavium	s__Scandinavium goeteborgense	4	0	0	1	2	0	0	0	1
GCF_003955685.1	100	0.87	refseq53382	1859290	Contig	k__Bacteria	p__Actinobacteria	c__Actinomycetia	o__Corynebacteriales	f__Corynebacteriaceae	g__Corynebacterium	s__Corynebacterium sp. YIM 101343	4	1	0	2	0	0	1	0	0
GCF_003945305.1	100	0.09	refseq19541	213615	Complete Genome	k__Bacteria	p__Cyanobacteria	c__unclassified Cyanobacteria class	o__Chroococcales	f__Microcystaceae	g__Microcystis	s__Microcystis viridis	11	0	0	1	3	0	2	2	3
GCF_003952245.1	100	0.11	refseq7428	75588	Complete Genome	k__Bacteria	p__Proteobacteria	c__Gammaproteobacteria	o__Pseudomonadales	f__Pseudomonadaceae	g__Pseudomonas	s__Pseudomonas libanensis	11	0	0	5	2	0	0	0	4
GCF_003957495.3	100	0.4	refseq67611	1176259	Contig	k__Bacteria	p__Proteobacteria	c__Gammaproteobacteria	o__Pseudomonadales	f__Pseudomonadaceae	g__Pseudomonas	s__Pseudomonas songnenensis	7	0	0	0	1	0	1	0	5
GCF_003955715.1	100	0.57	refseq11711	2548456	Complete Genome	k__Bacteria	p__Actinobacteria	c__Actinomycetia	o__Streptomycetales	f__Streptomycetaceae	g__Streptomyces	s__Streptomyces aquilus	32	2	3	2	3	0	6	1	15
GCF_003949905.1	100	0.05	refseq4264	2487422	Contig	k__Bacteria	p__Actinobacteria	c__Actinomycetia	o__Streptomycetales	f__Streptomycetaceae	g__Streptomyces	s__Streptomyces sp. WAC06273	31	2	3	5	5	0	7	1	8
GCF_003990915.1	100	0.61	refseq67973	2482724	Contig	k__Bacteria	p__Bacteroidetes	c__Cytophagia	o__Cytophagales	f__Cytophagaceae	g__Chryseotalea	s__Chryseotalea sanaruensis	3	1	1	0	0	0	1	0	0
GCF_003970195.1	100	0.19	refseq16375	2496849	Scaffold	k__Bacteria	p__Proteobacteria	c__Gammaproteobacteria	o__Pseudomonadales	f__Pseudomonadaceae	g__Pseudomonas	s__Pseudomonas sp. C 49-2	15	0	0	7	3	0	1	0	4
GCF_003970115.1	100	2.04	refseq3409	76761	Scaffold	k__Bacteria	p__Proteobacteria	c__Gammaproteobacteria	o__Pseudomonadales	f__Pseudomonadaceae	g__Pseudomonas	s__Pseudomonas veronii	11	0	0	5	2	0	0	0	4
GCF_003970135.1	100	0.86	refseq3409	76761	Scaffold	k__Bacteria	p__Proteobacteria	c__Gammaproteobacteria	o__Pseudomonadales	f__Pseudomonadaceae	g__Pseudomonas	s__Pseudomonas veronii	13	0	0	6	3	0	0	0	4
GCF_003991405.1	100	0.29	refseq68010	2487931	Contig	k__Bacteria	p__Proteobacteria	c__Alphaproteobacteria	o__Rhodobacterales	f__Rhodobacteraceae	g__Pseudorhodobacter	s__Pseudorhodobacter sp. E13	5	0	0	1	1	0	1	1	1
GCF_003985145.1	100	0.35	refseq87	1184720	Scaffold	k__Bacteria	p__Proteobacteria	c__Alphaproteobacteria	o__Hyphomicrobiales	f__Rhizobiaceae	g__Rhizobium	s__Rhizobium anhuiense	11	0	1	1	3	0	1	0	5
GCF_003984905.1	100	0.19	refseq24081	2487412	Contig	k__Bacteria	p__Actinobacteria	c__Actinomycetia	o__Streptomycetales	f__Streptomycetaceae	g__Streptomyces	s__Streptomyces sp. WAC05458	37	5	3	5	6	0	7	1	10
GCF_003971445.1	100	1.66	refseq4533	1661	Complete Genome	k__Bacteria	p__Actinobacteria	c__Actinomycetia	o__Actinomycetales	f__Actinomycetaceae	g__Trueperella	s__Trueperella pyogenes	0	0	0	0	0	0	0	0	0
GCF_003971465.1	100	1.42	refseq145225	1661	Complete Genome	k__Bacteria	p__Actinobacteria	c__Actinomycetia	o__Actinomycetales	f__Actinomycetaceae	g__Trueperella	s__Trueperella pyogenes	0	0	0	0	0	0	0	0	0
GCF_003971485.1	100	1.42	refseq145226	1661	Complete Genome	k__Bacteria	p__Actinobacteria	c__Actinomycetia	o__Actinomycetales	f__Actinomycetaceae	g__Trueperella	s__Trueperella pyogenes	0	0	0	0	0	0	0	0	0
GCF_003971545.1	100	1.42	refseq44404	1661	Complete Genome	k__Bacteria	p__Actinobacteria	c__Actinomycetia	o__Actinomycetales	f__Actinomycetaceae	g__Trueperella	s__Trueperella pyogenes	0	0	0	0	0	0	0	0	0
GCF_004015105.1	100	0.35	refseq1458	239935	Complete Genome	k__Bacteria	p__Verrucomicrobia	c__Verrucomicrobiae	o__Verrucomicrobiales	f__Akkermansiaceae	g__Akkermansia	s__Akkermansia muciniphila	3	0	0	0	0	0	2	0	1
GCF_004000665.1	100	0.42	refseq68161	2483799	Contig	k__Bacteria	p__Actinobacteria	c__Actinomycetia	o__Micrococcales	f__Bogoriellaceae	g__Georgenia	s__Georgenia faecalis	3	0	1	1	0	0	1	0	0
GCF_004006375.1	100	0.57	refseq15373	28448	Chromosome	k__Bacteria	p__Proteobacteria	c__Alphaproteobacteria	o__Rhodospirillales	f__Acetobacteraceae	g__Komagataeibacter	s__Komagataeibacter xylinus	3	0	0	0	1	0	2	0	0
GCF_004021725.2	100	2.14	refseq14507	2496666	Scaffold	k__Bacteria	p__Proteobacteria	c__Alphaproteobacteria	o__Hyphomicrobiales	f__Phyllobacteriaceae	g__Mesorhizobium	s__Mesorhizobium sp. M1D.F.Ca.ET.183.01.1.1	8	0	1	1	2	0	1	0	3
GCF_004010375.2	100	3.01	refseq14049	2500526	Scaffold	k__Bacteria	p__Proteobacteria	c__Alphaproteobacteria	o__Hyphomicrobiales	f__Phyllobacteriaceae	g__Mesorhizobium	s__Mesorhizobium sp. M2E.F.Ca.ET.209.01.1.1	10	0	0	0	3	0	1	0	6
GCF_004011805.1	100	1.54	refseq724	1796922	Scaffold	k__Bacteria	p__Proteobacteria	c__Betaproteobacteria	o__Burkholderiales	f__unclassified Burkholderiales family	g__Piscinibacter	s__Piscinibacter defluvii	4	0	0	1	0	0	2	0	1
GCF_004015785.1	100	0.62	refseq10121	76761	Scaffold	k__Bacteria	p__Proteobacteria	c__Gammaproteobacteria	o__Pseudomonadales	f__Pseudomonadaceae	g__Pseudomonas	s__Pseudomonas veronii	11	0	0	5	2	0	0	0	4
GCF_004028635.1	100	0.38	refseq106227	1904	Scaffold	k__Bacteria	p__Actinobacteria	c__Actinomycetia	o__Streptomycetales	f__Streptomycetaceae	g__Streptomyces	s__Streptomyces cyaneus	34	2	2	7	5	1	3	4	10
GCF_004104435.1	100	0.35	refseq992	239935	Complete Genome	k__Bacteria	p__Verrucomicrobia	c__Verrucomicrobiae	o__Verrucomicrobiales	f__Akkermansiaceae	g__Akkermansia	s__Akkermansia muciniphila	3	0	0	0	0	0	2	0	1
GCF_004103815.1	100	1.24	refseq68568	699437	Contig	k__Bacteria	p__Bacteroidetes	c__Sphingobacteriia	o__Sphingobacteriales	f__Sphingobacteriaceae	g__Arcticibacter	s__Arcticibacter tournemirensis	2	0	0	0	0	0	2	0	0
GCF_004116325.1	100	3.3	refseq68629	1462615	Contig	k__Bacteria	p__Proteobacteria	c__Epsilonproteobacteria	o__Campylobacterales	f__Campylobacteraceae	g__Halarcobacter	s__Halarcobacter ebronensis	2	0	0	0	1	0	0	0	1
GCF_004102685.1	100	0.86	refseq4239	47878	Scaffold	k__Bacteria	p__Proteobacteria	c__Gammaproteobacteria	o__Pseudomonadales	f__Pseudomonadaceae	g__Pseudomonas	s__Pseudomonas azotoformans	14	0	0	6	2	0	1	0	5
GCF_004104505.1	100	1.7	refseq4869	646637	Complete Genome	k__Bacteria	p__Actinobacteria	c__Actinomycetia	o__Streptomycetales	f__Streptomycetaceae	g__Streptomyces	s__Streptomyces sp. M2	25	0	3	2	5	0	5	2	8
GCF_004115015.1	100	1.7	refseq4869	2153486	Contig	k__Bacteria	p__Actinobacteria	c__Actinomycetia	o__Streptomycetales	f__Streptomycetaceae	g__Streptomyces	s__Streptomyces sp. MG	25	0	3	2	5	0	5	2	8
GCF_004123815.1	100	0.41	refseq44662	1867714	Contig	k__Bacteria	p__Proteobacteria	c__Alphaproteobacteria	o__Hyphomicrobiales	f__Bradyrhizobiaceae	g__Bosea	s__Bosea sp. Tri-39	7	0	0	2	0	0	1	0	4
GCF_004123845.1	100	0.41	refseq31890	1972137	Contig	k__Bacteria	p__Proteobacteria	c__Alphaproteobacteria	o__Hyphomicrobiales	f__Bradyrhizobiaceae	g__Bosea	s__Bosea sp. Tri-44	7	0	0	1	0	0	1	1	4
GCF_004123895.1	100	0.41	refseq44662	1867716	Contig	k__Bacteria	p__Proteobacteria	c__Alphaproteobacteria	o__Hyphomicrobiales	f__Bradyrhizobiaceae	g__Bosea	s__Bosea sp. Tri-54	7	0	0	2	0	0	1	0	4
GCF_004168495.1	100	0.24	refseq5438	357276	Contig	k__Bacteria	p__Bacteroidetes	c__Bacteroidia	o__Bacteroidales	f__unclassified Bacteroidales family	g__Phocaeicola	s__Phocaeicola dorei	4	0	0	0	1	0	0	0	3
GCF_004153545.1	100	0.28	refseq69056	2306021	Contig	k__Bacteria	p__Actinobacteria	c__Actinomycetia	o__Micrococcales	f__Ornithinimicrobiaceae	g__Serinicoccus	s__Serinicoccus sediminis	2	0	0	0	1	0	1	0	0
GCF_004127445.1	100	0.13	refseq9239	1642299	Contig	k__Bacteria	p__Actinobacteria	c__Actinomycetia	o__Streptomycetales	f__Streptomycetaceae	g__Streptomyces	s__Streptomyces alfalfae	37	0	2	8	2	0	6	5	14
GCF_004124325.1	100	0.47	refseq12551	2162665	Contig	k__Bacteria	p__Actinobacteria	c__Actinomycetia	o__Streptomycetales	f__Streptomycetaceae	g__Streptomyces	s__Streptomyces sp. L2	29	1	2	1	7	0	4	2	12
GCF_004125315.1	100	0.28	refseq6866	295102	Contig	k__Bacteria	p__Actinobacteria	c__Actinomycetia	o__Streptomycetales	f__Streptomycetaceae	g__Streptomyces	s__Streptomyces sp. M3	26	0	3	4	5	0	4	1	9
GCF_004146235.1	100	0.66	refseq53700	2510645	Contig	k__Bacteria	p__Proteobacteria	c__Alphaproteobacteria	o__Rhodobacterales	f__Rhodobacteraceae	g__Tropicimonas	s__Tropicimonas sp. IMCC6043	6	0	0	0	2	0	1	0	3
GCF_004123715.1	100	1.42	refseq129	1661	Contig	k__Bacteria	p__Actinobacteria	c__Actinomycetia	o__Actinomycetales	f__Actinomycetaceae	g__Trueperella	s__Trueperella pyogenes	0	0	0	0	0	0	0	0	0
GCF_004166985.1	100	0.05	refseq42890	39778	Contig	k__Bacteria	p__Firmicutes	c__Negativicutes	o__Veillonellales	f__Veillonellaceae	g__Veillonella	s__Veillonella dispar	1	0	0	0	1	0	0	0	0
GCF_004208835.1	100	0.09	refseq243	48296	Scaffold	k__Bacteria	p__Proteobacteria	c__Gammaproteobacteria	o__Pseudomonadales	f__Moraxellaceae	g__Acinetobacter	s__Acinetobacter pittii	6	0	0	1	1	0	0	0	4
GCF_004296575.1	100	0.66	refseq69384	1770545	Contig	k__Bacteria	p__Proteobacteria	c__Gammaproteobacteria	o__Xanthomonadales	f__Rhodanobacteraceae	g__Dyella	s__Dyella sp. DHC06	4	0	0	0	0	0	1	1	2
GCF_004308015.1	100	0.28	refseq19107	569	Scaffold	k__Bacteria	p__Proteobacteria	c__Gammaproteobacteria	o__Enterobacterales	f__Hafniaceae	g__Hafnia	s__Hafnia alvei	3	0	0	0	0	0	0	0	3
GCF_004308095.1	100	0.28	refseq21590	569	Scaffold	k__Bacteria	p__Proteobacteria	c__Gammaproteobacteria	o__Enterobacterales	f__Hafniaceae	g__Hafnia	s__Hafnia alvei	4	0	0	0	1	0	0	0	3
GCF_004308115.1	100	1.1	refseq4617	569	Scaffold	k__Bacteria	p__Proteobacteria	c__Gammaproteobacteria	o__Enterobacterales	f__Hafniaceae	g__Hafnia	s__Hafnia alvei	4	0	0	0	1	0	0	0	3
GCF_004309925.1	100	0.28	refseq19530	569	Scaffold	k__Bacteria	p__Proteobacteria	c__Gammaproteobacteria	o__Enterobacterales	f__Hafniaceae	g__Hafnia	s__Hafnia alvei	4	0	0	0	1	0	0	0	3
GCF_004302915.1	100	0.76	refseq145602	28448	Scaffold	k__Bacteria	p__Proteobacteria	c__Alphaproteobacteria	o__Rhodospirillales	f__Acetobacteraceae	g__Komagataeibacter	s__Komagataeibacter xylinus	6	0	0	0	2	0	2	0	2
GCF_004305995.1	100	0.09	refseq25173	2497681	Scaffold	k__Bacteria	p__Cyanobacteria	c__unclassified Cyanobacteria class	o__Chroococcales	f__Microcystaceae	g__Microcystis	s__Microcystis aeruginosa	19	1	1	3	5	0	4	3	2
GCF_004208845.1	100	0.7	refseq3500	1777271	Contig	k__Bacteria	p__Proteobacteria	c__Gammaproteobacteria	o__Alteromonadales	f__Pseudoalteromonadaceae	g__Pseudoalteromonas	s__Pseudoalteromonas sp. CO348	14	0	0	6	3	0	0	2	3
GCF_004210175.1	100	0.57	refseq9581	76758	Scaffold	k__Bacteria	p__Proteobacteria	c__Gammaproteobacteria	o__Pseudomonadales	f__Pseudomonadaceae	g__Pseudomonas	s__Pseudomonas orientalis	15	0	0	5	3	0	1	0	6
GCF_004210185.1	100	0.61	refseq145549	76758	Contig	k__Bacteria	p__Proteobacteria	c__Gammaproteobacteria	o__Pseudomonadales	f__Pseudomonadaceae	g__Pseudomonas	s__Pseudomonas orientalis	14	0	0	5	4	0	0	0	5
GCF_004210235.1	100	0.11	refseq2136	2528664	Contig	k__Bacteria	p__Proteobacteria	c__Gammaproteobacteria	o__Pseudomonadales	f__Pseudomonadaceae	g__Pseudomonas	s__Pseudomonas sp. 770NI	12	0	0	5	2	0	0	0	5
GCF_004216565.1	100	0.46	refseq35942	47994	Scaffold	k__Bacteria	p__Proteobacteria	c__Betaproteobacteria	o__Burkholderiales	f__unclassified Burkholderiales family	g__Leptothrix	s__Leptothrix mobilis	5	0	0	0	1	0	2	0	2
GCF_004322705.1	100	0.85	refseq69918	522259	Contig	k__Bacteria	p__Proteobacteria	c__Gammaproteobacteria	o__Xanthomonadales	f__Rhodanobacteraceae	g__Dyella	s__Dyella terrae	5	0	0	0	1	0	1	1	2
GCF_004328605.1	100	0.28	refseq45395	569	Complete Genome	k__Bacteria	p__Proteobacteria	c__Gammaproteobacteria	o__Enterobacterales	f__Hafniaceae	g__Hafnia	s__Hafnia alvei	4	0	0	0	1	0	0	0	3
GCF_004331415.1	100	0.41	refseq53874	2529380	Contig	k__Bacteria	p__Proteobacteria	c__Gammaproteobacteria	o__Enterobacterales	f__Enterobacteriaceae	g__Kosakonia	s__Kosakonia quasisacchari	7	0	0	2	2	0	0	0	3
GCF_004312145.1	100	0.96	refseq13358	575	Contig	k__Bacteria	p__Proteobacteria	c__Gammaproteobacteria	o__Enterobacterales	f__Enterobacteriaceae	g__Raoultella	s__Raoultella planticola	5	0	0	1	2	0	0	1	1
GCF_004312285.1	100	3.33	refseq13358	575	Contig	k__Bacteria	p__Proteobacteria	c__Gammaproteobacteria	o__Enterobacterales	f__Enterobacteriaceae	g__Raoultella	s__Raoultella planticola	4	0	0	1	2	0	0	0	1
GCF_004345645.1	100	1.87	refseq116177	1213861	Scaffold	k__Bacteria	p__Actinobacteria	c__Actinomycetia	o__Pseudonocardiales	f__Pseudonocardiaceae	g__Actinocrispum	s__Actinocrispum wychmicini	54	2	4	13	11	1	3	6	14
GCF_004341645.1	100	0.04	refseq19505	83263	Scaffold	k__Bacteria	p__Proteobacteria	c__Alphaproteobacteria	o__Hyphomicrobiales	f__Phyllobacteriaceae	g__Aminobacter	s__Aminobacter aminovorans	6	0	0	1	1	0	1	0	3
GCF_004339805.1	100	4.29	refseq145727	244830	Scaffold	k__Bacteria	p__Firmicutes	c__Negativicutes	o__Selenomonadales	f__Sporomusaceae	g__Anaerospora	s__Anaerospora hongkongensis	3	0	1	1	1	0	0	0	0
GCF_004343195.1	100	0.83	refseq145759	466109	Contig	k__Bacteria	p__Proteobacteria	c__Gammaproteobacteria	o__Enterobacterales	f__Bruguierivoracaceae	g__Biostraticola	s__Biostraticola tofi	5	0	1	1	1	0	0	0	2
GCF_004341515.1	100	0.48	refseq53966	2512180	Contig	k__Bacteria	p__Proteobacteria	c__Alphaproteobacteria	o__Hyphomicrobiales	f__Bradyrhizobiaceae	g__Bosea	s__Bosea sp. BK604	5	0	0	1	0	0	1	0	3
GCF_004343765.1	100	0.51	refseq1093	2094190	Contig	k__Bacteria	p__Proteobacteria	c__Betaproteobacteria	o__Burkholderiales	f__Burkholderiaceae	g__Burkholderia	s__Burkholderia sp. SRS-25	16	1	0	3	1	0	5	0	6
GCF_004365655.1	100	0.99	refseq116205	1476462	Contig	k__Bacteria	p__Bacteroidetes	c__Flavobacteriia	o__Flavobacteriales	f__Weeksellaceae	g__Epilithonimonas	s__Chryseobacterium xixisoli	3	0	0	0	0	0	1	0	2
GCF_004348195.1	100	0.19	refseq6482	265959	Complete Genome	k__Bacteria	p__Proteobacteria	c__Alphaproteobacteria	o__Rhodospirillales	f__Acetobacteraceae	g__Komagataeibacter	s__Komagataeibacter saccharivorans	4	0	0	0	1	0	1	0	2
GCF_004348455.1	100	3.78	refseq70150	1266829	Contig	k__Bacteria	p__Actinobacteria	c__Actinomycetia	o__Propionibacteriales	f__Kribbellaceae	g__Kribbella	s__Kribbella albertanoniae	25	0	2	4	8	0	1	3	7
GCF_004343035.1	100	0.31	refseq116171	1796628	Scaffold	k__Bacteria	p__Firmicutes	c__Erysipelotrichia	o__Erysipelotrichales	f__Erysipelotrichaceae	g__Longibaculum	s__Longibaculum muris	0	0	0	0	0	0	0	0	0
GCF_004342265.1	100	1.14	refseq106353	242606	Contig	k__Bacteria	p__Proteobacteria	c__Gammaproteobacteria	o__Xanthomonadales	f__Rhodanobacteraceae	g__Luteibacter	s__Luteibacter rhizovicinus	8	0	3	0	2	0	0	2	1
GCF_004342165.1	100	0.88	refseq70097	682400	Scaffold	k__Bacteria	p__Firmicutes	c__Clostridia	o__Eubacteriales	f__unclassified Eubacteriales family	g__Natranaerovirga	s__Natranaerovirga pectinivora	2	0	0	0	2	0	0	0	0
GCF_004343065.1	100	0.22	refseq24130	2485166	Contig	k__Bacteria	p__Proteobacteria	c__Alphaproteobacteria	o__Hyphomicrobiales	f__Rhizobiaceae	g__Neorhizobium	s__Neorhizobium sp. S3-V5DH	7	1	0	0	2	0	0	1	3
GCF_004352975.1	100	0.42	refseq44918	2530340	Contig	k__Bacteria	p__Actinobacteria	c__Actinomycetia	o__Micrococcales	f__Ornithinimicrobiaceae	g__Ornithinimicrobium	s__Ornithinimicrobium sp. HY008	6	0	1	1	2	0	2	0	0
GCF_004347595.1	100	0.21	refseq1374	357276	Contig	k__Bacteria	p__Bacteroidetes	c__Bacteroidia	o__Bacteroidales	f__unclassified Bacteroidales family	g__Phocaeicola	s__Phocaeicola dorei	2	0	0	0	1	0	0	0	1
GCF_004342285.1	100	0.28	refseq70100	2485115	Contig	k__Bacteria	p__Proteobacteria	c__Gammaproteobacteria	o__Enterobacterales	f__Enterobacteriaceae	g__Raoultella	s__Raoultella sp. BIGb0138	4	0	0	1	2	0	0	0	1
GCF_004348445.1	100	1	refseq54037	2530385	Contig	k__Bacteria	p__Actinobacteria	c__Actinomycetia	o__Pseudonocardiales	f__Pseudonocardiaceae	g__Saccharopolyspora	s__Saccharopolyspora sp. 16K404	19	2	1	1	0	0	5	3	7
GCF_004348985.1	100	1.66	refseq54054	2530387	Contig	k__Bacteria	p__Actinobacteria	c__Actinomycetia	o__Pseudonocardiales	f__Pseudonocardiaceae	g__Saccharopolyspora	s__Saccharopolyspora sp. 7K502	29	3	3	5	1	0	6	3	8
GCF_004349225.1	100	1.49	refseq54071	2530386	Contig	k__Bacteria	p__Actinobacteria	c__Actinomycetia	o__Pseudonocardiales	f__Pseudonocardiaceae	g__Saccharopolyspora	s__Saccharopolyspora sp. 5K548	18	0	0	2	2	0	7	0	7
GCF_004348435.1	100	1.99	refseq54036	2530384	Contig	k__Bacteria	p__Actinobacteria	c__Actinomycetia	o__Pseudonocardiales	f__Pseudonocardiaceae	g__Saccharopolyspora	s__Saccharopolyspora sp. 16K309	23	1	1	2	3	0	9	0	7
GCF_004361715.1	100	0.83	refseq54165	1851514	Scaffold	k__Bacteria	p__Proteobacteria	c__Gammaproteobacteria	o__Enterobacterales	f__Enterobacteriaceae	g__Scandinavium	s__Scandinavium goeteborgense	4	0	0	1	2	0	0	0	1
GCF_004358095.2	100	0.32	refseq54133	2528206	Contig	k__Bacteria	p__Bacteroidetes	c__Flavobacteriia	o__Flavobacteriales	f__Flavobacteriaceae	g__Seonamhaeicola	s__Seonamhaeicola sp. W255	1	0	0	0	0	0	1	0	0
GCF_004353325.1	100	0.39	refseq54107	1968889	Scaffold	k__Bacteria	p__Firmicutes	c__Bacilli	o__Lactobacillales	f__Streptococcaceae	g__Streptococcus	s__Streptococcus sp. CECT 9732	3	0	1	0	1	0	1	0	0
GCF_004341025.1	100	0.38	refseq53964	2512164	Scaffold	k__Bacteria	p__Actinobacteria	c__Actinomycetia	o__Streptomycetales	f__Streptomycetaceae	g__Streptomyces	s__Streptomyces sp. BK205	25	1	3	2	4	0	5	0	10
GCF_004364395.1	100	1.89	refseq2712	2485150	Contig	k__Bacteria	p__Actinobacteria	c__Actinomycetia	o__Streptomycetales	f__Streptomycetaceae	g__Streptomyces	s__Streptomyces sp. KS 21	31	0	2	2	4	0	8	2	13
GCF_004349325.1	100	0.73	refseq21625	696485	Contig	k__Bacteria	p__Proteobacteria	c__Gammaproteobacteria	o__Vibrionales	f__Vibrionaceae	g__Vibrio	s__Vibrio owensii	6	0	0	1	2	0	0	0	3
GCF_004368925.1	100	0.32	refseq38014	221126	Scaffold	k__Bacteria	p__Bacteroidetes	c__Flavobacteriia	o__Flavobacteriales	f__Flavobacteriaceae	g__Algibacter	s__Algibacter lectus	2	0	0	0	0	0	1	1	0
GCF_004368385.1	100	0.04	refseq13827	1178627	Contig	k__Bacteria	p__Proteobacteria	c__Betaproteobacteria	o__Burkholderiales	f__Burkholderiaceae	g__Burkholderia	s__Burkholderia sp. B10	13	1	0	1	1	0	3	1	6
GCF_004368875.1	100	0.22	refseq24130	2485162	Contig	k__Bacteria	p__Proteobacteria	c__Alphaproteobacteria	o__Hyphomicrobiales	f__Rhizobiaceae	g__Neorhizobium	s__Neorhizobium sp. R1-B	6	1	0	0	2	0	0	1	2
GCF_004519425.1	100	0.4	refseq12911	2518648	Contig	k__Bacteria	p__Proteobacteria	c__Gammaproteobacteria	o__Pseudomonadales	f__Pseudomonadaceae	g__Pseudomonas	s__Pseudomonas sp. BCA14	22	0	0	12	4	0	0	1	5
GCF_004519405.1	100	0.4	refseq12911	2518649	Contig	k__Bacteria	p__Proteobacteria	c__Gammaproteobacteria	o__Pseudomonadales	f__Pseudomonadaceae	g__Pseudomonas	s__Pseudomonas sp. BCA17	22	0	0	12	4	0	0	1	5
GCF_004519345.1	100	0.4	refseq12911	2518650	Contig	k__Bacteria	p__Proteobacteria	c__Gammaproteobacteria	o__Pseudomonadales	f__Pseudomonadaceae	g__Pseudomonas	s__Pseudomonas sp. JMN1	22	0	0	12	4	0	0	1	5
GCF_004379315.1	100	0.9	refseq9646	2169583	Complete Genome	k__Bacteria	p__Proteobacteria	c__Gammaproteobacteria	o__Pseudomonadales	f__Pseudomonadaceae	g__Pseudomonas	s__Pseudomonas sp. SXM-1	12	0	0	5	3	0	0	0	4
GCF_004569435.1	100	0.08	refseq70708	1326	Contig	k__Bacteria	p__Firmicutes	c__Bacilli	o__Lactobacillales	f__Streptococcaceae	g__Streptococcus	s__Streptococcus acidominimus	6	0	1	0	5	0	0	0	0
GCF_004563805.1	100	1.64	refseq54285	2559605	Contig	k__Bacteria	p__Actinobacteria	c__Actinomycetia	o__Streptomycetales	f__Streptomycetaceae	g__Streptomyces	s__Streptomyces sp. 4R-3d	34	5	5	4	6	0	4	0	10
GCF_004564135.1	100	0.33	refseq47436	2560057	Complete Genome	k__Bacteria	p__Proteobacteria	c__Alphaproteobacteria	o__Rhodospirillales	f__Terasakiellaceae	g__Terasakiella	s__Terasakiella sp. SH-1	2	0	0	0	0	0	1	0	1
GCF_004564055.1	100	1.66	refseq46284	1661	Scaffold	k__Bacteria	p__Actinobacteria	c__Actinomycetia	o__Actinomycetales	f__Actinomycetaceae	g__Trueperella	s__Trueperella pyogenes	0	0	0	0	0	0	0	0	0
GCF_004723625.1	100	0.19	refseq1093	488447	Scaffold	k__Bacteria	p__Proteobacteria	c__Betaproteobacteria	o__Burkholderiales	f__Burkholderiaceae	g__Burkholderia	s__Burkholderia contaminans	19	1	0	3	1	0	5	0	9
GCF_004791695.1	100	0.39	refseq54382	2559571	Contig	k__Bacteria	p__Bacteroidetes	c__Flavobacteriia	o__Flavobacteriales	f__Flavobacteriaceae	g__Flavivirga	s__Flavivirga rizhaonensis	3	0	0	0	0	0	1	0	2
GCF_004791905.1	100	0.7	refseq14507	2563931	Scaffold	k__Bacteria	p__Proteobacteria	c__Alphaproteobacteria	o__Hyphomicrobiales	f__Phyllobacteriaceae	g__Mesorhizobium	s__Mesorhizobium sp. M1D.F.Ca.ET.184.01.1.1	8	0	1	1	2	0	1	0	3
GCF_004790975.1	100	1.76	refseq36158	2563932	Scaffold	k__Bacteria	p__Proteobacteria	c__Alphaproteobacteria	o__Hyphomicrobiales	f__Phyllobacteriaceae	g__Mesorhizobium	s__Mesorhizobium sp. M1D.F.Ca.ET.234.01.1.1	8	0	1	1	2	0	1	0	3
GCF_004791025.1	100	0.96	refseq3175	2563953	Scaffold	k__Bacteria	p__Proteobacteria	c__Alphaproteobacteria	o__Hyphomicrobiales	f__Phyllobacteriaceae	g__Mesorhizobium	s__Mesorhizobium sp. M4B.F.Ca.ET.203.01.1.1	8	0	1	1	2	0	1	0	3
GCF_004791485.1	100	1.29	refseq3175	2563956	Scaffold	k__Bacteria	p__Proteobacteria	c__Alphaproteobacteria	o__Hyphomicrobiales	f__Phyllobacteriaceae	g__Mesorhizobium	s__Mesorhizobium sp. M4B.F.Ca.ET.215.01.1.1	8	0	1	1	2	0	1	0	3
GCF_004793835.1	100	1.06	refseq71214	671267	Contig	k__Bacteria	p__Bacteroidetes	c__Bacteroidia	o__Bacteroidales	f__unclassified Bacteroidales family	g__Phocaeicola	s__Phocaeicola sartorii	3	0	0	0	1	0	0	0	2
GCF_004682045.1	100	1.47	refseq116215	2293833	Contig	k__Bacteria	p__Proteobacteria	c__Gammaproteobacteria	o__Pseudomonadales	f__Pseudomonadaceae	g__Pseudomonas	s__Pseudomonas nabeulensis	13	0	0	4	4	0	0	0	5
GCF_004801305.1	100	0.54	refseq54432	2565932	Contig	k__Bacteria	p__Proteobacteria	c__Betaproteobacteria	o__Rhodocyclales	f__Zoogloeaceae	g__Azoarcus	s__Azoarcus rhizosphaerae	9	0	0	2	2	0	1	0	4
GCF_004799345.1	100	0.32	refseq71280	1227945	Contig	k__Bacteria	p__Bacteroidetes	c__Flavobacteriia	o__Flavobacteriales	f__Flavobacteriaceae	g__Robertkochia	s__Robertkochia marina	2	0	0	0	0	0	2	0	0
GCF_004795105.1	100	1.14	refseq54412	2563100	Contig	k__Bacteria	p__Actinobacteria	c__Actinomycetia	o__Streptomycetales	f__Streptomycetaceae	g__Streptomyces	s__Streptomyces sp. A0642	24	4	0	1	3	0	5	4	7
GCF_004795015.1	100	1.45	refseq54409	2563103	Contig	k__Bacteria	p__Actinobacteria	c__Actinomycetia	o__Streptomycetales	f__Streptomycetaceae	g__Streptomyces	s__Streptomyces sp. A1277	24	1	2	3	4	0	2	0	12
GCF_004794975.1	100	1.2	refseq5731	2563105	Contig	k__Bacteria	p__Actinobacteria	c__Actinomycetia	o__Streptomycetales	f__Streptomycetaceae	g__Streptomyces	s__Streptomyces sp. A1547	31	0	3	2	4	0	6	2	14
GCF_004798565.1	100	0.38	refseq10040	2563106	Contig	k__Bacteria	p__Actinobacteria	c__Actinomycetia	o__Streptomycetales	f__Streptomycetaceae	g__Streptomyces	s__Streptomyces sp. Akac8	14	0	3	0	3	0	4	0	4
GCF_004761905.1	100	0.94	refseq22321	212663	Contig	k__Bacteria	p__Proteobacteria	c__Gammaproteobacteria	o__Vibrionales	f__Vibrionaceae	g__Vibrio	s__Vibrio tasmaniensis	5	0	0	1	1	0	0	0	3
GCF_004804355.1	100	0.32	refseq54478	2562860	Contig	k__Bacteria	p__Bacteroidetes	c__Flavobacteriia	o__Flavobacteriales	f__Flavobacteriaceae	g__Algibacter	s__Algibacter sp. XY-114	1	0	0	0	0	0	1	0	0
GCF_005047595.1	100	0.81	refseq54528	2565367	Scaffold	k__Bacteria	p__Bacteroidetes	c__Flavobacteriia	o__Flavobacteriales	f__Flavobacteriaceae	g__Lacinutrix	s__Lacinutrix sp. CAU 1491	1	0	0	0	0	0	1	0	0
GCF_005146945.1	100	0.5	refseq69261	1592324	Scaffold	k__Bacteria	p__Actinobacteria	c__Actinomycetia	o__Pseudonocardiales	f__Pseudonocardiaceae	g__Prauserella	s__Prauserella endophytica	14	0	1	2	3	0	4	0	4
GCF_005233615.1	100	0.56	refseq13962	2184006	Scaffold	k__Bacteria	p__Proteobacteria	c__Gammaproteobacteria	o__Pseudomonadales	f__Pseudomonadaceae	g__Pseudomonas	s__Pseudomonas sp. CFBP13528	17	0	0	6	4	0	1	0	6
GCF_005165545.1	100	0.83	refseq11693	54291	Complete Genome	k__Bacteria	p__Proteobacteria	c__Gammaproteobacteria	o__Enterobacterales	f__Enterobacteriaceae	g__Raoultella	s__Raoultella ornithinolytica	6	0	0	1	2	0	0	0	3
GCF_005222225.1	100	0.46	refseq71726	914153	Complete Genome	k__Bacteria	p__Proteobacteria	c__Gammaproteobacteria	o__Alteromonadales	f__Alteromonadaceae	g__Salinimonas	s__Salinimonas lutimaris	2	0	0	0	1	0	0	0	1
GCF_005280215.1	100	1.61	refseq20911	324833	Scaffold	k__Bacteria	p__Actinobacteria	c__Actinomycetia	o__Streptomycetales	f__Streptomycetaceae	g__Streptomyces	s__Streptomyces lasalocidi	31	3	4	3	5	0	3	0	13
GCF_005146375.1	100	1.6	refseq14662	2070777	Scaffold	k__Bacteria	p__Proteobacteria	c__Gammaproteobacteria	o__Vibrionales	f__Vibrionaceae	g__Vibrio	s__Vibrio sp. F13	4	0	0	0	1	0	0	0	3
GCF_005146405.1	100	1.66	refseq14662	2070777	Scaffold	k__Bacteria	p__Proteobacteria	c__Gammaproteobacteria	o__Vibrionales	f__Vibrionaceae	g__Vibrio	s__Vibrio sp. F13	4	0	0	0	1	0	0	0	3
GCF_005146525.1	100	0.28	refseq71610	2070777	Scaffold	k__Bacteria	p__Proteobacteria	c__Gammaproteobacteria	o__Vibrionales	f__Vibrionaceae	g__Vibrio	s__Vibrio sp. F13	4	0	0	0	1	0	0	0	3
GCF_005146585.1	100	0.54	refseq18059	2070777	Scaffold	k__Bacteria	p__Proteobacteria	c__Gammaproteobacteria	o__Vibrionales	f__Vibrionaceae	g__Vibrio	s__Vibrio sp. F13	4	0	0	0	1	0	0	0	3
GCF_005484965.1	100	0.41	refseq10455	1121120	Complete Genome	k__Bacteria	p__Proteobacteria	c__Gammaproteobacteria	o__Enterobacterales	f__Pectobacteriaceae	g__Brenneria	s__Brenneria nigrifluens	7	0	0	1	1	0	0	2	3
GCF_005484945.1	100	1.1	refseq9471	55213	Complete Genome	k__Bacteria	p__Proteobacteria	c__Gammaproteobacteria	o__Enterobacterales	f__Pectobacteriaceae	g__Brenneria	s__Brenneria rubrifaciens	7	0	0	3	1	0	0	0	3
GCF_005502665.1	100	0.4	refseq1682	2502225	Contig	k__Bacteria	p__Proteobacteria	c__Betaproteobacteria	o__Burkholderiales	f__Burkholderiaceae	g__Burkholderia	s__Burkholderia sp. 4NA327B6	19	0	1	3	2	0	5	1	7
GCF_005503435.1	100	1.04	refseq1682	2502226	Contig	k__Bacteria	p__Proteobacteria	c__Betaproteobacteria	o__Burkholderiales	f__Burkholderiaceae	g__Burkholderia	s__Burkholderia sp. 4NA327C10	18	0	0	3	2	0	5	1	7
GCF_005502655.1	100	0.43	refseq1682	2502227	Contig	k__Bacteria	p__Proteobacteria	c__Betaproteobacteria	o__Burkholderiales	f__Burkholderiaceae	g__Burkholderia	s__Burkholderia sp. 4NA327C6	19	0	1	4	1	0	5	1	7
GCF_005502615.1	100	0.08	refseq7825	2502230	Contig	k__Bacteria	p__Actinobacteria	c__Actinomycetia	o__Corynebacteriales	f__Gordoniaceae	g__Gordonia	s__Gordonia sp. ALPHA1B1	18	1	0	10	1	0	2	0	4
GCF_005403165.1	100	1.06	refseq74608	1110546	Scaffold	k__Bacteria	p__Firmicutes	c__Negativicutes	o__Veillonellales	f__Veillonellaceae	g__Veillonella	s__Veillonella tobetsuensis	0	0	0	0	0	0	0	0	0
GCF_005403265.1	100	0.22	refseq74611	1110546	Scaffold	k__Bacteria	p__Firmicutes	c__Negativicutes	o__Veillonellales	f__Veillonellaceae	g__Veillonella	s__Veillonella tobetsuensis	0	0	0	0	0	0	0	0	0
GCF_005844795.1	100	0.71	refseq146300	329854	Scaffold	k__Bacteria	p__Bacteroidetes	c__Bacteroidia	o__Bacteroidales	f__Bacteroidaceae	g__Bacteroides	s__Bacteroides intestinalis	1	0	0	0	0	0	0	0	1
GCF_005671395.1	100	1.65	refseq54809	2579935	Complete Genome	k__Bacteria	p__Proteobacteria	c__Gammaproteobacteria	o__Enterobacterales	f__Enterobacteriaceae	g__Jejubacter	s__Jejubacter calystegiae	7	0	0	1	2	0	1	0	3
GCF_005771435.1	100	1.54	refseq54823	2576840	Contig	k__Bacteria	p__Proteobacteria	c__Gammaproteobacteria	o__Cellvibrionales	f__Microbulbiferaceae	g__Microbulbifer	s__Microbulbifer harenosus	6	0	0	1	1	0	0	1	3
GCF_005877035.1	100	0.38	refseq54955	2583375	Complete Genome	k__Bacteria	p__Proteobacteria	c__Gammaproteobacteria	o__Alteromonadales	f__Pseudoalteromonadaceae	g__Pseudoalteromonas	s__Pseudoalteromonas sp. 16-SW-7	2	0	0	0	2	0	0	0	0
GCF_005887095.1	100	0.49	refseq16127	43658	Contig	k__Bacteria	p__Proteobacteria	c__Gammaproteobacteria	o__Alteromonadales	f__Pseudoalteromonadaceae	g__Pseudoalteromonas	s__Pseudoalteromonas rubra	14	0	1	5	4	0	0	2	2
GCF_005887405.1	100	0.38	refseq16127	43658	Contig	k__Bacteria	p__Proteobacteria	c__Gammaproteobacteria	o__Alteromonadales	f__Pseudoalteromonadaceae	g__Pseudoalteromonas	s__Pseudoalteromonas rubra	14	0	1	5	4	0	0	2	2
GCF_005930425.1	100	0.76	refseq28988	579512	Contig	k__Bacteria	p__Proteobacteria	c__Gammaproteobacteria	o__Alteromonadales	f__Pseudoalteromonadaceae	g__Pseudoalteromonas	s__Pseudoalteromonas sp. S1690	3	0	0	0	1	0	0	0	2
GCF_005930415.1	100	0.84	refseq33655	579513	Contig	k__Bacteria	p__Proteobacteria	c__Gammaproteobacteria	o__Alteromonadales	f__Pseudoalteromonadaceae	g__Pseudoalteromonas	s__Pseudoalteromonas sp. S1691	3	0	0	0	1	0	0	0	2
GCF_005930405.1	100	0.76	refseq33655	579515	Contig	k__Bacteria	p__Proteobacteria	c__Gammaproteobacteria	o__Alteromonadales	f__Pseudoalteromonadaceae	g__Pseudoalteromonas	s__Pseudoalteromonas sp. S1731	3	0	0	0	1	0	0	0	2
GCF_005930395.1	100	1.35	refseq74965	579518	Contig	k__Bacteria	p__Proteobacteria	c__Gammaproteobacteria	o__Alteromonadales	f__Pseudoalteromonadaceae	g__Pseudoalteromonas	s__Pseudoalteromonas sp. S1941	3	0	0	0	1	0	0	0	2
GCF_005887105.1	100	0.79	refseq8877	579530	Contig	k__Bacteria	p__Proteobacteria	c__Gammaproteobacteria	o__Alteromonadales	f__Pseudoalteromonadaceae	g__Pseudoalteromonas	s__Pseudoalteromonas sp. S2893	2	0	0	0	1	0	0	0	1
GCF_005886415.1	100	1.09	refseq8877	579535	Contig	k__Bacteria	p__Proteobacteria	c__Gammaproteobacteria	o__Alteromonadales	f__Pseudoalteromonadaceae	g__Pseudoalteromonas	s__Pseudoalteromonas sp. S327	3	0	0	0	1	0	0	0	2
GCF_005886915.1	100	0.81	refseq75057	579544	Contig	k__Bacteria	p__Proteobacteria	c__Gammaproteobacteria	o__Alteromonadales	f__Pseudoalteromonadaceae	g__Pseudoalteromonas	s__Pseudoalteromonas sp. S3776	2	0	0	0	1	0	0	0	1
GCF_005930865.1	100	1.11	refseq11869	2066516	Contig	k__Bacteria	p__Proteobacteria	c__Gammaproteobacteria	o__Alteromonadales	f__Pseudoalteromonadaceae	g__Pseudoalteromonas	s__Pseudoalteromonas sp. S554	1	0	0	0	1	0	0	0	0
GCF_005930815.1	100	0.59	refseq74974	579570	Contig	k__Bacteria	p__Proteobacteria	c__Gammaproteobacteria	o__Alteromonadales	f__Pseudoalteromonadaceae	g__Pseudoalteromonas	s__Pseudoalteromonas sp. S979	3	0	0	0	1	0	0	0	2
GCF_005930855.1	100	0.51	refseq74983	579571	Contig	k__Bacteria	p__Proteobacteria	c__Gammaproteobacteria	o__Alteromonadales	f__Pseudoalteromonadaceae	g__Pseudoalteromonas	s__Pseudoalteromonas sp. S980	3	0	0	0	1	0	0	0	2
GCF_005930805.1	100	0.59	refseq28988	579569	Contig	k__Bacteria	p__Proteobacteria	c__Gammaproteobacteria	o__Alteromonadales	f__Pseudoalteromonadaceae	g__Pseudoalteromonas	s__Pseudoalteromonas sp. S981	3	0	0	0	1	0	0	0	2
GCF_005930695.1	100	0.3	refseq1286	1615674	Contig	k__Bacteria	p__Proteobacteria	c__Gammaproteobacteria	o__Pseudomonadales	f__Pseudomonadaceae	g__Pseudomonas	s__Pseudomonas lactis	17	0	0	7	4	0	0	0	6
GCF_005938045.2	100	1.15	refseq11146	1179667	Contig	k__Bacteria	p__Proteobacteria	c__Gammaproteobacteria	o__Pseudomonadales	f__Pseudomonadaceae	g__Pseudomonas	s__Pseudomonas sp. KBS0710	14	0	0	6	4	0	1	0	3
GCF_005869935.1	100	0.55	refseq54930	2575815	Contig	k__Bacteria	p__Bacteroidetes	c__Flavobacteriia	o__Flavobacteriales	f__Flavobacteriaceae	g__Winogradskyella	s__Winogradskyella algicola	2	0	1	0	0	0	1	0	0
GCF_006151685.1	100	0.07	refseq55021	2584926	Contig	k__Bacteria	p__Actinobacteria	c__Actinomycetia	o__Micrococcales	f__Micrococcaceae	g__Arthrobacter	s__Arthrobacter sp. BB-1	5	0	1	3	0	0	0	0	1
GCF_006149005.1	100	4.65	refseq55018	2576607	Scaffold	k__Bacteria	p__Bacteroidetes	c__Cytophagia	o__Cytophagales	f__Cytophagaceae	g__Larkinella	s__Larkinella sp. C7	8	0	1	1	2	0	2	2	0
GCF_006148955.1	100	4.65	refseq11098	1031538	Scaffold	k__Bacteria	p__Proteobacteria	c__Gammaproteobacteria	o__Oceanospirillales	f__Oceanospirillaceae	g__Neptunomonas	s__Neptunomonas concharum	7	1	1	0	3	0	0	0	2
GCF_006148905.1	100	0.71	refseq1374	357276	Contig	k__Bacteria	p__Bacteroidetes	c__Bacteroidia	o__Bacteroidales	f__unclassified Bacteroidales family	g__Phocaeicola	s__Phocaeicola dorei	3	0	0	0	1	0	0	0	2
GCF_006228325.1	100	0.39	refseq13133	2576376	Complete Genome	k__Bacteria	p__Firmicutes	c__Bacilli	o__Lactobacillales	f__Streptococcaceae	g__Streptococcus	s__Streptococcus sp. 1643	3	0	1	0	2	0	0	0	0
GCF_006088715.1	100	0.69	refseq9237	2136401	Complete Genome	k__Bacteria	p__Actinobacteria	c__Actinomycetia	o__Streptomycetales	f__Streptomycetaceae	g__Streptomyces	s__Streptomyces sp. YIM 121038	50	3	1	6	7	0	11	6	16
GCF_006538605.1	100	0.3	refseq4359	48296	Contig	k__Bacteria	p__Proteobacteria	c__Gammaproteobacteria	o__Pseudomonadales	f__Moraxellaceae	g__Acinetobacter	s__Acinetobacter pittii	7	0	0	1	1	0	0	0	5
GCF_006538165.1	100	0.76	refseq8941	1932662	Contig	k__Bacteria	p__Proteobacteria	c__Alphaproteobacteria	o__Rhodospirillales	f__Acetobacteraceae	g__Komagataeibacter	s__Komagataeibacter diospyri	5	0	0	1	1	0	2	0	1
GCF_006538185.1	100	1.14	refseq8941	1932662	Contig	k__Bacteria	p__Proteobacteria	c__Alphaproteobacteria	o__Rhodospirillales	f__Acetobacteraceae	g__Komagataeibacter	s__Komagataeibacter diospyri	5	0	0	1	1	0	2	0	1
GCF_006439475.1	100	0.41	refseq11212	2589899	Contig	k__Bacteria	p__Proteobacteria	c__Alphaproteobacteria	o__Hyphomicrobiales	f__Phyllobacteriaceae	g__Mesorhizobium	s__Mesorhizobium sp. B2-8-9	9	0	1	1	2	0	1	1	3
GCF_006443075.1	100	0.81	refseq45402	2589985	Contig	k__Bacteria	p__Proteobacteria	c__Alphaproteobacteria	o__Hyphomicrobiales	f__Phyllobacteriaceae	g__Mesorhizobium	s__Mesorhizobium sp. CU2	7	0	0	0	2	0	1	0	4
GCF_006442965.1	100	0.29	refseq45402	2589984	Contig	k__Bacteria	p__Proteobacteria	c__Alphaproteobacteria	o__Hyphomicrobiales	f__Phyllobacteriaceae	g__Mesorhizobium	s__Mesorhizobium sp. CU3	7	0	0	0	2	0	1	0	4
GCF_006517625.1	100	0.83	refseq55314	2562439	Scaffold	k__Bacteria	p__Proteobacteria	c__Gammaproteobacteria	o__Enterobacterales	f__Erwiniaceae	g__Mixta	s__Mixta tenebrionis	7	0	0	1	2	0	1	0	3
GCF_006494535.1	100	0.06	refseq106548	2567861	Scaffold	k__Bacteria	p__Bacteroidetes	c__Flavobacteriia	o__Flavobacteriales	f__Flavobacteriaceae	g__unclassified Flavobacteriaceae genus	s__Flavobacteriaceae bacterium CWB-1	2	0	1	0	0	0	1	0	0
GCF_006517585.1	100	0.43	refseq5309	2591107	Contig	k__Bacteria	p__Proteobacteria	c__Gammaproteobacteria	o__Enterobacterales	f__Yersiniaceae	g__Serratia	s__Serratia sp. SRS-8-S-2018	6	0	0	4	1	0	0	0	1
GCF_006540305.1	100	3.44	refseq11355	2585753	Contig	k__Bacteria	p__Actinobacteria	c__Actinomycetia	o__Streptomycetales	f__Streptomycetaceae	g__Streptomyces	s__Streptomyces sp. 6-11-2	23	2	3	4	4	0	3	1	6
GCF_007002765.1	100	1.7	refseq11791	1183413	Contig	k__Bacteria	p__Proteobacteria	c__Alphaproteobacteria	o__Hyphomicrobiales	f__Rhizobiaceae	g__Agrobacterium	s__Agrobacterium salinitolerans	8	0	0	1	2	0	1	0	4
GCF_006716645.1	100	2.54	refseq76569	699437	Contig	k__Bacteria	p__Bacteroidetes	c__Sphingobacteriia	o__Sphingobacteriales	f__Sphingobacteriaceae	g__Arcticibacter	s__Arcticibacter tournemirensis	2	0	0	0	0	0	2	0	0
GCF_007004655.1	100	3.09	refseq55457	2591008	Scaffold	k__Bacteria	p__Proteobacteria	c__Gammaproteobacteria	o__Cellvibrionales	f__Cellvibrionaceae	g__Exilibacterium	s__Exilibacterium tricleocarpae	14	3	0	7	1	0	0	0	3
GCF_006715635.1	100	1.89	refseq14962	2768454	Contig	k__Bacteria	p__Actinobacteria	c__Actinomycetia	o__Streptomycetales	f__Streptomycetaceae	g__Streptomyces	s__Streptomyces sp. SLBN-118	28	1	4	2	6	0	4	1	10
GCF_006980715.1	100	2.27	refseq55389	2502183	Scaffold	k__Bacteria	p__Proteobacteria	c__Alphaproteobacteria	o__Rhodospirillales	f__Rhodospirillaceae	g__Telmatospirillum	s__Telmatospirillum sp. J64-1	8	0	1	1	1	0	1	0	4
GCF_007197995.1	100	0.45	refseq55501	2593649	Contig	k__Bacteria	p__Proteobacteria	c__Gammaproteobacteria	o__Alteromonadales	f__Alteromonadaceae	g__Aliiglaciecola	s__Aliiglaciecola sp. M165	1	0	0	0	1	0	0	0	0
GCF_007097645.1	100	3.28	refseq14350	2594500	Contig	k__Bacteria	p__Bacteroidetes	c__Bacteroidia	o__Bacteroidales	f__Bacteroidaceae	g__Bacteroides	s__Bacteroides sp. HF-5092	1	0	0	0	0	0	0	0	1
GCF_007558725.1	100	0.74	refseq55529	2597671	Scaffold	k__Bacteria	p__Bacteroidetes	c__Flavobacteriia	o__Flavobacteriales	f__Crocinitomicaceae	g__Fluviicola	s__Fluviicola chungangensis	4	0	0	0	1	0	2	0	1
GCF_007097395.1	100	2.29	refseq55436	2594266	Scaffold	k__Bacteria	p__Bacteroidetes	c__Cytophagia	o__Cytophagales	f__Fulvivirgaceae	g__Fulvivirga	s__Fulvivirga sp. M361	9	1	1	3	2	0	1	1	0
GCF_007489265.1	100	0.18	refseq42802	36822	Contig	k__Bacteria	p__Actinobacteria	c__Actinomycetia	o__Corynebacteriales	f__Gordoniaceae	g__Gordonia	s__Gordonia rubripertincta	15	1	0	7	1	0	2	0	4
GCF_007570825.1	100	1.78	refseq55603	2569479	Contig	k__Bacteria	p__Proteobacteria	c__Gammaproteobacteria	o__Oceanospirillales	f__Pleioneaceae	g__Pleionea	s__Pleionea sediminis	10	0	0	4	2	0	0	1	3
GCF_007633355.1	100	0.87	refseq55549	2597770	Complete Genome	k__Bacteria	p__Proteobacteria	c__Gammaproteobacteria	o__Pseudomonadales	f__Pseudomonadaceae	g__Pseudomonas	s__Pseudomonas sp. BJP69	3	0	0	2	0	0	0	0	1
GCF_007677725.1	100	0.13	refseq77616	1283291	Scaffold	k__Bacteria	p__Proteobacteria	c__Gammaproteobacteria	o__Pseudomonadales	f__Pseudomonadaceae	g__Pseudomonas	s__Pseudomonas sp. URMO17WK12:I11	11	0	0	8	0	0	0	0	3
GCF_007279655.1	100	0.71	refseq34350	2213046	Contig	k__Bacteria	p__Bacteroidetes	c__Flavobacteriia	o__Flavobacteriales	f__Flavobacteriaceae	g__Robertkochia	s__Robertkochia solimangrovi	1	0	0	0	0	0	1	0	0
GCF_007641255.1	100	2.49	refseq147249	2377	Complete Genome	k__Bacteria	p__Firmicutes	c__Negativicutes	o__Selenomonadales	f__Sporomusaceae	g__Sporomusa	s__Sporomusa termitida	5	0	1	1	2	0	0	0	1
GCF_007559025.1	100	0.28	refseq17758	2597660	Complete Genome	k__Bacteria	p__Actinobacteria	c__Actinomycetia	o__Corynebacteriales	f__unclassified Corynebacteriales family	g__Tomitella	s__Tomitella sp. HY188	7	1	0	2	1	0	2	0	1
GCF_007681195.1	100	0.78	refseq191	2026190	Scaffold	k__Bacteria	p__Firmicutes	c__Bacilli	o__Bacillales	f__Bacillaceae	g__Bacillus	s__Bacillus mobilis	8	0	0	2	3	0	1	0	2
GCF_007827465.1	100	0.11	refseq23253	1566287	Contig	k__Bacteria	p__Bacteroidetes	c__Flavobacteriia	o__Flavobacteriales	f__Flavobacteriaceae	g__Dokdonia	s__Dokdonia sp. Hel1_53	3	0	1	0	0	0	2	0	0
GCF_007989365.1	100	1.52	refseq147598	153496	Contig	k__Bacteria	p__Proteobacteria	c__Alphaproteobacteria	o__Rhodospirillales	f__Acetobacteraceae	g__Kozakia	s__Kozakia baliensis	3	0	0	0	1	0	1	0	1
GCF_007681265.1	100	0.28	refseq77717	665913	Scaffold	k__Bacteria	p__Proteobacteria	c__Gammaproteobacteria	o__Enterobacterales	f__Erwiniaceae	g__Mixta	s__Mixta calida	5	0	0	0	1	0	1	0	3
GCF_007786285.1	100	0.13	refseq2228	81037	Contig	k__Bacteria	p__Proteobacteria	c__Gammaproteobacteria	o__Alteromonadales	f__Pseudoalteromonadaceae	g__Pseudoalteromonas	s__Pseudoalteromonas elyakovii	2	0	0	0	2	0	0	0	0
GCF_007830455.1	100	1.13	refseq77931	1036180	Contig	k__Bacteria	p__Proteobacteria	c__Betaproteobacteria	o__Burkholderiales	f__Oxalobacteraceae	g__Massilia	s__Massilia lurida	8	0	1	0	1	0	2	0	4
GCF_007858285.1	100	0.83	refseq23241	129817	Contig	k__Bacteria	p__Proteobacteria	c__Gammaproteobacteria	o__Pseudomonadales	f__Pseudomonadaceae	g__Pseudomonas	s__Pseudomonas brenneri	11	0	0	6	2	0	0	0	3
GCF_007858235.1	100	1.54	refseq8137	359110	Contig	k__Bacteria	p__Proteobacteria	c__Gammaproteobacteria	o__Pseudomonadales	f__Pseudomonadaceae	g__Pseudomonas	s__Pseudomonas extremaustralis	11	0	0	4	3	0	0	0	4
GCF_007858255.1	100	1.22	refseq4147	76760	Contig	k__Bacteria	p__Proteobacteria	c__Gammaproteobacteria	o__Pseudomonadales	f__Pseudomonadaceae	g__Pseudomonas	s__Pseudomonas rhodesiae	9	0	0	3	2	0	0	0	4
GCF_007725405.1	100	0.48	refseq55614	2598861	Chromosome	k__Bacteria	p__Firmicutes	c__Bacilli	o__Bacillales	f__Bacillaceae	g__Alkalihalobacillus	s__Alkalihalobacillus miscanthi	9	0	1	0	1	0	3	1	3
GCF_007829885.1	100	0.76	refseq77903	887462	Contig	k__Bacteria	p__Actinobacteria	c__Actinomycetia	o__Streptomycetales	f__Streptomycetaceae	g__Streptomyces	s__Streptomyces brevispora	22	0	3	6	4	0	3	0	6
GCF_007829875.1	100	0.44	refseq12564	68182	Contig	k__Bacteria	p__Actinobacteria	c__Actinomycetia	o__Streptomycetales	f__Streptomycetaceae	g__Streptomyces	s__Streptomyces capillispiralis	35	1	2	2	6	0	5	6	13
GCF_007679265.1	100	0.06	refseq37970	42684	Scaffold	k__Bacteria	p__Actinobacteria	c__Actinomycetia	o__Streptomycetales	f__Streptomycetaceae	g__Streptomyces	s__Streptomyces collinus	35	5	4	4	3	0	3	3	13
GCF_007786255.1	100	1.17	refseq77792	693153	Contig	k__Bacteria	p__Proteobacteria	c__Gammaproteobacteria	o__Vibrionales	f__Vibrionaceae	g__Vibrio	s__Vibrio atlanticus	6	0	0	1	2	0	0	0	3
GCF_007991635.1	100	1.32	refseq116282	670289	Contig	k__Bacteria	p__Bacteroidetes	c__Cytophagia	o__Cytophagales	f__Hymenobacteraceae	g__Adhaeribacter	s__Adhaeribacter aerolatus	7	0	1	0	3	0	1	0	2
GCF_008033385.1	100	0.49	refseq116300	2599389	Scaffold	k__Bacteria	p__Bacteroidetes	c__Flavobacteriia	o__Flavobacteriales	f__Flavobacteriaceae	g__Algibacter	s__Algibacter pacificus	1	0	0	0	0	0	1	0	0
GCF_008064855.1	100	0.21	refseq13385	565	Complete Genome	k__Bacteria	p__Proteobacteria	c__Gammaproteobacteria	o__Enterobacterales	f__Enterobacteriaceae	g__Atlantibacter	s__Atlantibacter hermannii	5	0	0	1	2	0	1	0	1
GCF_007993935.1	100	0.96	refseq10567	1755647	Scaffold	k__Bacteria	p__Proteobacteria	c__Alphaproteobacteria	o__Hyphomicrobiales	f__Bradyrhizobiaceae	g__Bradyrhizobium	s__Bradyrhizobium macuxiense	13	0	1	1	5	0	2	0	4
GCF_008087065.1	100	0.41	refseq147729	83655	Contig	k__Bacteria	p__Proteobacteria	c__Gammaproteobacteria	o__Enterobacterales	f__Enterobacteriaceae	g__Leclercia	s__Leclercia adecarboxylata	4	0	0	1	1	0	1	0	1
GCF_008017835.1	100	0.16	refseq55788	2602761	Contig	k__Bacteria	p__Bacteroidetes	c__Flavobacteriia	o__Flavobacteriales	f__Flavobacteriaceae	g__Mesonia	s__Mesonia sp. HuA40	2	0	0	0	1	0	1	0	0
GCF_008017825.1	100	1.56	refseq55887	2602760	Contig	k__Bacteria	p__Bacteroidetes	c__Flavobacteriia	o__Flavobacteriales	f__Flavobacteriaceae	g__Mesonia	s__Mesonia sp. K4-1	3	0	0	0	0	0	1	0	2
GCF_007991055.1	100	0.25	refseq3270	31998	Contig	k__Bacteria	p__Proteobacteria	c__Alphaproteobacteria	o__Hyphomicrobiales	f__Methylobacteriaceae	g__Methylobacterium	s__Methylobacterium radiotolerans	9	1	1	2	0	0	3	0	2
GCF_008064635.1	100	0.19	refseq55854	1852021	Contig	k__Bacteria	p__Proteobacteria	c__Gammaproteobacteria	o__Cellvibrionales	f__Halieaceae	g__Parahaliea	s__Parahaliea aestuarii	3	0	0	0	1	0	0	0	2
GCF_008064665.1	100	0.75	refseq55858	2716870	Contig	k__Bacteria	p__Proteobacteria	c__Gammaproteobacteria	o__Cellvibrionales	f__Halieaceae	g__Parahaliea	s__Parahaliea maris	2	0	0	0	1	0	0	0	1
GCF_007997375.1	100	3.07	refseq147664	49278	Contig	k__Bacteria	p__Bacteroidetes	c__Flavobacteriia	o__Flavobacteriales	f__Flavobacteriaceae	g__Psychroserpens	s__Psychroserpens burtonensis	2	0	1	0	0	0	1	0	0
GCF_008056315.1	100	0.49	refseq55892	2591822	Scaffold	k__Bacteria	p__Bacteroidetes	c__Flavobacteriia	o__Flavobacteriales	f__Flavobacteriaceae	g__Seonamhaeicola	s__Seonamhaeicola maritimus	1	0	0	0	0	0	1	0	0
GCF_008011815.1	100	0.43	refseq147668	458197	Contig	k__Bacteria	p__Proteobacteria	c__Gammaproteobacteria	o__Enterobacterales	f__Yersiniaceae	g__Serratia	s__Serratia nematodiphila	7	0	0	4	2	0	0	0	1
GCF_007995215.1	100	0.82	refseq55758	2582893	Contig	k__Bacteria	p__Proteobacteria	c__Alphaproteobacteria	o__Rhodobacterales	f__Rhodobacteraceae	g__Shimia	s__Shimia sp. WX04	10	0	0	0	3	0	1	0	6
GCF_007997225.1	100	0.32	refseq21809	291179	Contig	k__Bacteria	p__Bacteroidetes	c__Flavobacteriia	o__Flavobacteriales	f__Flavobacteriaceae	g__Subsaximicrobium	s__Subsaximicrobium wynnwilliamsii	3	0	1	0	0	0	1	0	1
GCF_007997205.1	100	0.32	refseq21809	291179	Contig	k__Bacteria	p__Bacteroidetes	c__Flavobacteriia	o__Flavobacteriales	f__Flavobacteriaceae	g__Subsaximicrobium	s__Subsaximicrobium wynnwilliamsii	3	0	1	0	0	0	1	0	1
GCF_007997235.1	100	0.32	refseq21809	291179	Contig	k__Bacteria	p__Bacteroidetes	c__Flavobacteriia	o__Flavobacteriales	f__Flavobacteriaceae	g__Subsaximicrobium	s__Subsaximicrobium wynnwilliamsii	3	0	1	0	0	0	1	0	1
GCF_008253865.1	100	1.78	refseq27222	2599640	Complete Genome	k__Bacteria	p__Proteobacteria	c__Alphaproteobacteria	o__Hyphomicrobiales	f__Bradyrhizobiaceae	g__Bosea	s__Bosea sp. F3-2	5	0	0	1	1	0	1	0	2
GCF_008120855.1	100	0.03	refseq6714	155077	Chromosome	k__Bacteria	p__Proteobacteria	c__Gammaproteobacteria	o__Cellvibrionales	f__Cellvibrionaceae	g__Cellvibrio	s__Cellvibrio japonicus	6	1	0	1	1	0	0	0	3
GCF_008120875.1	100	0.03	refseq6714	155077	Chromosome	k__Bacteria	p__Proteobacteria	c__Gammaproteobacteria	o__Cellvibrionales	f__Cellvibrionaceae	g__Cellvibrio	s__Cellvibrio japonicus	6	1	0	1	1	0	0	0	3
GCF_008120895.1	100	0.03	refseq6714	155077	Chromosome	k__Bacteria	p__Proteobacteria	c__Gammaproteobacteria	o__Cellvibrionales	f__Cellvibrionaceae	g__Cellvibrio	s__Cellvibrio japonicus	6	1	0	1	1	0	0	0	3
GCF_008274645.2	100	0.07	refseq21308	104	Contig	k__Bacteria	p__Bacteroidetes	c__Cytophagia	o__Cytophagales	f__Cyclobacteriaceae	g__Cyclobacterium	s__Cyclobacterium marinum	3	0	0	0	0	0	1	0	2
GCF_008362885.1	100	0.28	refseq18252	569	Contig	k__Bacteria	p__Proteobacteria	c__Gammaproteobacteria	o__Enterobacterales	f__Hafniaceae	g__Hafnia	s__Hafnia alvei	5	0	0	0	2	0	0	0	3
GCF_008330085.1	100	1.38	refseq148019	283686	Complete Genome	k__Bacteria	p__Proteobacteria	c__Gammaproteobacteria	o__Enterobacterales	f__Enterobacteriaceae	g__Kosakonia	s__Kosakonia radicincitans	7	0	0	1	2	0	0	1	3
GCF_008329565.1	100	1.06	refseq78700	2024617	Contig	k__Bacteria	p__Actinobacteria	c__Actinomycetia	o__Corynebacteriales	f__Mycobacteriaceae	g__Mycolicibacterium	s__Mycolicibacterium sp. P1-5	14	3	4	2	1	0	1	3	0
GCF_008370225.1	100	0.44	refseq148822	77608	Contig	k__Bacteria	p__Proteobacteria	c__Gammaproteobacteria	o__Alteromonadales	f__Pseudoalteromonadaceae	g__Pseudoalteromonas	s__Pseudoalteromonas distincta	2	0	0	0	2	0	0	0	0
GCF_008370215.1	100	0.43	refseq42099	1872678	Scaffold	k__Bacteria	p__Proteobacteria	c__Gammaproteobacteria	o__Alteromonadales	f__Pseudoalteromonadaceae	g__Pseudoalteromonas	s__Pseudoalteromonas fuliginea	6	0	0	2	3	0	0	0	1
GCF_008370235.1	100	0.25	refseq56031	1872678	Scaffold	k__Bacteria	p__Proteobacteria	c__Gammaproteobacteria	o__Alteromonadales	f__Pseudoalteromonadaceae	g__Pseudoalteromonas	s__Pseudoalteromonas fuliginea	6	0	0	2	3	0	0	0	1
GCF_008370245.1	100	0.43	refseq42099	1872678	Scaffold	k__Bacteria	p__Proteobacteria	c__Gammaproteobacteria	o__Alteromonadales	f__Pseudoalteromonadaceae	g__Pseudoalteromonas	s__Pseudoalteromonas fuliginea	6	0	0	2	3	0	0	0	1
GCF_008370495.1	100	0.56	refseq56022	2606449	Contig	k__Bacteria	p__Proteobacteria	c__Gammaproteobacteria	o__Cellvibrionales	f__Halieaceae	g__Halioglobus	s__Halioglobus sp. NY5	4	0	0	0	2	0	0	0	2
GCF_008386555.1	100	1.15	refseq21372	129817	Contig	k__Bacteria	p__Proteobacteria	c__Gammaproteobacteria	o__Pseudomonadales	f__Pseudomonadaceae	g__Pseudomonas	s__Pseudomonas brenneri	11	0	0	6	2	0	0	0	3
GCF_008370325.1	100	0.95	refseq30557	398	Contig	k__Bacteria	p__Proteobacteria	c__Alphaproteobacteria	o__Hyphomicrobiales	f__Rhizobiaceae	g__Rhizobium	s__Rhizobium tropici	11	1	1	2	3	0	1	1	2
GCF_008271695.1	100	0.61	refseq55956	2595005	Scaffold	k__Bacteria	p__Bacteroidetes	c__Cytophagia	o__Cytophagales	f__Hymenobacteraceae	g__Rufibacter	s__Rufibacter sp. NBS58-1	3	0	1	0	0	0	2	0	0
GCF_008153345.1	100	0.58	refseq3390	162	Complete Genome	k__Bacteria	p__Spirochaetes	c__Spirochaetia	o__Spirochaetales	f__Spirochaetaceae	g__Treponema	s__Treponema phagedenis	0	0	0	0	0	0	0	0	0
GCF_008153055.1	100	0.58	refseq3390	162	Complete Genome	k__Bacteria	p__Spirochaetes	c__Spirochaetia	o__Spirochaetales	f__Spirochaetaceae	g__Treponema	s__Treponema phagedenis	0	0	0	0	0	0	0	0	0
GCF_008580845.1	100	0.99	refseq4432	1148157	Contig	k__Bacteria	p__Proteobacteria	c__Gammaproteobacteria	o__Pseudomonadales	f__Moraxellaceae	g__Acinetobacter	s__Acinetobacter oleivorans	8	0	0	2	1	0	0	0	5
GCF_008580865.1	100	0.99	refseq4432	1148157	Contig	k__Bacteria	p__Proteobacteria	c__Gammaproteobacteria	o__Pseudomonadales	f__Moraxellaceae	g__Acinetobacter	s__Acinetobacter oleivorans	8	0	0	2	1	0	0	0	5
GCF_008580905.1	100	0.99	refseq78984	1148157	Contig	k__Bacteria	p__Proteobacteria	c__Gammaproteobacteria	o__Pseudomonadales	f__Moraxellaceae	g__Acinetobacter	s__Acinetobacter oleivorans	8	0	0	2	1	0	0	0	5
GCF_008580925.1	100	1.11	refseq4432	1148157	Contig	k__Bacteria	p__Proteobacteria	c__Gammaproteobacteria	o__Pseudomonadales	f__Moraxellaceae	g__Acinetobacter	s__Acinetobacter oleivorans	8	0	0	2	1	0	0	0	5
GCF_008580945.1	100	0.99	refseq78993	1148157	Contig	k__Bacteria	p__Proteobacteria	c__Gammaproteobacteria	o__Pseudomonadales	f__Moraxellaceae	g__Acinetobacter	s__Acinetobacter oleivorans	8	0	0	2	1	0	0	0	5
GCF_008580965.1	100	0.99	refseq4432	1148157	Contig	k__Bacteria	p__Proteobacteria	c__Gammaproteobacteria	o__Pseudomonadales	f__Moraxellaceae	g__Acinetobacter	s__Acinetobacter oleivorans	8	0	0	2	1	0	0	0	5
GCF_008581085.1	100	0.99	refseq4432	1148157	Contig	k__Bacteria	p__Proteobacteria	c__Gammaproteobacteria	o__Pseudomonadales	f__Moraxellaceae	g__Acinetobacter	s__Acinetobacter oleivorans	8	0	0	2	1	0	0	0	5
GCF_008581205.1	100	0.99	refseq41634	1148157	Contig	k__Bacteria	p__Proteobacteria	c__Gammaproteobacteria	o__Pseudomonadales	f__Moraxellaceae	g__Acinetobacter	s__Acinetobacter oleivorans	8	0	0	2	1	0	0	0	5
GCF_008581325.1	100	0.06	refseq2376	48296	Contig	k__Bacteria	p__Proteobacteria	c__Gammaproteobacteria	o__Pseudomonadales	f__Moraxellaceae	g__Acinetobacter	s__Acinetobacter pittii	9	0	0	2	1	0	0	0	6
GCF_008629685.1	100	0.71	refseq56062	2607907	Scaffold	k__Bacteria	p__Bacteroidetes	c__Cytophagia	o__Cytophagales	f__Hymenobacteraceae	g__Adhaeribacter	s__Adhaeribacter rhizoryzae	5	0	1	0	2	0	1	0	1
GCF_008422885.1	100	2.8	refseq522	239935	Scaffold	k__Bacteria	p__Verrucomicrobia	c__Verrucomicrobiae	o__Verrucomicrobiales	f__Akkermansiaceae	g__Akkermansia	s__Akkermansia muciniphila	3	0	0	0	0	0	2	0	1
GCF_008423165.1	100	3.72	refseq148696	239935	Scaffold	k__Bacteria	p__Verrucomicrobia	c__Verrucomicrobiae	o__Verrucomicrobiales	f__Akkermansiaceae	g__Akkermansia	s__Akkermansia muciniphila	4	0	0	0	1	0	2	0	1
GCF_008423245.1	100	2.23	refseq4139	239935	Scaffold	k__Bacteria	p__Verrucomicrobia	c__Verrucomicrobiae	o__Verrucomicrobiales	f__Akkermansiaceae	g__Akkermansia	s__Akkermansia muciniphila	3	0	0	0	0	0	2	0	1
GCF_008423265.1	100	0.35	refseq19497	239935	Scaffold	k__Bacteria	p__Verrucomicrobia	c__Verrucomicrobiae	o__Verrucomicrobiales	f__Akkermansiaceae	g__Akkermansia	s__Akkermansia muciniphila	3	0	0	0	0	0	2	0	1
GCF_008423295.1	100	1.76	refseq148830	239935	Scaffold	k__Bacteria	p__Verrucomicrobia	c__Verrucomicrobiae	o__Verrucomicrobiales	f__Akkermansiaceae	g__Akkermansia	s__Akkermansia muciniphila	4	0	0	0	1	0	2	0	1
GCF_008423375.1	100	1.33	refseq522	239935	Scaffold	k__Bacteria	p__Verrucomicrobia	c__Verrucomicrobiae	o__Verrucomicrobiales	f__Akkermansiaceae	g__Akkermansia	s__Akkermansia muciniphila	3	0	0	0	0	0	2	0	1
GCF_008630495.1	100	0.34	refseq56063	2609175	Contig	k__Bacteria	p__Proteobacteria	c__Alphaproteobacteria	o__Maricaulales	f__Maricaulaceae	g__Alkalicaulis	s__Alkalicaulis satelles	3	0	0	0	0	0	2	0	1
GCF_008690275.1	100	1.96	refseq79499	699437	Scaffold	k__Bacteria	p__Bacteroidetes	c__Sphingobacteriia	o__Sphingobacteriales	f__Sphingobacteriaceae	g__Arcticibacter	s__Arcticibacter tournemirensis	2	0	0	0	0	0	2	0	0
GCF_008571355.1	100	0.12	refseq6027	338188	Scaffold	k__Bacteria	p__Bacteroidetes	c__Bacteroidia	o__Bacteroidales	f__Bacteroidaceae	g__Bacteroides	s__Bacteroides finegoldii	0	0	0	0	0	0	0	0	0
GCF_008571395.1	100	0.12	refseq6027	338188	Scaffold	k__Bacteria	p__Bacteroidetes	c__Bacteroidia	o__Bacteroidales	f__Bacteroidaceae	g__Bacteroides	s__Bacteroides finegoldii	0	0	0	0	0	0	0	0	0
GCF_008571465.1	100	0.12	refseq6027	338188	Contig	k__Bacteria	p__Bacteroidetes	c__Bacteroidia	o__Bacteroidales	f__Bacteroidaceae	g__Bacteroides	s__Bacteroides finegoldii	0	0	0	0	0	0	0	0	0
GCF_008571515.1	100	1.78	refseq6027	338188	Contig	k__Bacteria	p__Bacteroidetes	c__Bacteroidia	o__Bacteroidales	f__Bacteroidaceae	g__Bacteroides	s__Bacteroides finegoldii	0	0	0	0	0	0	0	0	0
GCF_008571525.1	100	0.12	refseq6027	338188	Contig	k__Bacteria	p__Bacteroidetes	c__Bacteroidia	o__Bacteroidales	f__Bacteroidaceae	g__Bacteroides	s__Bacteroides finegoldii	0	0	0	0	0	0	0	0	0
GCF_008693045.1	100	0.83	refseq152256	41202	Contig	k__Bacteria	p__Proteobacteria	c__Gammaproteobacteria	o__Enterobacterales	f__Yersiniaceae	g__Ewingella	s__Ewingella americana	5	0	0	0	2	0	0	0	3
GCF_008579225.1	100	0.88	refseq24968	2303981	Scaffold	k__Bacteria	p__Cyanobacteria	c__unclassified Cyanobacteria class	o__Chroococcales	f__Microcystaceae	g__Microcystis	s__Microcystis aeruginosa	13	0	1	3	5	0	2	1	1
GCF_008579445.1	100	0.09	refseq27349	2303983	Scaffold	k__Bacteria	p__Cyanobacteria	c__unclassified Cyanobacteria class	o__Chroococcales	f__Microcystaceae	g__Microcystis	s__Microcystis aeruginosa	12	1	1	5	2	0	3	0	0
GCF_008579685.1	100	0.88	refseq8853	2303985	Scaffold	k__Bacteria	p__Cyanobacteria	c__unclassified Cyanobacteria class	o__Chroococcales	f__Microcystaceae	g__Microcystis	s__Microcystis aeruginosa	13	0	2	1	6	0	2	1	1
GCF_008630635.1	100	0.39	refseq11098	1031538	Complete Genome	k__Bacteria	p__Proteobacteria	c__Gammaproteobacteria	o__Oceanospirillales	f__Oceanospirillaceae	g__Neptunomonas	s__Neptunomonas concharum	7	1	1	0	3	0	0	0	2
GCF_008571715.1	100	0.18	refseq606	357276	Contig	k__Bacteria	p__Bacteroidetes	c__Bacteroidia	o__Bacteroidales	f__unclassified Bacteroidales family	g__Phocaeicola	s__Phocaeicola dorei	3	0	0	0	1	0	0	0	2
GCF_008571725.1	100	0.18	refseq606	357276	Contig	k__Bacteria	p__Bacteroidetes	c__Bacteroidia	o__Bacteroidales	f__unclassified Bacteroidales family	g__Phocaeicola	s__Phocaeicola dorei	3	0	0	0	1	0	0	0	2
GCF_008571815.1	100	0.18	refseq606	357276	Contig	k__Bacteria	p__Bacteroidetes	c__Bacteroidia	o__Bacteroidales	f__unclassified Bacteroidales family	g__Phocaeicola	s__Phocaeicola dorei	3	0	0	0	1	0	0	0	2
GCF_008571825.1	100	0.18	refseq606	357276	Contig	k__Bacteria	p__Bacteroidetes	c__Bacteroidia	o__Bacteroidales	f__unclassified Bacteroidales family	g__Phocaeicola	s__Phocaeicola dorei	3	0	0	0	1	0	0	0	2
GCF_008571855.1	100	0.18	refseq606	357276	Scaffold	k__Bacteria	p__Bacteroidetes	c__Bacteroidia	o__Bacteroidales	f__unclassified Bacteroidales family	g__Phocaeicola	s__Phocaeicola dorei	3	0	0	0	1	0	0	0	2
GCF_008571885.1	100	0.18	refseq606	357276	Scaffold	k__Bacteria	p__Bacteroidetes	c__Bacteroidia	o__Bacteroidales	f__unclassified Bacteroidales family	g__Phocaeicola	s__Phocaeicola dorei	3	0	0	0	1	0	0	0	2
GCF_008571915.1	100	0.18	refseq606	357276	Scaffold	k__Bacteria	p__Bacteroidetes	c__Bacteroidia	o__Bacteroidales	f__unclassified Bacteroidales family	g__Phocaeicola	s__Phocaeicola dorei	3	0	0	0	1	0	0	0	2
GCF_008571925.1	100	0.18	refseq606	357276	Scaffold	k__Bacteria	p__Bacteroidetes	c__Bacteroidia	o__Bacteroidales	f__unclassified Bacteroidales family	g__Phocaeicola	s__Phocaeicola dorei	3	0	0	0	1	0	0	0	2
GCF_008571955.1	100	0.18	refseq606	357276	Contig	k__Bacteria	p__Bacteroidetes	c__Bacteroidia	o__Bacteroidales	f__unclassified Bacteroidales family	g__Phocaeicola	s__Phocaeicola dorei	3	0	0	0	1	0	0	0	2
GCF_008571975.1	100	0.18	refseq606	357276	Scaffold	k__Bacteria	p__Bacteroidetes	c__Bacteroidia	o__Bacteroidales	f__unclassified Bacteroidales family	g__Phocaeicola	s__Phocaeicola dorei	3	0	0	0	1	0	0	0	2
GCF_008571985.1	100	0.18	refseq606	357276	Scaffold	k__Bacteria	p__Bacteroidetes	c__Bacteroidia	o__Bacteroidales	f__unclassified Bacteroidales family	g__Phocaeicola	s__Phocaeicola dorei	3	0	0	0	1	0	0	0	2
GCF_008572005.1	100	0.18	refseq606	357276	Contig	k__Bacteria	p__Bacteroidetes	c__Bacteroidia	o__Bacteroidales	f__unclassified Bacteroidales family	g__Phocaeicola	s__Phocaeicola dorei	3	0	0	0	1	0	0	0	2
GCF_008572145.1	100	2.25	refseq149011	357276	Contig	k__Bacteria	p__Bacteroidetes	c__Bacteroidia	o__Bacteroidales	f__unclassified Bacteroidales family	g__Phocaeicola	s__Phocaeicola dorei	3	0	0	0	1	0	0	0	2
GCF_008572155.1	100	0.24	refseq12082	357276	Contig	k__Bacteria	p__Bacteroidetes	c__Bacteroidia	o__Bacteroidales	f__unclassified Bacteroidales family	g__Phocaeicola	s__Phocaeicola dorei	3	0	0	0	1	0	0	0	2
GCF_008572205.1	100	0.24	refseq5438	357276	Contig	k__Bacteria	p__Bacteroidetes	c__Bacteroidia	o__Bacteroidales	f__unclassified Bacteroidales family	g__Phocaeicola	s__Phocaeicola dorei	4	0	0	0	1	0	0	0	3
GCF_008692855.1	100	0.19	refseq32077	46678	Contig	k__Bacteria	p__Proteobacteria	c__Gammaproteobacteria	o__Pseudomonadales	f__Pseudomonadaceae	g__Pseudomonas	s__Pseudomonas caricapapayae	9	0	0	4	0	0	0	1	4
GCF_008692105.1	100	1.45	refseq29006	359110	Contig	k__Bacteria	p__Proteobacteria	c__Gammaproteobacteria	o__Pseudomonadales	f__Pseudomonadaceae	g__Pseudomonas	s__Pseudomonas extremaustralis	15	0	0	7	2	0	0	0	6
GCF_008630535.1	100	1.16	refseq148752	1837	Contig	k__Bacteria	p__Actinobacteria	c__Actinomycetia	o__Pseudonocardiales	f__Pseudonocardiaceae	g__Saccharopolyspora	s__Saccharopolyspora hirsuta	19	2	3	3	1	0	5	0	5
GCF_008692195.1	100	0.16	refseq79500	1486285	Scaffold	k__Bacteria	p__Bacteroidetes	c__Flavobacteriia	o__Flavobacteriales	f__Flavobacteriaceae	g__Salegentibacter	s__Salegentibacter sp. R32	4	0	0	0	1	0	1	0	2
GCF_008704715.1	100	0.13	refseq5331	1969	Complete Genome	k__Bacteria	p__Actinobacteria	c__Actinomycetia	o__Streptomycetales	f__Streptomycetaceae	g__Streptomyces	s__Streptomyces chartreusis	35	2	3	4	4	0	4	4	14
GCF_008642295.1	100	0.38	refseq14840	54571	Complete Genome	k__Bacteria	p__Actinobacteria	c__Actinomycetia	o__Streptomycetales	f__Streptomycetaceae	g__Streptomyces	s__Streptomyces venezuelae	25	0	2	5	4	0	4	0	10
GCF_008642375.1	100	1.18	refseq23853	54571	Complete Genome	k__Bacteria	p__Actinobacteria	c__Actinomycetia	o__Streptomycetales	f__Streptomycetaceae	g__Streptomyces	s__Streptomyces venezuelae	29	1	3	3	4	0	4	1	13
GCF_008984225.1	100	0.36	refseq116322	1785128	Contig	k__Bacteria	p__Proteobacteria	c__Gammaproteobacteria	o__Pseudomonadales	f__Moraxellaceae	g__Acinetobacter	s__Acinetobacter lactucae	8	0	0	2	1	0	0	0	5
GCF_008990525.1	100	0.21	refseq6331	1148157	Contig	k__Bacteria	p__Proteobacteria	c__Gammaproteobacteria	o__Pseudomonadales	f__Moraxellaceae	g__Acinetobacter	s__Acinetobacter oleivorans	9	0	0	3	1	0	0	0	5
GCF_008982895.1	100	0.13	refseq6847	1530123	Contig	k__Bacteria	p__Proteobacteria	c__Gammaproteobacteria	o__Pseudomonadales	f__Moraxellaceae	g__Acinetobacter	s__Acinetobacter seifertii	7	0	0	2	1	0	0	0	4
GCF_008983085.1	100	0.09	refseq7429	1530123	Contig	k__Bacteria	p__Proteobacteria	c__Gammaproteobacteria	o__Pseudomonadales	f__Moraxellaceae	g__Acinetobacter	s__Acinetobacter seifertii	7	0	0	2	1	0	0	0	4
GCF_008994495.1	100	0.1	refseq7429	1530123	Contig	k__Bacteria	p__Proteobacteria	c__Gammaproteobacteria	o__Pseudomonadales	f__Moraxellaceae	g__Acinetobacter	s__Acinetobacter seifertii	7	0	0	2	1	0	0	0	4
GCF_008994755.1	100	0.13	refseq6847	1530123	Contig	k__Bacteria	p__Proteobacteria	c__Gammaproteobacteria	o__Pseudomonadales	f__Moraxellaceae	g__Acinetobacter	s__Acinetobacter seifertii	7	0	0	2	1	0	0	0	4
GCF_008995635.1	100	0.13	refseq79933	1530123	Contig	k__Bacteria	p__Proteobacteria	c__Gammaproteobacteria	o__Pseudomonadales	f__Moraxellaceae	g__Acinetobacter	s__Acinetobacter seifertii	7	0	0	2	1	0	0	0	4
GCF_008806955.1	100	0.56	refseq12602	454662	Complete Genome	k__Bacteria	p__Proteobacteria	c__Gammaproteobacteria	o__Cellvibrionales	f__Cellvibrionaceae	g__Cellvibrio	s__Cellvibrio sp. KY-YJ-3	7	0	0	0	1	0	0	0	6
GCF_008931445.1	100	0.03	refseq15138	83655	Complete Genome	k__Bacteria	p__Proteobacteria	c__Gammaproteobacteria	o__Enterobacterales	f__Enterobacteriaceae	g__Leclercia	s__Leclercia adecarboxylata	4	0	0	1	1	0	1	0	1
GCF_008807375.1	100	0.44	refseq12793	2604832	Complete Genome	k__Bacteria	p__Proteobacteria	c__Gammaproteobacteria	o__Pseudomonadales	f__Pseudomonadaceae	g__Pseudomonas	s__Pseudomonas lalkuanensis	6	0	0	2	2	0	0	0	2
GCF_008801645.1	100	0.86	refseq39110	289370	Contig	k__Bacteria	p__Proteobacteria	c__Gammaproteobacteria	o__Pseudomonadales	f__Pseudomonadaceae	g__Pseudomonas	s__Pseudomonas argentinensis	3	0	0	1	0	0	1	0	1
GCF_008801565.1	100	1.04	refseq7450	169669	Contig	k__Bacteria	p__Proteobacteria	c__Gammaproteobacteria	o__Pseudomonadales	f__Pseudomonadaceae	g__Pseudomonas	s__Pseudomonas extremorientalis	17	0	0	7	5	0	0	0	5
GCF_008801395.1	100	1.1	refseq13535	29442	Contig	k__Bacteria	p__Proteobacteria	c__Gammaproteobacteria	o__Pseudomonadales	f__Pseudomonadaceae	g__Pseudomonas	s__Pseudomonas tolaasii	20	0	0	12	4	0	0	0	4
GCF_008919445.1	100	0.84	refseq56191	2602069	Scaffold	k__Bacteria	p__Actinobacteria	c__Actinomycetia	o__Micrococcales	f__Ornithinimicrobiaceae	g__Serinicoccus	s__Serinicoccus sp. P2D13	1	0	0	0	1	0	0	0	0
GCF_008932245.1	100	0.22	refseq21375	1752398	Complete Genome	k__Bacteria	p__Proteobacteria	c__Alphaproteobacteria	o__Hyphomicrobiales	f__Rhizobiaceae	g__Ensifer	s__Ensifer alkalisoli	11	1	0	1	4	0	1	0	4
GCF_009003975.1	100	0.47	refseq4432	1148157	Contig	k__Bacteria	p__Proteobacteria	c__Gammaproteobacteria	o__Pseudomonadales	f__Moraxellaceae	g__Acinetobacter	s__Acinetobacter oleivorans	7	0	0	2	1	0	0	0	4
GCF_009004655.1	100	1.51	refseq4432	1148157	Contig	k__Bacteria	p__Proteobacteria	c__Gammaproteobacteria	o__Pseudomonadales	f__Moraxellaceae	g__Acinetobacter	s__Acinetobacter oleivorans	8	0	0	2	1	0	0	0	5
GCF_009013815.1	100	0.26	refseq79938	1148157	Contig	k__Bacteria	p__Proteobacteria	c__Gammaproteobacteria	o__Pseudomonadales	f__Moraxellaceae	g__Acinetobacter	s__Acinetobacter oleivorans	8	0	0	2	1	0	0	0	5
GCF_009005375.1	100	0.13	refseq79934	1530123	Contig	k__Bacteria	p__Proteobacteria	c__Gammaproteobacteria	o__Pseudomonadales	f__Moraxellaceae	g__Acinetobacter	s__Acinetobacter seifertii	8	0	0	2	1	0	0	0	5
GCF_009005415.1	100	0.97	refseq6847	1530123	Contig	k__Bacteria	p__Proteobacteria	c__Gammaproteobacteria	o__Pseudomonadales	f__Moraxellaceae	g__Acinetobacter	s__Acinetobacter seifertii	8	0	0	3	1	0	0	0	4
GCF_009013175.1	100	0.13	refseq6847	1530123	Contig	k__Bacteria	p__Proteobacteria	c__Gammaproteobacteria	o__Pseudomonadales	f__Moraxellaceae	g__Acinetobacter	s__Acinetobacter seifertii	7	0	0	2	1	0	0	0	4
GCF_009013055.1	100	1.14	refseq56262	2609154	Contig	k__Bacteria	p__Proteobacteria	c__Gammaproteobacteria	o__Pseudomonadales	f__Moraxellaceae	g__Acinetobacter	s__Acinetobacter sp. TUM15509	6	0	0	1	2	0	0	0	3
GCF_009013115.1	100	1.21	refseq41782	2609155	Contig	k__Bacteria	p__Proteobacteria	c__Gammaproteobacteria	o__Pseudomonadales	f__Moraxellaceae	g__Acinetobacter	s__Acinetobacter sp. TUM15512	6	0	0	2	1	0	0	0	3
GCF_009013295.1	100	1.18	refseq41782	2609156	Contig	k__Bacteria	p__Proteobacteria	c__Gammaproteobacteria	o__Pseudomonadales	f__Moraxellaceae	g__Acinetobacter	s__Acinetobacter sp. TUM15521	6	0	0	2	1	0	0	0	3
GCF_009193295.2	100	0.09	refseq56306	2650158	Complete Genome	k__Bacteria	p__Bacteroidetes	c__Bacteroidia	o__Bacteroidales	f__Bacteroidaceae	g__Bacteroides	s__Bacteroides sp. HF-5141	1	0	0	0	0	0	0	0	1
GCF_009193325.2	100	0.12	refseq56312	2650157	Complete Genome	k__Bacteria	p__Bacteroidetes	c__Bacteroidia	o__Bacteroidales	f__Bacteroidaceae	g__Bacteroides	s__Bacteroides sp. HF-5287	0	0	0	0	0	0	0	0	0
GCF_009191525.1	100	0.09	refseq1093	488447	Complete Genome	k__Bacteria	p__Proteobacteria	c__Betaproteobacteria	o__Burkholderiales	f__Burkholderiaceae	g__Burkholderia	s__Burkholderia contaminans	19	1	0	3	1	0	5	0	9
GCF_009388985.1	100	1.15	refseq34049	2601894	Complete Genome	k__Bacteria	p__Proteobacteria	c__Gammaproteobacteria	o__Cellvibrionales	f__Halieaceae	g__Halioglobus	s__Halioglobus maricola	4	0	0	1	2	0	0	0	1
GCF_009363535.1	100	0.56	refseq18713	2587856	Complete Genome	k__Bacteria	p__Proteobacteria	c__Gammaproteobacteria	o__Cellvibrionales	f__Microbulbiferaceae	g__Microbulbifer	s__Microbulbifer sp. THAF38	5	0	0	2	1	0	0	0	2
GCF_009184905.1	100	0.92	refseq56301	2608632	Contig	k__Bacteria	p__Proteobacteria	c__Alphaproteobacteria	o__Hyphomicrobiales	f__Parvibaculaceae	g__Parvibaculum	s__Parvibaculum sedimenti	1	0	0	0	0	0	1	0	0
GCF_009267995.1	100	0.92	refseq8296	54291	Contig	k__Bacteria	p__Proteobacteria	c__Gammaproteobacteria	o__Enterobacterales	f__Enterobacteriaceae	g__Raoultella	s__Raoultella ornithinolytica	5	1	0	1	2	0	0	0	1
GCF_009295505.1	100	0.41	refseq80090	1513468	Scaffold	k__Bacteria	p__Proteobacteria	c__Gammaproteobacteria	o__Enterobacterales	f__Yersiniaceae	g__Rouxiella	s__Rouxiella chamberiensis	4	0	0	0	0	0	0	0	4
GCF_009361695.1	100	0.48	refseq80120	2419839	Contig	k__Bacteria	p__Proteobacteria	c__Gammaproteobacteria	o__Vibrionales	f__Vibrionaceae	g__Vibrio	s__Vibrio sp. VGrn 2	5	0	0	0	1	0	0	0	4
GCF_009659625.1	100	0.19	refseq56586	2600065	Contig	k__Bacteria	p__Proteobacteria	c__Gammaproteobacteria	o__Pseudomonadales	f__Pseudomonadaceae	g__Pseudomonas	s__Pseudomonas haemolytica	16	0	0	7	4	0	1	0	4
GCF_009648855.1	100	0.8	refseq8646	2664899	Complete Genome	k__Bacteria	p__Proteobacteria	c__Gammaproteobacteria	o__Pseudomonadales	f__Pseudomonadaceae	g__Pseudomonas	s__Pseudomonas sp. CFSAN084952	13	0	0	6	2	0	0	0	5
GCF_009495655.1	100	0.13	refseq56481	2662065	Complete Genome	k__Bacteria	p__Actinobacteria	c__Actinomycetia	o__Streptomycetales	f__Streptomycetaceae	g__Streptomyces	s__Streptomyces sp. SYP-A7193	29	0	4	3	4	0	6	2	10
GCF_009663785.1	100	0.35	refseq992	239935	Contig	k__Bacteria	p__Verrucomicrobia	c__Verrucomicrobiae	o__Verrucomicrobiales	f__Akkermansiaceae	g__Akkermansia	s__Akkermansia muciniphila	3	0	0	0	0	0	2	0	1
GCF_009664835.1	100	1.04	refseq17405	2665642	Complete Genome	k__Bacteria	p__Actinobacteria	c__Actinomycetia	o__Pseudonocardiales	f__Pseudonocardiaceae	g__Saccharopolyspora	s__Saccharopolyspora coralli	10	0	0	1	2	0	2	0	5
GCF_009712425.2	100	0.34	refseq34002	1566827	Scaffold	k__Bacteria	p__Proteobacteria	c__Alphaproteobacteria	o__Parvularculales	f__Parvularculaceae	g__Parvularcula	s__Parvularcula flava	3	0	0	0	0	0	1	0	2
GCF_009668135.1	100	0.83	refseq152483	41202	Contig	k__Bacteria	p__Proteobacteria	c__Gammaproteobacteria	o__Enterobacterales	f__Yersiniaceae	g__Ewingella	s__Ewingella americana	5	0	0	0	2	0	0	0	3
GCF_009711095.1	100	0.83	refseq56789	2562891	Scaffold	k__Bacteria	p__Proteobacteria	c__Gammaproteobacteria	o__Enterobacterales	f__Enterobacteriaceae	g__Escherichia	s__Escherichia alba	7	0	0	4	1	0	0	0	2
GCF_009668025.1	100	0.61	refseq81040	2025311	Scaffold	k__Bacteria	p__Bacteroidetes	c__Cytophagia	o__Cytophagales	f__Cytophagaceae	g__Larkinella	s__Larkinella terrae	8	0	1	2	1	0	2	2	0
GCF_009708215.1	100	0.84	refseq56845	2675754	Complete Genome	k__Bacteria	p__Actinobacteria	c__Actinomycetia	o__Micrococcales	f__Ruaniaceae	g__Ruania	s__Haloactinobacterium sp. HY164	6	0	1	1	2	0	0	0	2
GCF_009668315.1	100	1.39	refseq56601	2605744	Contig	k__Bacteria	p__Proteobacteria	c__Gammaproteobacteria	o__Pseudomonadales	f__Pseudomonadaceae	g__Pseudomonas	s__Pseudomonas sp. CAH-1	8	0	0	7	0	0	0	0	1
GCF_009668075.1	100	0.28	refseq2242	2666191	Contig	k__Bacteria	p__Proteobacteria	c__Gammaproteobacteria	o__Enterobacterales	f__Enterobacteriaceae	g__Raoultella	s__Raoultella sp. RIT712	4	0	0	1	2	0	0	0	1
GCF_009695705.1	100	0.95	refseq152524	29316	Contig	k__Bacteria	p__Actinobacteria	c__Actinomycetia	o__Actinomycetales	f__Actinomycetaceae	g__Schaalia	s__Schaalia hyovaginalis	0	0	0	0	0	0	0	0	0
GCF_009697385.1	100	0.5	refseq56752	2652285	Contig	k__Bacteria	p__Firmicutes	c__Negativicutes	o__Selenomonadales	f__Selenomonadaceae	g__Selenomonas	s__Selenomonas montiformis	1	0	0	0	1	0	0	0	0
GCF_009706695.1	100	0.19	refseq8942	1349	Contig	k__Bacteria	p__Firmicutes	c__Bacilli	o__Lactobacillales	f__Streptococcaceae	g__Streptococcus	s__Streptococcus uberis	4	0	1	0	3	0	0	0	0
GCF_009706805.1	100	0.19	refseq8942	1349	Contig	k__Bacteria	p__Firmicutes	c__Bacilli	o__Lactobacillales	f__Streptococcaceae	g__Streptococcus	s__Streptococcus uberis	4	0	1	0	3	0	0	0	0
GCF_009745975.1	100	0.27	refseq25572	2654637	Scaffold	k__Bacteria	p__Actinobacteria	c__Actinomycetia	o__Pseudonocardiales	f__Pseudonocardiaceae	g__Actinokineospora	s__Actinokineospora pegani	53	24	1	11	4	0	3	4	6
GCF_009731575.1	100	0.35	refseq992	239935	Complete Genome	k__Bacteria	p__Verrucomicrobia	c__Verrucomicrobiae	o__Verrucomicrobiales	f__Akkermansiaceae	g__Akkermansia	s__Akkermansia muciniphila	3	0	0	0	0	0	2	0	1
GCF_009741315.1	100	1.12	refseq939	57975	Contig	k__Bacteria	p__Proteobacteria	c__Betaproteobacteria	o__Burkholderiales	f__Burkholderiaceae	g__Burkholderia	s__Burkholderia thailandensis	19	1	0	5	2	0	2	1	8
GCF_009746565.1	100	1.29	refseq56942	2682493	Scaffold	k__Bacteria	p__Bacteroidetes	c__Flavobacteriia	o__Flavobacteriales	f__Flavobacteriaceae	g__Mariniflexile	s__Mariniflexile sp. M5A1M	2	0	0	0	0	0	1	1	0
GCF_009738555.1	100	0.13	refseq8288	1329	Complete Genome	k__Bacteria	p__Firmicutes	c__Bacilli	o__Lactobacillales	f__Streptococcaceae	g__Streptococcus	s__Streptococcus canis	4	0	1	0	3	0	0	0	0
GCF_009721625.1	100	0.14	refseq14234	2652396	Contig	k__Bacteria	p__Proteobacteria	c__Gammaproteobacteria	o__Pseudomonadales	f__Pseudomonadaceae	g__Pseudomonas	s__Pseudomonas sp. JL972	4	0	0	1	0	0	0	0	3
GCF_009765145.1	100	1.45	refseq81785	580	Contig	k__Bacteria	p__Proteobacteria	c__Gammaproteobacteria	o__Enterobacterales	f__Enterobacteriaceae	g__Kluyvera	s__Kluyvera cryocrescens	4	0	0	1	2	0	0	0	1
GCF_009793325.1	100	1.08	refseq15083	319939	Contig	k__Bacteria	p__Proteobacteria	c__Gammaproteobacteria	o__Pseudomonadales	f__Pseudomonadaceae	g__Pseudomonas	s__Pseudomonas otitidis	9	0	1	2	2	0	0	0	4
GCF_009764255.1	100	1.1	refseq8043	2495427	Contig	k__Bacteria	p__Proteobacteria	c__Gammaproteobacteria	o__Pseudomonadales	f__Pseudomonadaceae	g__Pseudomonas	s__Pseudomonas sp. PB100	11	0	0	6	2	0	0	0	3
GCF_009764655.1	100	0.93	refseq8043	2495419	Contig	k__Bacteria	p__Proteobacteria	c__Gammaproteobacteria	o__Pseudomonadales	f__Pseudomonadaceae	g__Pseudomonas	s__Pseudomonas sp. PB105	11	0	0	6	2	0	0	0	3
GCF_009769385.1	100	4.98	refseq116354	2593674	Scaffold	k__Bacteria	p__Actinobacteria	c__Actinomycetia	o__Pseudonocardiales	f__Pseudonocardiaceae	g__Saccharothrix	s__Saccharothrix deserti	47	11	3	9	7	2	5	5	5
GCF_009762255.1	100	0.83	refseq27589	2487345	Chromosome	k__Bacteria	p__Proteobacteria	c__Gammaproteobacteria	o__Enterobacterales	f__Erwiniaceae	g__Tatumella	s__Tatumella sp. TA1	4	0	0	1	0	0	1	0	2
GCF_009807485.1	100	0.32	refseq88436	221126	Contig	k__Bacteria	p__Bacteroidetes	c__Flavobacteriia	o__Flavobacteriales	f__Flavobacteriaceae	g__Algibacter	s__Algibacter lectus	2	0	0	0	0	0	1	1	0
GCF_009800965.1	100	0.38	refseq57076	2686016	Contig	k__Bacteria	p__Proteobacteria	c__Betaproteobacteria	o__Rhodocyclales	f__Zoogloeaceae	g__Azoarcus	s__Azoarcus halotolerans	8	0	0	0	2	0	1	0	5
GCF_009811815.1	100	0.09	refseq34376	2517782	Contig	k__Bacteria	p__Cyanobacteria	c__unclassified Cyanobacteria class	o__Chroococcales	f__Microcystaceae	g__Microcystis	s__Microcystis aeruginosa	9	0	0	2	2	0	4	1	0
GCF_009811835.1	100	0.09	refseq116361	2517783	Contig	k__Bacteria	p__Cyanobacteria	c__unclassified Cyanobacteria class	o__Chroococcales	f__Microcystaceae	g__Microcystis	s__Microcystis aeruginosa	9	1	0	1	3	0	4	0	0
GCF_009811855.1	100	0.09	refseq8853	2517784	Contig	k__Bacteria	p__Cyanobacteria	c__unclassified Cyanobacteria class	o__Chroococcales	f__Microcystaceae	g__Microcystis	s__Microcystis aeruginosa	12	1	0	4	2	0	4	1	0
GCF_009811875.1	100	0.09	refseq8853	2517785	Contig	k__Bacteria	p__Cyanobacteria	c__unclassified Cyanobacteria class	o__Chroococcales	f__Microcystaceae	g__Microcystis	s__Microcystis aeruginosa	12	2	0	3	2	0	4	1	0
GCF_009827055.1	100	0.81	refseq154047	417745	Contig	k__Bacteria	p__Proteobacteria	c__Alphaproteobacteria	o__Hyphomicrobiales	f__Rhizobiaceae	g__Shinella	s__Shinella kummerowiae	4	0	0	0	2	0	1	1	0
GCF_009830375.1	100	0.32	refseq38014	221126	Scaffold	k__Bacteria	p__Bacteroidetes	c__Flavobacteriia	o__Flavobacteriales	f__Flavobacteriaceae	g__Algibacter	s__Algibacter lectus	2	0	0	0	0	0	1	1	0
GCF_009857635.1	100	0.75	refseq57326	2692168	Contig	k__Bacteria	p__Proteobacteria	c__Betaproteobacteria	o__Burkholderiales	f__Oxalobacteraceae	g__Rugamonas	s__Rugamonas sp. FT107W	6	0	0	0	2	0	1	0	3
GCF_009856645.1	100	0.17	refseq4724	2698900	Complete Genome	k__Bacteria	p__Actinobacteria	c__Actinomycetia	o__Corynebacteriales	f__Gordoniaceae	g__Gordonia	s__Gordonia sp. JH63	13	0	0	5	1	0	2	1	4
GCF_009834365.1	100	0.88	refseq8941	28448	Complete Genome	k__Bacteria	p__Proteobacteria	c__Alphaproteobacteria	o__Rhodospirillales	f__Acetobacteraceae	g__Komagataeibacter	s__Komagataeibacter xylinus	5	0	0	0	1	0	2	0	2
GCF_009857815.1	100	0.86	refseq57353	2692626	Contig	k__Bacteria	p__Proteobacteria	c__Gammaproteobacteria	o__Cellvibrionales	f__Cellvibrionaceae	g__Pseudomaricurvus	s__Pseudomaricurvus sp. HS19	4	0	0	0	2	0	0	0	2
GCF_009873475.1	100	0.08	refseq6260	2654238	Complete Genome	k__Bacteria	p__Proteobacteria	c__Gammaproteobacteria	o__Pseudomonadales	f__Pseudomonadaceae	g__Pseudomonas	s__Pseudomonas sp. DTU12.1	11	0	0	5	2	0	0	0	4
GCF_009882935.1	100	1.01	refseq35875	1418234	Scaffold	k__Bacteria	p__Proteobacteria	c__Alphaproteobacteria	o__Sneathiellales	f__Sneathiellaceae	g__Sneathiella	s__Sneathiella chungangensis	4	0	0	0	0	0	1	1	2
GCF_009882915.1	100	1.69	refseq57497	2606216	Scaffold	k__Bacteria	p__Proteobacteria	c__Alphaproteobacteria	o__Sneathiellales	f__Sneathiellaceae	g__Sneathiella	s__Sneathiella sp. DP05	5	0	0	1	0	0	1	1	2
GCF_009865565.1	100	0.76	refseq36313	2690249	Contig	k__Bacteria	p__Actinobacteria	c__Actinomycetia	o__Streptomycetales	f__Streptomycetaceae	g__Streptomyces	s__Streptomyces sp. SID1046	43	2	5	15	5	1	4	1	10
GCF_009863275.1	100	0.6	refseq57425	2690271	Scaffold	k__Bacteria	p__Actinobacteria	c__Actinomycetia	o__Streptomycetales	f__Streptomycetaceae	g__Streptomyces	s__Streptomyces sp. SID4920	27	2	0	7	4	0	5	1	8
GCF_009863265.1	100	0.95	refseq41660	2690273	Contig	k__Bacteria	p__Actinobacteria	c__Actinomycetia	o__Streptomycetales	f__Streptomycetaceae	g__Streptomyces	s__Streptomyces sp. SID4923	27	2	1	5	3	0	3	3	10
GCF_009870085.1	100	1.69	refseq4981	2690302	Scaffold	k__Bacteria	p__Actinobacteria	c__Actinomycetia	o__Streptomycetales	f__Streptomycetaceae	g__Streptomyces	s__Streptomyces sp. SID5476	29	2	1	2	7	0	5	2	10
GCF_009865075.1	100	0.47	refseq29041	2690350	Scaffold	k__Bacteria	p__Actinobacteria	c__Actinomycetia	o__Streptomycetales	f__Streptomycetaceae	g__Streptomyces	s__Streptomyces sp. SID8369	32	1	2	6	6	0	4	3	10
GCF_009831155.1	100	1.14	refseq10040	2692621	Scaffold	k__Bacteria	p__Actinobacteria	c__Actinomycetia	o__Streptomycetales	f__Streptomycetaceae	g__Streptomyces	s__Streptomyces sp. XHT-2	13	0	3	0	3	0	3	0	4
GCF_009829585.1	100	0.99	refseq154048	1932	Scaffold	k__Bacteria	p__Actinobacteria	c__Actinomycetia	o__Streptomycetales	f__Streptomycetaceae	g__Streptomyces	s__Streptomyces tendae	35	4	5	8	3	0	4	3	8
GCF_009914665.1	100	0.25	refseq18600	1585976	Complete Genome	k__Bacteria	p__Bacteroidetes	c__Flavobacteriia	o__Flavobacteriales	f__Weeksellaceae	g__Bergeyella	s__Bergeyella cardium	0	0	0	0	0	0	0	0	0
GCF_009909265.1	100	0.06	refseq939	57975	Scaffold	k__Bacteria	p__Proteobacteria	c__Betaproteobacteria	o__Burkholderiales	f__Burkholderiaceae	g__Burkholderia	s__Burkholderia thailandensis	21	1	0	6	2	0	2	2	8
GCF_009910615.1	100	0.06	refseq939	57975	Scaffold	k__Bacteria	p__Proteobacteria	c__Betaproteobacteria	o__Burkholderiales	f__Burkholderiaceae	g__Burkholderia	s__Burkholderia thailandensis	20	1	0	6	2	0	2	1	8
GCF_009903625.1	100	0.56	refseq15762	1516059	Complete Genome	k__Bacteria	p__Proteobacteria	c__Gammaproteobacteria	o__Cellvibrionales	f__Microbulbiferaceae	g__Microbulbifer	s__Microbulbifer sp. ALW1	3	0	0	0	1	0	0	0	2
GCF_009914075.1	100	2.07	refseq25811	1458355	Complete Genome	k__Bacteria	p__Proteobacteria	c__Gammaproteobacteria	o__Enterobacterales	f__Erwiniaceae	g__Mixta	s__Mixta theicola	7	0	0	1	2	0	1	0	3
GCF_009913235.1	100	0.46	refseq26409	2698458	Complete Genome	k__Bacteria	p__Bacteroidetes	c__Cytophagia	o__Cytophagales	f__Hymenobacteraceae	g__Nibribacter	s__Nibribacter ruber	3	0	1	0	0	0	1	0	1
GCF_009906955.1	100	0.34	refseq48664	197222	Complete Genome	k__Bacteria	p__Proteobacteria	c__Gammaproteobacteria	o__Alteromonadales	f__Alteromonadaceae	g__Paraglaciecola	s__Paraglaciecola mesophila	2	0	0	0	1	0	0	0	1
GCF_009911015.1	100	0.71	refseq89303	671267	Contig	k__Bacteria	p__Bacteroidetes	c__Bacteroidia	o__Bacteroidales	f__unclassified Bacteroidales family	g__Phocaeicola	s__Phocaeicola sartorii	3	0	0	0	1	0	0	0	2
GCF_009900725.1	100	0.39	refseq6339	2738127	Contig	k__Bacteria	p__Proteobacteria	c__Gammaproteobacteria	o__Enterobacterales	f__Yersiniaceae	g__Serratia	s__Serratia sp. Z4	7	0	0	4	1	0	0	0	2
GCF_010229315.1	100	1.76	refseq522	239935	Complete Genome	k__Bacteria	p__Verrucomicrobia	c__Verrucomicrobiae	o__Verrucomicrobiales	f__Akkermansiaceae	g__Akkermansia	s__Akkermansia muciniphila	3	0	0	0	0	0	2	0	1
GCF_010509235.1	100	0.35	refseq992	239935	Complete Genome	k__Bacteria	p__Verrucomicrobia	c__Verrucomicrobiae	o__Verrucomicrobiales	f__Akkermansiaceae	g__Akkermansia	s__Akkermansia muciniphila	3	0	0	0	0	0	2	0	1
GCF_009938265.1	100	1.29	refseq14166	758782	Complete Genome	k__Bacteria	p__Proteobacteria	c__Betaproteobacteria	o__Burkholderiales	f__Burkholderiaceae	g__Burkholderia	s__Burkholderia sp. THE68	11	0	0	4	1	0	3	0	3
GCF_009935945.1	100	3.72	refseq48364	2202822	Scaffold	k__Bacteria	p__Proteobacteria	c__Gammaproteobacteria	o__Enterobacterales	f__Enterobacteriaceae	g__Kosakonia	s__Kosakonia sp. MH5	6	0	0	1	2	0	0	0	3
GCF_009931115.1	100	0.56	refseq24967	48074	Complete Genome	k__Bacteria	p__Proteobacteria	c__Gammaproteobacteria	o__Cellvibrionales	f__Microbulbiferaceae	g__Microbulbifer	s__Microbulbifer hydrolyticus	5	0	0	2	1	0	0	0	2
GCF_010196425.1	100	0.09	refseq14209	449468	Complete Genome	k__Bacteria	p__Cyanobacteria	c__unclassified Cyanobacteria class	o__Chroococcales	f__Microcystaceae	g__Microcystis	s__Microcystis aeruginosa	14	1	0	1	5	0	3	3	1
GCF_009935975.1	100	0.86	refseq89484	2202823	Scaffold	k__Bacteria	p__Proteobacteria	c__Gammaproteobacteria	o__Pseudomonadales	f__Pseudomonadaceae	g__Pseudomonas	s__Pseudomonas sp. Q1	18	1	0	9	4	0	0	0	4
GCF_010548345.1	100	1.22	refseq8066	2706051	Contig	k__Bacteria	p__Actinobacteria	c__Actinomycetia	o__Streptomycetales	f__Streptomycetaceae	g__Streptomyces	s__Streptomyces sp. SID13588	34	1	1	6	9	0	3	3	11
GCF_010548325.1	100	1.64	refseq8066	2706054	Contig	k__Bacteria	p__Actinobacteria	c__Actinomycetia	o__Streptomycetales	f__Streptomycetaceae	g__Streptomyces	s__Streptomyces sp. SID13666	32	0	1	6	7	0	3	2	13
GCF_010092875.1	100	0.66	refseq44075	2711207	Contig	k__Bacteria	p__Proteobacteria	c__Gammaproteobacteria	o__Vibrionales	f__Vibrionaceae	g__Vibrio	s__Vibrio sp. LB10LO1	7	0	0	2	2	0	1	0	2
GCF_009990205.1	100	0.83	refseq20606	158877	Scaffold	k__Bacteria	p__Proteobacteria	c__Gammaproteobacteria	o__Enterobacterales	f__Enterobacteriaceae	g__Yokenella	s__Yokenella regensburgei	7	0	0	1	2	0	0	0	4
GCF_010646885.1	100	2.54	refseq57897	2653858	Contig	k__Bacteria	p__Proteobacteria	c__Deltaproteobacteria	o__Desulfobacterales	f__Desulfobulbaceae	g__Desulfopila	s__Desulfopila sp. IMCC35008	13	0	0	5	2	0	0	2	4
GCF_010671605.1	100	0.81	refseq173630	472055	Contig	k__Bacteria	p__Bacteroidetes	c__Flavobacteriia	o__Flavobacteriales	f__Flavobacteriaceae	g__Leptobacterium	s__Leptobacterium flavescens	5	0	1	1	1	0	2	0	0
GCF_010634845.1	100	0.71	refseq5774	219572	Contig	k__Bacteria	p__Proteobacteria	c__Gammaproteobacteria	o__Pseudomonadales	f__Pseudomonadaceae	g__Pseudomonas	s__Pseudomonas antarctica	12	0	0	3	2	0	0	0	7
GCF_010594705.1	100	2.11	refseq33565	54291	Scaffold	k__Bacteria	p__Proteobacteria	c__Gammaproteobacteria	o__Enterobacterales	f__Enterobacteriaceae	g__Raoultella	s__Raoultella ornithinolytica	5	0	0	1	2	0	0	1	1
GCF_010598615.1	100	1.56	refseq173539	575	Scaffold	k__Bacteria	p__Proteobacteria	c__Gammaproteobacteria	o__Enterobacterales	f__Enterobacteriaceae	g__Raoultella	s__Raoultella planticola	4	0	0	1	2	0	0	0	1
GCF_010598665.1	100	1.33	refseq2023	575	Scaffold	k__Bacteria	p__Proteobacteria	c__Gammaproteobacteria	o__Enterobacterales	f__Enterobacteriaceae	g__Raoultella	s__Raoultella planticola	4	0	0	1	2	0	0	0	1
GCF_010668805.1	100	0.58	refseq1381	396	Contig	k__Bacteria	p__Proteobacteria	c__Alphaproteobacteria	o__Hyphomicrobiales	f__Rhizobiaceae	g__Rhizobium	s__Rhizobium phaseoli	8	0	1	1	1	0	1	0	4
GCF_010671565.1	100	0.65	refseq173628	1481457	Contig	k__Bacteria	p__Bacteroidetes	c__Flavobacteriia	o__Flavobacteriales	f__Flavobacteriaceae	g__Spongiivirga	s__Spongiivirga citrea	3	0	0	0	0	0	2	0	1
GCF_011007525.1	100	0.19	refseq6051	285562	Contig	k__Bacteria	p__Actinobacteria	c__Actinomycetia	o__Streptomycetales	f__Streptomycetaceae	g__Streptomyces	s__Streptomyces coelicoflavus	33	2	5	4	4	0	5	1	12
GCF_010550245.1	100	4.66	refseq57849	2706042	Contig	k__Bacteria	p__Actinobacteria	c__Actinomycetia	o__Streptomycetales	f__Streptomycetaceae	g__Streptomyces	s__Streptomyces sp. SID12501	39	3	5	8	3	1	5	3	11
GCF_010894395.1	100	0.47	refseq156617	50719	Contig	k__Bacteria	p__Proteobacteria	c__Gammaproteobacteria	o__Vibrionales	f__Vibrionaceae	g__Vibrio	s__Vibrio diabolicus	5	0	0	0	1	0	0	0	4
GCF_011317445.1	100	0.02	refseq15584	449973	Contig	k__Bacteria	p__Proteobacteria	c__Alphaproteobacteria	o__Hyphomicrobiales	f__Phyllobacteriaceae	g__Chelativorans	s__Chelativorans multitrophicus	3	0	0	0	0	0	1	1	1
GCF_011317505.1	100	0.18	refseq15584	449974	Contig	k__Bacteria	p__Proteobacteria	c__Alphaproteobacteria	o__Hyphomicrobiales	f__Phyllobacteriaceae	g__Chelativorans	s__Chelativorans oligotrophicus	3	0	0	0	0	0	1	1	1
GCF_011365265.1	100	1.82	refseq5001	1940789	Contig	k__Bacteria	p__Firmicutes	c__Bacilli	o__Lactobacillales	f__Streptococcaceae	g__Lactococcus	s__Lactococcus petauri	0	0	0	0	0	0	0	0	0
GCF_011319785.1	100	1	refseq6951	319939	Scaffold	k__Bacteria	p__Proteobacteria	c__Gammaproteobacteria	o__Pseudomonadales	f__Pseudomonadaceae	g__Pseudomonas	s__Pseudomonas otitidis	7	0	1	2	2	0	0	0	2
GCF_011319855.1	100	1.98	refseq6951	319939	Scaffold	k__Bacteria	p__Proteobacteria	c__Gammaproteobacteria	o__Pseudomonadales	f__Pseudomonadaceae	g__Pseudomonas	s__Pseudomonas otitidis	7	0	1	2	2	0	0	0	2
GCF_011319865.1	100	1.1	refseq6951	319939	Scaffold	k__Bacteria	p__Proteobacteria	c__Gammaproteobacteria	o__Pseudomonadales	f__Pseudomonadaceae	g__Pseudomonas	s__Pseudomonas otitidis	7	0	1	2	2	0	0	0	2
GCF_011319895.1	100	0.94	refseq6951	319939	Scaffold	k__Bacteria	p__Proteobacteria	c__Gammaproteobacteria	o__Pseudomonadales	f__Pseudomonadaceae	g__Pseudomonas	s__Pseudomonas otitidis	7	0	1	2	2	0	0	0	2
GCF_011319905.1	100	1.1	refseq6951	319939	Scaffold	k__Bacteria	p__Proteobacteria	c__Gammaproteobacteria	o__Pseudomonadales	f__Pseudomonadaceae	g__Pseudomonas	s__Pseudomonas otitidis	7	0	1	2	2	0	0	0	2
GCF_011319935.1	100	0.77	refseq6951	319939	Scaffold	k__Bacteria	p__Proteobacteria	c__Gammaproteobacteria	o__Pseudomonadales	f__Pseudomonadaceae	g__Pseudomonas	s__Pseudomonas otitidis	7	0	1	2	2	0	0	0	2
GCF_011319955.1	100	1.1	refseq6951	319939	Scaffold	k__Bacteria	p__Proteobacteria	c__Gammaproteobacteria	o__Pseudomonadales	f__Pseudomonadaceae	g__Pseudomonas	s__Pseudomonas otitidis	7	0	1	2	2	0	0	0	2
GCF_011326135.1	100	1.4	refseq58262	2681547	Complete Genome	k__Bacteria	p__Proteobacteria	c__Gammaproteobacteria	o__Cellvibrionales	f__Microbulbiferaceae	g__Microbulbifer	s__Microbulbifer sp. SH-1	5	0	0	1	1	0	0	1	2
GCF_011320225.1	100	0.34	refseq45597	2715536	Scaffold	k__Bacteria	p__Actinobacteria	c__Actinomycetia	o__Jiangellales	f__Jiangellaceae	g__Phytoactinopolyspora	s__Phytoactinopolyspora limicola	7	0	1	1	1	0	1	0	3
GCF_011290325.1	100	0.14	refseq2136	2681497	Contig	k__Bacteria	p__Proteobacteria	c__Gammaproteobacteria	o__Pseudomonadales	f__Pseudomonadaceae	g__Pseudomonas	s__Pseudomonas sp. AU8050	13	0	0	6	2	0	0	0	5
GCF_011038875.1	100	0.59	refseq57995	2709404	Contig	k__Bacteria	p__Actinobacteria	c__Actinomycetia	o__Actinomycetales	f__Actinomycetaceae	g__Schaalia	s__Schaalia sp. ZJ1691	0	0	0	0	0	0	0	0	0
GCF_011038885.2	100	0.47	refseq19823	2709403	Complete Genome	k__Bacteria	p__Actinobacteria	c__Actinomycetia	o__Actinomycetales	f__Actinomycetaceae	g__Schaalia	s__Schaalia sp. ZJ405	0	0	0	0	0	0	0	0	0
GCF_011193355.1	100	0.39	refseq58144	2714844	Chromosome	k__Bacteria	p__Actinobacteria	c__Actinomycetia	o__Streptomycetales	f__Streptomycetaceae	g__Streptomyces	s__Streptomyces sp. JB150	24	0	0	1	5	0	6	2	10
GCF_011317205.1	100	0.13	refseq4110	2602737	Scaffold	k__Bacteria	p__Actinobacteria	c__Actinomycetia	o__Streptomycetales	f__Streptomycetaceae	g__Streptomyces	s__Streptomyces sp. KO7888	25	0	4	2	3	0	5	2	9
GCF_011605345.1	100	0.78	refseq41142	2717316	Scaffold	k__Bacteria	p__Proteobacteria	c__Betaproteobacteria	o__Burkholderiales	f__Burkholderiaceae	g__Burkholderia	s__Burkholderia sp. D-99	21	1	0	5	2	0	5	1	7
GCF_011742925.1	100	0.61	refseq174322	651143	Contig	k__Bacteria	p__Bacteroidetes	c__Cytophagia	o__Cytophagales	f__Cytophagaceae	g__Fibrella	s__Fibrella aestuarina	7	0	1	1	1	0	3	1	0
GCF_011759365.1	100	0.82	refseq174369	564369	Contig	k__Bacteria	p__Proteobacteria	c__Gammaproteobacteria	o__Xanthomonadales	f__Rhodanobacteraceae	g__Luteibacter	s__Luteibacter anthropi	12	1	0	2	5	0	0	1	3
GCF_011742875.1	100	0.66	refseq154945	345309	Contig	k__Bacteria	p__Proteobacteria	c__Gammaproteobacteria	o__Xanthomonadales	f__Rhodanobacteraceae	g__Luteibacter	s__Luteibacter yeojuensis	5	0	0	0	2	0	0	1	2
GCF_011764015.1	100	0.81	refseq58449	2706120	Scaffold	k__Bacteria	p__Bacteroidetes	c__Flavobacteriia	o__Flavobacteriales	f__Flavobacteriaceae	g__Mangrovimonas	s__Mangrovimonas sp. CR14	2	0	0	0	0	0	1	0	1
GCF_011397855.1	100	0.77	refseq15083	319939	Complete Genome	k__Bacteria	p__Proteobacteria	c__Gammaproteobacteria	o__Pseudomonadales	f__Pseudomonadaceae	g__Pseudomonas	s__Pseudomonas otitidis	8	0	0	2	2	0	0	0	4
GCF_011378905.1	100	1.01	refseq58357	2687288	Scaffold	k__Bacteria	p__Proteobacteria	c__Gammaproteobacteria	o__Alteromonadales	f__Alteromonadaceae	g__Paraglaciecola	s__Paraglaciecola sp. 20A4	3	0	0	1	1	0	0	0	1
GCF_011378815.1	100	0.13	refseq29134	2686351	Scaffold	k__Bacteria	p__Proteobacteria	c__Gammaproteobacteria	o__Alteromonadales	f__Pseudoalteromonadaceae	g__Pseudoalteromonas	s__Pseudoalteromonas sp. 31A1	3	0	0	0	2	0	0	0	1
GCF_011378665.1	100	0.13	refseq174152	1354081	Contig	k__Bacteria	p__Proteobacteria	c__Gammaproteobacteria	o__Alteromonadales	f__Pseudoalteromonadaceae	g__Pseudoalteromonas	s__Pseudoalteromonas sp. C1	3	0	0	0	2	0	0	0	1
GCF_011378625.1	100	0.52	refseq58353	2687287	Scaffold	k__Bacteria	p__Proteobacteria	c__Gammaproteobacteria	o__Alteromonadales	f__Pseudoalteromonadaceae	g__Pseudoalteromonas	s__Pseudoalteromonas sp. c7(2019)	3	0	0	0	2	0	0	0	1
GCF_011378685.1	100	0.43	refseq58269	2686345	Scaffold	k__Bacteria	p__Proteobacteria	c__Gammaproteobacteria	o__Alteromonadales	f__Pseudoalteromonadaceae	g__Pseudoalteromonas	s__Pseudoalteromonas sp. C8	3	0	0	0	2	0	0	0	1
GCF_011378755.1	100	0.18	refseq58273	2686350	Scaffold	k__Bacteria	p__Proteobacteria	c__Gammaproteobacteria	o__Alteromonadales	f__Pseudoalteromonadaceae	g__Pseudoalteromonas	s__Pseudoalteromonas sp. Z1A2	2	0	0	0	2	0	0	0	0
GCF_011378855.1	100	0.46	refseq58277	2686354	Scaffold	k__Bacteria	p__Proteobacteria	c__Gammaproteobacteria	o__Alteromonadales	f__Pseudoalteromonadaceae	g__Pseudoalteromonas	s__Pseudoalteromonas sp. Z1A8	3	0	0	0	2	0	0	0	1
GCF_011378845.1	100	0.13	refseq58276	2686353	Scaffold	k__Bacteria	p__Proteobacteria	c__Gammaproteobacteria	o__Alteromonadales	f__Pseudoalteromonadaceae	g__Pseudoalteromonas	s__Pseudoalteromonas sp. Z9A4	3	0	0	0	2	0	0	0	1
GCF_011440395.1	100	0.75	refseq174194	1166482	Scaffold	k__Bacteria	p__Proteobacteria	c__Gammaproteobacteria	o__Cellvibrionales	f__Cellvibrionaceae	g__Pseudomaricurvus	s__Pseudomaricurvus alcaniphilus	5	1	0	1	1	0	0	1	1
GCF_011683955.1	100	2.06	refseq174307	1306991	Contig	k__Bacteria	p__Proteobacteria	c__Gammaproteobacteria	o__Cellvibrionales	f__Cellvibrionaceae	g__Pseudomaricurvus	s__Pseudomaricurvus alkylphenolicus	8	0	0	1	2	0	0	0	5
GCF_011602365.1	100	1.42	refseq174227	1470433	Contig	k__Bacteria	p__Proteobacteria	c__Gammaproteobacteria	o__Alteromonadales	f__unclassified Alteromonadales family	g__Aestuariicella	s__Aestuariicella hydrocarbonica	4	0	0	0	1	0	0	0	3
GCF_011765255.1	100	0.35	refseq13600	2719587	Contig	k__Bacteria	p__Proteobacteria	c__Gammaproteobacteria	o__Pseudomonadales	f__Pseudomonadaceae	g__Pseudomonas	s__Pseudomonas sp. AN3A02	11	0	0	5	3	0	0	0	3
GCF_011602085.1	100	0.78	refseq174222	570281	Contig	k__Bacteria	p__Proteobacteria	c__Gammaproteobacteria	o__Cellvibrionales	f__Cellvibrionaceae	g__Pseudoteredinibacter	s__Pseudoteredinibacter isoporae	5	0	0	0	4	0	0	0	1
GCF_011683895.1	100	0.78	refseq36510	570281	Contig	k__Bacteria	p__Proteobacteria	c__Gammaproteobacteria	o__Cellvibrionales	f__Cellvibrionaceae	g__Pseudoteredinibacter	s__Pseudoteredinibacter isoporae	5	0	0	0	4	0	0	0	1
GCF_011605315.1	100	0.14	refseq14234	2717317	Scaffold	k__Bacteria	p__Proteobacteria	c__Gammaproteobacteria	o__Pseudomonadales	f__Pseudomonadaceae	g__Pseudomonas	s__Pseudomonas sp. D-134-1	5	0	0	1	1	0	0	0	3
GCF_012295615.1	100	0.33	refseq46957	207949	Complete Genome	k__Bacteria	p__Proteobacteria	c__Gammaproteobacteria	o__Oceanospirillales	f__Oceanospirillaceae	g__Bermanella	s__Bermanella marisrubri	7	0	0	0	1	0	0	0	6
GCF_012027715.1	100	0.07	refseq58490	2530043	Contig	k__Bacteria	p__Firmicutes	c__Erysipelotrichia	o__Erysipelotrichales	f__Erysipelotrichaceae	g__Massilimicrobiota	s__Massilimicrobiota sp. SW1139	0	0	0	0	0	0	0	0	0
GCF_012030485.1	100	0.72	refseq155209	129847	Contig	k__Bacteria	p__Proteobacteria	c__Gammaproteobacteria	o__Pseudomonadales	f__Pseudomonadaceae	g__Pseudomonas	s__Pseudomonas grimontii	9	0	0	3	2	0	0	0	4
GCF_012275345.1	100	1	refseq38760	2587113	Scaffold	k__Bacteria	p__Proteobacteria	c__Alphaproteobacteria	o__Hyphomicrobiales	f__Rhizobiaceae	g__Rhizobium	s__Rhizobium sp. SG570	10	1	1	2	2	0	1	1	2
GCF_012275435.1	100	1.78	refseq38760	2587114	Scaffold	k__Bacteria	p__Proteobacteria	c__Alphaproteobacteria	o__Hyphomicrobiales	f__Rhizobiaceae	g__Rhizobium	s__Rhizobium sp. SG741	7	1	1	2	1	0	1	1	0
GCF_012277335.1	100	1.78	refseq12155	2719023	Complete Genome	k__Bacteria	p__Actinobacteria	c__Actinomycetia	o__Pseudonocardiales	f__Pseudonocardiaceae	g__Saccharopolyspora	s__Saccharopolyspora sp. ASAGF58	29	1	4	5	1	0	4	1	13
GCF_012272835.1	100	0.84	refseq58546	2721624	Scaffold	k__Bacteria	p__Proteobacteria	c__Gammaproteobacteria	o__Cellvibrionales	f__Spongiibacteraceae	g__Spongiibacter	s__Spongiibacter sp. KMU-166	6	0	0	2	1	0	0	0	3
GCF_011820545.1	100	1.84	refseq16109	2721173	Complete Genome	k__Bacteria	p__Actinobacteria	c__Actinomycetia	o__Streptomycetales	f__Streptomycetaceae	g__Streptomyces	s__Streptomyces sp. DSM 40868	46	2	4	7	5	0	7	2	19
GCF_011801455.1	100	0.13	refseq4041	50719	Complete Genome	k__Bacteria	p__Proteobacteria	c__Gammaproteobacteria	o__Vibrionales	f__Vibrionaceae	g__Vibrio	s__Vibrio diabolicus	5	0	0	0	1	0	0	0	4
GCF_011806575.1	100	0.72	refseq155182	171383	Contig	k__Bacteria	p__Proteobacteria	c__Gammaproteobacteria	o__Vibrionales	f__Vibrionaceae	g__Vibrio	s__Vibrio hepatarius	4	0	0	0	1	0	0	0	3
GCF_012109195.1	100	0.83	refseq155260	158877	Complete Genome	k__Bacteria	p__Proteobacteria	c__Gammaproteobacteria	o__Enterobacterales	f__Enterobacteriaceae	g__Yokenella	s__Yokenella regensburgei	5	0	0	1	1	0	0	0	3
GCF_012910915.1	100	0.37	refseq175876	551760	Contig	k__Bacteria	p__Proteobacteria	c__Betaproteobacteria	o__Rhodocyclales	f__Rhodocyclaceae	g__Aromatoleum	s__Aromatoleum aromaticum	6	0	0	0	0	0	1	0	5
GCF_012932875.1	100	0.28	refseq9927	714314	Contig	k__Bacteria	p__Proteobacteria	c__Gammaproteobacteria	o__Enterobacterales	f__Pectobacteriaceae	g__Brenneria	s__Brenneria salicis	6	0	0	0	1	0	0	2	3
GCF_012926525.1	100	3.11	refseq58785	2716538	Scaffold	k__Bacteria	p__Firmicutes	c__Clostridia	o__Eubacteriales	f__Clostridiaceae	g__Clostridium	s__Clostridium sp. P21	1	0	0	0	1	0	0	0	0
GCF_012910715.1	100	0.32	refseq19191	2729136	Scaffold	k__Bacteria	p__Bacteroidetes	c__Flavobacteriia	o__Flavobacteriales	f__Flavobacteriaceae	g__Flavivirga	s__Flavivirga sp. Y03	2	0	0	0	0	0	1	0	1
GCF_012498665.1	100	0.34	refseq7164	175628	Contig	k__Bacteria	p__Actinobacteria	c__Actinomycetia	o__Corynebacteriales	f__Gordoniaceae	g__Gordonia	s__Gordonia paraffinivorans	16	1	0	9	1	0	2	0	3
GCF_012689215.1	100	1.52	refseq175777	569	Contig	k__Bacteria	p__Proteobacteria	c__Gammaproteobacteria	o__Enterobacterales	f__Hafniaceae	g__Hafnia	s__Hafnia alvei	4	0	0	0	1	0	0	0	3
GCF_012923785.1	100	0.41	refseq155446	395631	Complete Genome	k__Bacteria	p__Proteobacteria	c__Gammaproteobacteria	o__Enterobacterales	f__Enterobacteriaceae	g__Phytobacter	s__Phytobacter diazotrophicus	4	0	0	1	2	0	0	0	1
GCF_012933495.1	100	0.13	refseq5130	394751	Contig	k__Bacteria	p__Proteobacteria	c__Gammaproteobacteria	o__Alteromonadales	f__Pseudoalteromonadaceae	g__Pseudoalteromonas	s__Pseudoalteromonas arctica	3	0	0	0	2	0	0	0	1
GCF_012935355.1	100	0.13	refseq5130	394751	Contig	k__Bacteria	p__Proteobacteria	c__Gammaproteobacteria	o__Alteromonadales	f__Pseudoalteromonadaceae	g__Pseudoalteromonas	s__Pseudoalteromonas arctica	3	0	0	0	2	0	0	0	1
GCF_012952265.1	100	1.31	refseq34323	2729544	Contig	k__Bacteria	p__Proteobacteria	c__Gammaproteobacteria	o__Alteromonadales	f__Pseudoalteromonadaceae	g__Pseudoalteromonas	s__Pseudoalteromonas sp. NEC-BIFX-2020_015	6	0	0	1	3	0	0	1	1
GCF_012516435.1	100	0.93	refseq58608	2725288	Complete Genome	k__Bacteria	p__Proteobacteria	c__Deltaproteobacteria	o__Desulfovibrionales	f__Desulfovibrionaceae	g__Pseudodesulfovibrio	s__Pseudodesulfovibrio sp. zrk46	3	0	0	1	2	0	0	0	0
GCF_012935715.1	100	0.77	refseq3290	2730847	Complete Genome	k__Bacteria	p__Proteobacteria	c__Gammaproteobacteria	o__Pseudomonadales	f__Pseudomonadaceae	g__Pseudomonas	s__Pseudomonas sp. ADAK13	11	0	0	5	3	0	0	0	3
GCF_012844475.1	100	0.77	refseq58718	2725411	Contig	k__Bacteria	p__Proteobacteria	c__Gammaproteobacteria	o__Pseudomonadales	f__Pseudomonadaceae	g__Pseudomonas	s__Pseudomonas sp. SWRI 103	16	0	0	9	2	0	1	0	4
GCF_012720115.1	100	1.01	refseq155395	349750	Contig	k__Bacteria	p__Proteobacteria	c__Alphaproteobacteria	o__Sneathiellales	f__Sneathiellaceae	g__Sneathiella	s__Sneathiella chinensis	3	1	0	0	0	0	1	0	1
GCF_012932565.1	100	1.01	refseq58835	1964213	Contig	k__Bacteria	p__Proteobacteria	c__Alphaproteobacteria	o__Sneathiellales	f__Sneathiellaceae	g__Sneathiella	s__Sneathiella limimaris	6	1	0	0	2	0	1	0	2
GCF_012843315.1	100	0.16	refseq58709	2725308	Contig	k__Bacteria	p__Firmicutes	c__Bacilli	o__Lactobacillales	f__Streptococcaceae	g__Streptococcus	s__Streptococcus sp. WB01_FAA12	2	0	1	0	1	0	0	0	0
GCF_013004105.1	100	0.16	refseq58916	2732249	Complete Genome	k__Bacteria	p__Gemmatimonadetes	c__Gemmatimonadetes	o__Gemmatimonadales	f__Gemmatimonadaceae	g__Gemmatimonas	s__Gemmatimonas sp. TET16	3	0	0	0	1	0	2	0	0
GCF_013002825.1	100	0.76	refseq58913	2732353	Contig	k__Bacteria	p__Proteobacteria	c__Gammaproteobacteria	o__Alteromonadales	f__Pseudoalteromonadaceae	g__Pseudoalteromonas	s__Pseudoalteromonas sp. NEC-BIFX-2020_002	4	0	0	0	2	0	0	1	1
GCF_012986085.1	100	0.14	refseq14057	200451	Contig	k__Bacteria	p__Proteobacteria	c__Gammaproteobacteria	o__Pseudomonadales	f__Pseudomonadaceae	g__Pseudomonas	s__Pseudomonas poae	12	0	0	6	2	0	0	0	4
GCF_012985855.1	100	0.08	refseq12063	76760	Contig	k__Bacteria	p__Proteobacteria	c__Gammaproteobacteria	o__Pseudomonadales	f__Pseudomonadaceae	g__Pseudomonas	s__Pseudomonas rhodesiae	13	0	0	8	2	0	0	0	3
GCF_012985905.1	100	0.75	refseq12063	76760	Contig	k__Bacteria	p__Proteobacteria	c__Gammaproteobacteria	o__Pseudomonadales	f__Pseudomonadaceae	g__Pseudomonas	s__Pseudomonas rhodesiae	12	0	0	7	2	0	0	0	3
GCF_013112475.1	100	0.22	refseq1929	2735307	Contig	k__Bacteria	p__Proteobacteria	c__Gammaproteobacteria	o__Pseudomonadales	f__Pseudomonadaceae	g__Pseudomonas	s__Pseudomonas sp. SbB1	4	0	0	2	2	0	0	0	0
GCF_012985565.1	100	0.44	refseq4489	2717489	Contig	k__Bacteria	p__Proteobacteria	c__Gammaproteobacteria	o__Pseudomonadales	f__Pseudomonadaceae	g__Pseudomonas	s__Pseudomonas sp. WS 5010	13	1	0	3	2	0	0	0	7
GCF_012985535.1	100	0.49	refseq4489	2717490	Contig	k__Bacteria	p__Proteobacteria	c__Gammaproteobacteria	o__Pseudomonadales	f__Pseudomonadaceae	g__Pseudomonas	s__Pseudomonas sp. WS 5021	13	1	0	3	2	0	0	0	7
GCF_012985405.1	100	0.13	refseq2625	2717496	Contig	k__Bacteria	p__Proteobacteria	c__Gammaproteobacteria	o__Pseudomonadales	f__Pseudomonadaceae	g__Pseudomonas	s__Pseudomonas sp. WS 5407	16	0	0	6	2	0	1	0	7
GCF_012985595.1	100	0.56	refseq4489	2717486	Contig	k__Bacteria	p__Proteobacteria	c__Gammaproteobacteria	o__Pseudomonadales	f__Pseudomonadaceae	g__Pseudomonas	s__Pseudomonas sp. WS 5411	12	0	0	5	2	0	0	0	5
GCF_012985575.1	100	0.86	refseq4489	2717488	Contig	k__Bacteria	p__Proteobacteria	c__Gammaproteobacteria	o__Pseudomonadales	f__Pseudomonadaceae	g__Pseudomonas	s__Pseudomonas sp. WS 5413	13	0	0	5	2	0	0	0	6
GCF_012985385.1	100	1.51	refseq58874	2717497	Contig	k__Bacteria	p__Proteobacteria	c__Gammaproteobacteria	o__Pseudomonadales	f__Pseudomonadaceae	g__Pseudomonas	s__Pseudomonas sp. WS 5503	15	0	0	5	2	0	1	0	7
GCF_012985305.1	100	1.76	refseq3409	76761	Contig	k__Bacteria	p__Proteobacteria	c__Gammaproteobacteria	o__Pseudomonadales	f__Pseudomonadaceae	g__Pseudomonas	s__Pseudomonas veronii	9	0	0	3	3	0	0	0	3
GCF_012985315.1	100	0.83	refseq155524	76761	Contig	k__Bacteria	p__Proteobacteria	c__Gammaproteobacteria	o__Pseudomonadales	f__Pseudomonadaceae	g__Pseudomonas	s__Pseudomonas veronii	11	0	0	4	3	0	0	0	4
GCF_012985325.1	100	2.54	refseq3409	76761	Contig	k__Bacteria	p__Proteobacteria	c__Gammaproteobacteria	o__Pseudomonadales	f__Pseudomonadaceae	g__Pseudomonas	s__Pseudomonas veronii	10	0	0	4	3	0	0	0	3
GCF_012985365.1	100	2.72	refseq155525	76761	Contig	k__Bacteria	p__Proteobacteria	c__Gammaproteobacteria	o__Pseudomonadales	f__Pseudomonadaceae	g__Pseudomonas	s__Pseudomonas veronii	11	0	0	4	2	0	0	0	5
GCF_013007565.1	100	0.39	refseq29873	149015	Scaffold	k__Bacteria	p__Firmicutes	c__Bacilli	o__Lactobacillales	f__Streptococcaceae	g__Streptococcus	s__Streptococcus hyovaginalis	6	0	1	0	4	0	1	0	0
GCF_013007595.1	100	0.39	refseq29873	149015	Scaffold	k__Bacteria	p__Firmicutes	c__Bacilli	o__Lactobacillales	f__Streptococcaceae	g__Streptococcus	s__Streptococcus hyovaginalis	7	0	1	0	5	0	1	0	0
GCF_013009255.1	100	1.55	refseq58929	2730915	Complete Genome	k__Bacteria	p__Actinobacteria	c__Actinomycetia	o__Streptomycetales	f__Streptomycetaceae	g__Streptomyces	s__Streptomyces sp. Z423-1	35	0	5	5	6	0	3	2	14
GCF_013114045.1	100	0.85	refseq155683	300876	Contig	k__Bacteria	p__Proteobacteria	c__Gammaproteobacteria	o__Vibrionales	f__Vibrionaceae	g__Vibrio	s__Vibrio europaeus	8	0	0	2	2	0	0	1	3
GCF_013114105.1	100	0.78	refseq155685	171383	Contig	k__Bacteria	p__Proteobacteria	c__Gammaproteobacteria	o__Vibrionales	f__Vibrionaceae	g__Vibrio	s__Vibrio hepatarius	3	0	0	0	1	0	0	0	2
GCF_013048515.1	100	0.27	refseq58965	2591010	Contig	k__Bacteria	p__Proteobacteria	c__Gammaproteobacteria	o__Vibrionales	f__Vibrionaceae	g__Vibrio	s__Vibrio sp. 1-2 (7-a)	5	0	0	0	1	0	0	0	4
GCF_013048625.1	100	0.6	refseq58976	2591018	Contig	k__Bacteria	p__Proteobacteria	c__Gammaproteobacteria	o__Vibrionales	f__Vibrionaceae	g__Vibrio	s__Vibrio sp. 11-4(1)	5	0	0	0	1	0	0	0	4
GCF_013048545.1	100	0.26	refseq58969	2591012	Contig	k__Bacteria	p__Proteobacteria	c__Gammaproteobacteria	o__Vibrionales	f__Vibrionaceae	g__Vibrio	s__Vibrio sp. 2-2(2)	6	0	0	1	1	0	0	0	4
GCF_013048645.1	100	0.26	refseq58979	2591017	Contig	k__Bacteria	p__Proteobacteria	c__Gammaproteobacteria	o__Vibrionales	f__Vibrionaceae	g__Vibrio	s__Vibrio sp. 7-5(1-a)	6	0	0	1	1	0	0	0	4
GCF_013122355.1	100	0.2	refseq939	57975	Contig	k__Bacteria	p__Proteobacteria	c__Betaproteobacteria	o__Burkholderiales	f__Burkholderiaceae	g__Burkholderia	s__Burkholderia thailandensis	29	1	5	8	4	0	2	3	6
GCF_013201825.1	100	1.38	refseq17967	1462615	Complete Genome	k__Bacteria	p__Proteobacteria	c__Epsilonproteobacteria	o__Campylobacterales	f__Campylobacteraceae	g__Halarcobacter	s__Halarcobacter ebronensis	3	0	0	0	1	0	0	0	2
GCF_013184805.1	100	0.36	refseq59182	2721164	Scaffold	k__Bacteria	p__Proteobacteria	c__Alphaproteobacteria	o__Rhodobacterales	f__Rhodobacteraceae	g__Pseudoruegeria	s__Pseudoruegeria sp. HB172150	8	1	0	0	2	0	0	0	5
GCF_013303165.1	100	2.81	refseq177030	1121386	Contig	k__Bacteria	p__Firmicutes	c__Negativicutes	o__Selenomonadales	f__Sporomusaceae	g__Dendrosporobacter	s__Dendrosporobacter quercicolus	9	0	4	1	2	0	0	1	1
GCF_013315045.1	100	0.19	refseq2380	2702	Scaffold	k__Bacteria	p__Actinobacteria	c__Actinomycetia	o__Bifidobacteriales	f__Bifidobacteriaceae	g__Gardnerella	s__Gardnerella vaginalis	1	0	1	0	0	0	0	0	0
GCF_013315075.1	100	0.05	refseq22953	2702	Scaffold	k__Bacteria	p__Actinobacteria	c__Actinomycetia	o__Bifidobacteriales	f__Bifidobacteriaceae	g__Gardnerella	s__Gardnerella vaginalis	1	0	1	0	0	0	0	0	0
GCF_013266755.1	100	2.55	refseq37657	2732868	Scaffold	k__Bacteria	p__Proteobacteria	c__Betaproteobacteria	o__Burkholderiales	f__unclassified Burkholderiales family	g__Aquincola	s__Aquincola sp. S2	9	0	0	0	4	0	1	0	4
GCF_013285305.1	100	0.19	refseq4147	76760	Complete Genome	k__Bacteria	p__Proteobacteria	c__Gammaproteobacteria	o__Pseudomonadales	f__Pseudomonadaceae	g__Pseudomonas	s__Pseudomonas rhodesiae	9	0	0	3	2	0	0	0	4
GCF_013305685.1	100	0.11	refseq59368	2662034	Complete Genome	k__Bacteria	p__Proteobacteria	c__Gammaproteobacteria	o__Pseudomonadales	f__Pseudomonadaceae	g__Pseudomonas	s__Pseudomonas sp. 13159349	5	0	0	2	1	0	0	0	2
GCF_013276505.1	100	0.39	refseq30846	2582683	Scaffold	k__Bacteria	p__Firmicutes	c__Bacilli	o__Lactobacillales	f__Streptococcaceae	g__Streptococcus	s__Streptococcus sp. 5905	3	0	1	0	1	0	1	0	0
GCF_013285155.1	100	0.76	refseq176713	1285465	Contig	k__Bacteria	p__Bacteroidetes	c__Flavobacteriia	o__Flavobacteriales	f__Flavobacteriaceae	g__Winogradskyella	s__Winogradskyella undariae	3	0	0	0	0	0	1	0	2
GCF_013337705.1	100	0.3	refseq177183	488732	Contig	k__Bacteria	p__Proteobacteria	c__Betaproteobacteria	o__Burkholderiales	f__Burkholderiaceae	g__Burkholderia	s__Burkholderia diffusa	16	0	0	2	2	0	4	1	7
GCF_013328345.1	100	0.32	refseq59384	2741323	Contig	k__Bacteria	p__Proteobacteria	c__Gammaproteobacteria	o__Alteromonadales	f__Alteromonadaceae	g__Catenovulum	s__Catenovulum sp. SM1970	4	0	0	1	1	0	0	0	2
GCF_013367775.1	100	0.56	refseq59588	2745199	Complete Genome	k__Bacteria	p__Proteobacteria	c__Gammaproteobacteria	o__Cellvibrionales	f__Microbulbiferaceae	g__Microbulbifer	s__Microbulbifer sp. YPW1	6	0	0	1	1	0	1	0	3
GCF_013357925.1	100	1.04	refseq8004	1535768	Contig	k__Bacteria	p__Actinobacteria	c__Actinomycetia	o__Streptomycetales	f__Streptomycetaceae	g__Streptomyces	s__Streptomyces lunaelactis	27	1	1	1	4	0	4	2	14
GCF_013358105.1	100	1.23	refseq6656	1535768	Contig	k__Bacteria	p__Actinobacteria	c__Actinomycetia	o__Streptomycetales	f__Streptomycetaceae	g__Streptomyces	s__Streptomyces lunaelactis	34	3	3	5	4	1	5	1	12
GCF_013358245.1	100	0.95	refseq6656	1535768	Contig	k__Bacteria	p__Actinobacteria	c__Actinomycetia	o__Streptomycetales	f__Streptomycetaceae	g__Streptomyces	s__Streptomyces lunaelactis	34	4	2	6	4	0	6	1	11
GCF_013364155.1	100	1.86	refseq59515	2742137	Complete Genome	k__Bacteria	p__Actinobacteria	c__Actinomycetia	o__Streptomycetales	f__Streptomycetaceae	g__Streptomyces	s__Streptomyces sp. NA02950	40	4	2	4	6	0	4	4	16
GCF_013368925.1	100	0.55	refseq156178	50719	Contig	k__Bacteria	p__Proteobacteria	c__Gammaproteobacteria	o__Vibrionales	f__Vibrionaceae	g__Vibrio	s__Vibrio diabolicus	6	0	0	1	1	0	0	0	4
GCF_013373675.1	100	0.18	refseq59570	2746063	Scaffold	k__Bacteria	p__Bacteroidetes	c__Bacteroidia	o__Bacteroidales	f__Bacteroidaceae	g__Bacteroides	s__Bacteroides sp. L10-4	1	0	0	0	1	0	0	0	0
GCF_013386425.1	100	0.86	refseq59647	2726983	Scaffold	k__Bacteria	p__Proteobacteria	c__Gammaproteobacteria	o__Enterobacterales	f__Enterobacteriaceae	g__Cedecea	s__Cedecea sp. P7760	4	0	0	0	1	0	0	0	3
GCF_013377555.1	100	0.31	refseq59633	2729614	Contig	k__Bacteria	p__Proteobacteria	c__Alphaproteobacteria	o__Rhodobacterales	f__Rhodobacteraceae	g__Donghicola	s__Donghicola mangrovi	3	0	0	1	1	0	0	0	1
GCF_013409345.1	100	1.68	refseq16192	37633	Contig	k__Bacteria	p__Actinobacteria	c__Actinomycetia	o__Kineosporiales	f__Kineosporiaceae	g__Kineococcus	s__Kineococcus aurantiacus	6	0	1	1	1	0	2	0	1
GCF_013376245.1	100	0.19	refseq7599	215220	Scaffold	k__Bacteria	p__Proteobacteria	c__Alphaproteobacteria	o__Rhodospirillales	f__Acetobacteraceae	g__Komagataeibacter	s__Komagataeibacter swingsii	4	0	0	0	1	0	2	0	1
GCF_013373895.1	100	2.87	refseq59573	2740516	Contig	k__Bacteria	p__Proteobacteria	c__Gammaproteobacteria	o__Pseudomonadales	f__Pseudomonadaceae	g__Pseudomonas	s__Pseudomonas sp. BML-PP028	7	0	0	4	1	0	0	0	2
GCF_013385965.1	100	1.15	refseq22740	2006980	Scaffold	k__Bacteria	p__Proteobacteria	c__Gammaproteobacteria	o__Pseudomonadales	f__Pseudomonadaceae	g__Pseudomonas	s__Pseudomonas edaphica	14	0	0	5	4	0	0	0	5
GCF_013386545.1	100	0.75	refseq23306	2006980	Scaffold	k__Bacteria	p__Proteobacteria	c__Gammaproteobacteria	o__Pseudomonadales	f__Pseudomonadaceae	g__Pseudomonas	s__Pseudomonas edaphica	18	0	0	8	5	0	0	0	5
GCF_013386115.1	100	1.84	refseq156240	117681	Scaffold	k__Bacteria	p__Proteobacteria	c__Gammaproteobacteria	o__Pseudomonadales	f__Pseudomonadaceae	g__Pseudomonas	s__Pseudomonas gingeri	17	0	1	5	3	0	3	0	5
GCF_013385325.1	100	2.27	refseq156233	117681	Scaffold	k__Bacteria	p__Proteobacteria	c__Gammaproteobacteria	o__Pseudomonadales	f__Pseudomonadaceae	g__Pseudomonas	s__Pseudomonas gingeri	16	0	1	5	3	0	2	0	5
GCF_013385635.1	100	1.24	refseq8078	117681	Scaffold	k__Bacteria	p__Proteobacteria	c__Gammaproteobacteria	o__Pseudomonadales	f__Pseudomonadaceae	g__Pseudomonas	s__Pseudomonas gingeri	18	0	1	6	4	0	2	0	5
GCF_013385685.1	100	1.24	refseq8078	117681	Scaffold	k__Bacteria	p__Proteobacteria	c__Gammaproteobacteria	o__Pseudomonadales	f__Pseudomonadaceae	g__Pseudomonas	s__Pseudomonas gingeri	18	0	1	6	4	0	2	0	5
GCF_013385725.1	100	1.24	refseq8078	117681	Scaffold	k__Bacteria	p__Proteobacteria	c__Gammaproteobacteria	o__Pseudomonadales	f__Pseudomonadaceae	g__Pseudomonas	s__Pseudomonas gingeri	16	0	1	4	4	0	2	0	5
GCF_013385835.1	100	1.24	refseq8078	117681	Scaffold	k__Bacteria	p__Proteobacteria	c__Gammaproteobacteria	o__Pseudomonadales	f__Pseudomonadaceae	g__Pseudomonas	s__Pseudomonas gingeri	15	0	1	4	4	0	2	0	4
GCF_013385845.1	100	1.24	refseq8078	117681	Scaffold	k__Bacteria	p__Proteobacteria	c__Gammaproteobacteria	o__Pseudomonadales	f__Pseudomonadaceae	g__Pseudomonas	s__Pseudomonas gingeri	19	0	1	8	4	0	2	0	4
GCF_013385905.1	100	1.44	refseq156239	117681	Scaffold	k__Bacteria	p__Proteobacteria	c__Gammaproteobacteria	o__Pseudomonadales	f__Pseudomonadaceae	g__Pseudomonas	s__Pseudomonas gingeri	19	0	1	7	3	0	3	0	5
GCF_013385925.1	100	1.24	refseq8078	117681	Scaffold	k__Bacteria	p__Proteobacteria	c__Gammaproteobacteria	o__Pseudomonadales	f__Pseudomonadaceae	g__Pseudomonas	s__Pseudomonas gingeri	17	0	1	6	4	0	2	0	4
GCF_013386805.1	100	1.56	refseq8078	117681	Scaffold	k__Bacteria	p__Proteobacteria	c__Gammaproteobacteria	o__Pseudomonadales	f__Pseudomonadaceae	g__Pseudomonas	s__Pseudomonas gingeri	18	0	1	5	4	0	2	0	6
GCF_013386815.1	100	1.56	refseq8078	117681	Scaffold	k__Bacteria	p__Proteobacteria	c__Gammaproteobacteria	o__Pseudomonadales	f__Pseudomonadaceae	g__Pseudomonas	s__Pseudomonas gingeri	19	0	1	6	4	0	2	0	6
GCF_013385825.1	100	0.72	refseq156238	117680	Scaffold	k__Bacteria	p__Proteobacteria	c__Gammaproteobacteria	o__Pseudomonadales	f__Pseudomonadaceae	g__Pseudomonas	s__Pseudomonas reactans	14	0	0	7	4	0	0	0	3
GCF_013387065.1	100	0.77	refseq16375	117680	Scaffold	k__Bacteria	p__Proteobacteria	c__Gammaproteobacteria	o__Pseudomonadales	f__Pseudomonadaceae	g__Pseudomonas	s__Pseudomonas reactans	15	0	0	7	5	0	0	0	3
GCF_013371785.1	100	0.43	refseq3155	321846	Contig	k__Bacteria	p__Proteobacteria	c__Gammaproteobacteria	o__Pseudomonadales	f__Pseudomonadaceae	g__Pseudomonas	s__Pseudomonas simiae	12	0	0	5	3	0	1	0	3
GCF_013386105.1	100	0.48	refseq19692	2738812	Scaffold	k__Bacteria	p__Proteobacteria	c__Gammaproteobacteria	o__Pseudomonadales	f__Pseudomonadaceae	g__Pseudomonas	s__Pseudomonas sp. A4002	16	0	0	9	3	0	1	0	3
GCF_013386015.1	100	0.45	refseq9646	2738813	Scaffold	k__Bacteria	p__Proteobacteria	c__Gammaproteobacteria	o__Pseudomonadales	f__Pseudomonadaceae	g__Pseudomonas	s__Pseudomonas sp. B6001	15	0	0	8	4	0	0	0	3
GCF_013385805.1	100	0.45	refseq2821	2738814	Scaffold	k__Bacteria	p__Proteobacteria	c__Gammaproteobacteria	o__Pseudomonadales	f__Pseudomonadaceae	g__Pseudomonas	s__Pseudomonas sp. C6002	13	0	0	7	3	0	0	0	3
GCF_013385665.1	100	0.36	refseq2821	2738817	Scaffold	k__Bacteria	p__Proteobacteria	c__Gammaproteobacteria	o__Pseudomonadales	f__Pseudomonadaceae	g__Pseudomonas	s__Pseudomonas sp. D4002	15	0	0	8	3	0	0	0	4
GCF_013385605.1	100	0.56	refseq2821	2738818	Scaffold	k__Bacteria	p__Proteobacteria	c__Gammaproteobacteria	o__Pseudomonadales	f__Pseudomonadaceae	g__Pseudomonas	s__Pseudomonas sp. D5002	13	0	0	7	3	0	0	0	3
GCF_013385625.1	100	0.45	refseq9646	2738819	Scaffold	k__Bacteria	p__Proteobacteria	c__Gammaproteobacteria	o__Pseudomonadales	f__Pseudomonadaceae	g__Pseudomonas	s__Pseudomonas sp. D6002	14	0	0	7	4	0	0	0	3
GCF_013385565.1	100	0.56	refseq2821	2738820	Scaffold	k__Bacteria	p__Proteobacteria	c__Gammaproteobacteria	o__Pseudomonadales	f__Pseudomonadaceae	g__Pseudomonas	s__Pseudomonas sp. E6002	15	0	0	7	5	0	0	0	3
GCF_013385495.1	100	0.58	refseq9646	2738822	Scaffold	k__Bacteria	p__Proteobacteria	c__Gammaproteobacteria	o__Pseudomonadales	f__Pseudomonadaceae	g__Pseudomonas	s__Pseudomonas sp. F8002	15	0	0	8	3	0	0	0	4
GCF_013385435.1	100	0.48	refseq19692	2738823	Scaffold	k__Bacteria	p__Proteobacteria	c__Gammaproteobacteria	o__Pseudomonadales	f__Pseudomonadaceae	g__Pseudomonas	s__Pseudomonas sp. F9001	16	0	0	9	3	0	1	0	3
GCF_013385455.1	100	0.45	refseq2821	410942	Scaffold	k__Bacteria	p__Proteobacteria	c__Gammaproteobacteria	o__Pseudomonadales	f__Pseudomonadaceae	g__Pseudomonas	s__Pseudomonas sp. G1002	12	0	0	6	3	0	0	0	3
GCF_013385475.1	100	0.56	refseq19692	2738824	Scaffold	k__Bacteria	p__Proteobacteria	c__Gammaproteobacteria	o__Pseudomonadales	f__Pseudomonadaceae	g__Pseudomonas	s__Pseudomonas sp. G5001	13	0	0	7	3	0	0	0	3
GCF_013385345.1	100	0.45	refseq9646	2738825	Scaffold	k__Bacteria	p__Proteobacteria	c__Gammaproteobacteria	o__Pseudomonadales	f__Pseudomonadaceae	g__Pseudomonas	s__Pseudomonas sp. I8001	15	0	0	9	3	0	0	0	3
GCF_013385245.1	100	0.59	refseq22740	2738829	Scaffold	k__Bacteria	p__Proteobacteria	c__Gammaproteobacteria	o__Pseudomonadales	f__Pseudomonadaceae	g__Pseudomonas	s__Pseudomonas sp. IPO3747	15	0	0	5	5	0	0	0	5
GCF_013386835.1	100	0.45	refseq2821	2738826	Scaffold	k__Bacteria	p__Proteobacteria	c__Gammaproteobacteria	o__Pseudomonadales	f__Pseudomonadaceae	g__Pseudomonas	s__Pseudomonas sp. IPO3774	12	0	0	6	3	0	0	0	3
GCF_013385215.1	100	0.77	refseq2821	2738827	Scaffold	k__Bacteria	p__Proteobacteria	c__Gammaproteobacteria	o__Pseudomonadales	f__Pseudomonadaceae	g__Pseudomonas	s__Pseudomonas sp. IPO3775	15	0	0	9	3	0	0	0	3
GCF_013386825.1	100	1.79	refseq39513	2726976	Scaffold	k__Bacteria	p__Proteobacteria	c__Gammaproteobacteria	o__Pseudomonadales	f__Pseudomonadaceae	g__Pseudomonas	s__Pseudomonas sp. IPO3778	11	0	0	6	3	0	0	0	2
GCF_013386785.1	100	1.95	refseq39513	2726977	Scaffold	k__Bacteria	p__Proteobacteria	c__Gammaproteobacteria	o__Pseudomonadales	f__Pseudomonadaceae	g__Pseudomonas	s__Pseudomonas sp. IPO3779	11	0	0	6	3	0	0	0	2
GCF_013385205.1	100	1.17	refseq5342	29442	Scaffold	k__Bacteria	p__Proteobacteria	c__Gammaproteobacteria	o__Pseudomonadales	f__Pseudomonadaceae	g__Pseudomonas	s__Pseudomonas tolaasii	20	0	0	12	4	0	0	0	4
GCF_013385235.1	100	1.66	refseq5342	29442	Scaffold	k__Bacteria	p__Proteobacteria	c__Gammaproteobacteria	o__Pseudomonadales	f__Pseudomonadaceae	g__Pseudomonas	s__Pseudomonas tolaasii	19	0	0	11	4	0	0	0	4
GCF_013386035.1	100	2.26	refseq5342	29442	Scaffold	k__Bacteria	p__Proteobacteria	c__Gammaproteobacteria	o__Pseudomonadales	f__Pseudomonadaceae	g__Pseudomonas	s__Pseudomonas tolaasii	19	0	0	11	4	0	0	0	4
GCF_013386505.1	100	1.06	refseq5342	29442	Scaffold	k__Bacteria	p__Proteobacteria	c__Gammaproteobacteria	o__Pseudomonadales	f__Pseudomonadaceae	g__Pseudomonas	s__Pseudomonas tolaasii	24	0	0	16	4	0	0	0	4
GCF_013387135.1	100	1.66	refseq5342	29442	Scaffold	k__Bacteria	p__Proteobacteria	c__Gammaproteobacteria	o__Pseudomonadales	f__Pseudomonadaceae	g__Pseudomonas	s__Pseudomonas tolaasii	20	0	0	12	4	0	0	0	4
GCF_013373915.1	100	1.39	refseq59574	2740517	Contig	k__Bacteria	p__Proteobacteria	c__Gammaproteobacteria	o__Pseudomonadales	f__Pseudomonadaceae	g__Pseudomonas	s__Pseudomonas sp. BML-PP042	7	0	0	2	2	0	0	0	3
GCF_013386005.1	100	0.19	refseq13600	515393	Scaffold	k__Bacteria	p__Proteobacteria	c__Gammaproteobacteria	o__Pseudomonadales	f__Pseudomonadaceae	g__Pseudomonas	s__Pseudomonas yamanorum	13	0	0	5	3	0	0	0	5
GCF_013386135.1	100	0.67	refseq17599	515393	Scaffold	k__Bacteria	p__Proteobacteria	c__Gammaproteobacteria	o__Pseudomonadales	f__Pseudomonadaceae	g__Pseudomonas	s__Pseudomonas yamanorum	14	0	0	8	3	0	0	0	3
GCF_013386735.1	100	0.88	refseq17599	515393	Scaffold	k__Bacteria	p__Proteobacteria	c__Gammaproteobacteria	o__Pseudomonadales	f__Pseudomonadaceae	g__Pseudomonas	s__Pseudomonas yamanorum	12	0	0	6	3	0	0	0	3
GCF_013386985.1	100	0.19	refseq13600	515393	Scaffold	k__Bacteria	p__Proteobacteria	c__Gammaproteobacteria	o__Pseudomonadales	f__Pseudomonadaceae	g__Pseudomonas	s__Pseudomonas yamanorum	13	0	0	5	3	0	0	0	5
GCF_013393135.1	100	0.83	refseq34938	577	Contig	k__Bacteria	p__Proteobacteria	c__Gammaproteobacteria	o__Enterobacterales	f__Enterobacteriaceae	g__Raoultella	s__Raoultella terrigena	4	0	0	1	2	0	0	0	1
GCF_013410345.1	100	1	refseq16642	1838	Contig	k__Bacteria	p__Actinobacteria	c__Actinomycetia	o__Pseudonocardiales	f__Pseudonocardiaceae	g__Saccharopolyspora	s__Saccharopolyspora hordei	11	0	0	2	2	0	4	1	2
GCF_013378475.1	100	4.34	refseq3390	162	Contig	k__Bacteria	p__Spirochaetes	c__Spirochaetia	o__Spirochaetales	f__Spirochaetaceae	g__Treponema	s__Treponema phagedenis	0	0	0	0	0	0	0	0	0
GCF_013388315.1	100	4.91	refseq3390	162	Chromosome	k__Bacteria	p__Spirochaetes	c__Spirochaetia	o__Spirochaetales	f__Spirochaetaceae	g__Treponema	s__Treponema phagedenis	0	0	0	0	0	0	0	0	0
GCF_013403865.1	100	0.32	refseq59779	2697008	Contig	k__Bacteria	p__Bacteroidetes	c__Flavobacteriia	o__Flavobacteriales	f__Flavobacteriaceae	g__Winogradskyella	s__Winogradskyella costae	3	0	1	0	0	0	1	1	0
GCF_013394595.1	100	0.38	refseq59748	2686077	Complete Genome	k__Bacteria	p__Bacteroidetes	c__Flavobacteriia	o__Flavobacteriales	f__Flavobacteriaceae	g__Winogradskyella	s__Winogradskyella forsetii	4	0	1	0	0	0	2	0	1
GCF_013394615.1	100	0.38	refseq23317	2686077	Complete Genome	k__Bacteria	p__Bacteroidetes	c__Flavobacteriia	o__Flavobacteriales	f__Flavobacteriaceae	g__Winogradskyella	s__Winogradskyella forsetii	4	0	1	0	0	0	2	0	1
GCF_013404085.1	100	0.39	refseq59790	2697010	Contig	k__Bacteria	p__Bacteroidetes	c__Flavobacteriia	o__Flavobacteriales	f__Flavobacteriaceae	g__Winogradskyella	s__Winogradskyella helgolandensis	2	0	0	0	0	0	1	1	0
GCF_013394675.1	100	0.39	refseq59796	2697010	Complete Genome	k__Bacteria	p__Bacteroidetes	c__Flavobacteriia	o__Flavobacteriales	f__Flavobacteriaceae	g__Winogradskyella	s__Winogradskyella helgolandensis	2	0	0	0	0	0	1	1	0
GCF_013403985.1	100	0.97	refseq59788	2686076	Contig	k__Bacteria	p__Bacteroidetes	c__Flavobacteriia	o__Flavobacteriales	f__Flavobacteriaceae	g__Winogradskyella	s__Winogradskyella ludwigii	3	0	1	0	0	0	1	1	0
GCF_013403915.1	100	0.32	refseq177887	664642	Scaffold	k__Bacteria	p__Bacteroidetes	c__Flavobacteriia	o__Flavobacteriales	f__Flavobacteriaceae	g__Winogradskyella	s__Winogradskyella pacifica	4	0	1	0	0	0	1	1	1
GCF_013394655.1	100	0.7	refseq44553	2686078	Complete Genome	k__Bacteria	p__Bacteroidetes	c__Flavobacteriia	o__Flavobacteriales	f__Flavobacteriaceae	g__Winogradskyella	s__Winogradskyella schleiferi	5	0	1	1	0	0	2	0	1
GCF_013404025.1	100	0.65	refseq177888	1285465	Contig	k__Bacteria	p__Bacteroidetes	c__Flavobacteriia	o__Flavobacteriales	f__Flavobacteriaceae	g__Winogradskyella	s__Winogradskyella undariae	3	0	0	0	0	0	1	0	2
GCF_013404055.1	100	0.65	refseq177889	1285465	Contig	k__Bacteria	p__Bacteroidetes	c__Flavobacteriia	o__Flavobacteriales	f__Flavobacteriaceae	g__Winogradskyella	s__Winogradskyella undariae	3	0	0	0	0	0	1	0	2
GCF_013403955.1	100	0.81	refseq59786	2615024	Contig	k__Bacteria	p__Bacteroidetes	c__Flavobacteriia	o__Flavobacteriales	f__Flavobacteriaceae	g__Winogradskyella	s__Winogradskyella vidalii	3	0	0	0	0	0	2	0	1
GCF_013403925.1	100	1.29	refseq59785	2697007	Contig	k__Bacteria	p__Bacteroidetes	c__Flavobacteriia	o__Flavobacteriales	f__Flavobacteriaceae	g__Winogradskyella	s__Winogradskyella wichelsiae	3	0	0	0	0	0	1	1	1
GCF_013417635.1	100	0.12	refseq59868	2601166	Contig	k__Bacteria	p__Proteobacteria	c__Gammaproteobacteria	o__Pseudomonadales	f__Moraxellaceae	g__Acinetobacter	s__Acinetobacter sp. YH12239	4	0	0	1	0	0	0	0	3
GCF_013522705.1	100	0.08	refseq156497	244566	Contig	k__Bacteria	p__Proteobacteria	c__Gammaproteobacteria	o__Pseudomonadales	f__Pseudomonadaceae	g__Pseudomonas	s__Pseudomonas lurida	10	0	0	3	2	0	1	0	4
GCF_013522855.1	100	0.22	refseq156499	70775	Contig	k__Bacteria	p__Proteobacteria	c__Gammaproteobacteria	o__Pseudomonadales	f__Pseudomonadaceae	g__Pseudomonas	s__Pseudomonas plecoglossicida	5	0	0	1	0	0	1	0	3
GCF_013462275.1	100	0.83	refseq178211	575	Complete Genome	k__Bacteria	p__Proteobacteria	c__Gammaproteobacteria	o__Enterobacterales	f__Enterobacteriaceae	g__Raoultella	s__Raoultella planticola	4	0	0	1	2	0	0	0	1
GCF_013522965.1	100	0.24	refseq178250	1211807	Contig	k__Bacteria	p__Proteobacteria	c__Gammaproteobacteria	o__Pseudomonadales	f__Pseudomonadaceae	g__Pseudomonas	s__Pseudomonas kunmingensis	8	0	0	0	1	0	1	0	6
GCF_013874375.1	100	2.17	refseq4628	2755405	Complete Genome	k__Bacteria	p__Bacteroidetes	c__Bacteroidia	o__Bacteroidales	f__Bacteroidaceae	g__Bacteroides	s__Bacteroides sp. CACC 737	0	0	0	0	0	0	0	0	0
GCF_013822785.1	100	0.46	refseq60115	2732364	Complete Genome	k__Bacteria	p__Proteobacteria	c__Betaproteobacteria	o__Burkholderiales	f__Burkholderiaceae	g__Burkholderia	s__Burkholderia sp. MBR-1	13	0	0	1	1	0	3	1	7
GCF_014041995.1	100	4.98	refseq20573	2758440	Complete Genome	k__Bacteria	p__Actinobacteria	c__Actinomycetia	o__Actinomycetales	f__Actinomycetaceae	g__Arcanobacterium	s__Arcanobacterium sp. JY-X040	0	0	0	0	0	0	0	0	0
GCF_014062155.1	100	0.54	refseq22090	2219225	Contig	k__Bacteria	p__Proteobacteria	c__Gammaproteobacteria	o__Pseudomonadales	f__Pseudomonadaceae	g__Pseudomonas	s__Pseudomonas asiatica	5	0	0	2	2	0	0	0	1
GCF_014062135.1	100	0.91	refseq25618	2666183	Contig	k__Bacteria	p__Proteobacteria	c__Gammaproteobacteria	o__Pseudomonadales	f__Pseudomonadaceae	g__Pseudomonas	s__Pseudomonas juntendi	11	0	0	9	0	0	0	0	2
GCF_014062305.1	100	0.33	refseq10815	2666183	Contig	k__Bacteria	p__Proteobacteria	c__Gammaproteobacteria	o__Pseudomonadales	f__Pseudomonadaceae	g__Pseudomonas	s__Pseudomonas juntendi	8	0	0	6	1	0	0	0	1
GCF_013607945.1	100	0.65	refseq156506	76758	Scaffold	k__Bacteria	p__Proteobacteria	c__Gammaproteobacteria	o__Pseudomonadales	f__Pseudomonadaceae	g__Pseudomonas	s__Pseudomonas orientalis	15	0	0	5	2	0	1	0	7
GCF_013778505.1	100	1.06	refseq5525	1880678	Scaffold	k__Bacteria	p__Proteobacteria	c__Gammaproteobacteria	o__Pseudomonadales	f__Pseudomonadaceae	g__Pseudomonas	s__Pseudomonas sivasensis	12	0	0	5	2	0	1	0	4
GCF_013778535.1	100	0.59	refseq5525	1880678	Scaffold	k__Bacteria	p__Proteobacteria	c__Gammaproteobacteria	o__Pseudomonadales	f__Pseudomonadaceae	g__Pseudomonas	s__Pseudomonas sivasensis	12	0	0	5	2	0	1	0	4
GCF_013623775.1	100	0.3	refseq60110	2729134	Contig	k__Bacteria	p__Bacteroidetes	c__Cytophagia	o__Cytophagales	f__Hymenobacteraceae	g__Rufibacter	s__Rufibacter sp. XAAS-G3-1	3	0	1	0	0	0	2	0	0
GCF_014138635.1	100	0.52	refseq32634	150723	Scaffold	k__Bacteria	p__Proteobacteria	c__Alphaproteobacteria	o__Hyphomicrobiales	f__Phyllobacteriaceae	g__Aminobacter	s__Aminobacter ciceronei	9	0	0	1	2	0	1	0	5
GCF_014138625.1	100	0.52	refseq32634	150723	Scaffold	k__Bacteria	p__Proteobacteria	c__Alphaproteobacteria	o__Hyphomicrobiales	f__Phyllobacteriaceae	g__Aminobacter	s__Aminobacter ciceronei	9	0	0	1	2	0	1	0	5
GCF_014141665.1	100	0.26	refseq1682	488447	Scaffold	k__Bacteria	p__Proteobacteria	c__Betaproteobacteria	o__Burkholderiales	f__Burkholderiaceae	g__Burkholderia	s__Burkholderia contaminans	19	1	0	3	1	0	5	0	9
GCF_014141685.1	100	0.26	refseq1682	488447	Scaffold	k__Bacteria	p__Proteobacteria	c__Betaproteobacteria	o__Burkholderiales	f__Burkholderiaceae	g__Burkholderia	s__Burkholderia contaminans	19	1	0	3	1	0	5	0	9
GCF_014141725.1	100	0.26	refseq1682	488447	Scaffold	k__Bacteria	p__Proteobacteria	c__Betaproteobacteria	o__Burkholderiales	f__Burkholderiaceae	g__Burkholderia	s__Burkholderia contaminans	19	1	0	3	1	0	5	0	9
GCF_014191505.1	100	0.84	refseq178792	616997	Contig	k__Bacteria	p__Actinobacteria	c__Actinomycetia	o__Corynebacteriales	f__Mycobacteriaceae	g__Hoyosella	s__Hoyosella altamirensis	10	0	0	5	0	0	2	1	2
GCF_014121165.1	100	0.95	refseq201805	33995	Contig	k__Bacteria	p__Proteobacteria	c__Alphaproteobacteria	o__Rhodospirillales	f__Acetobacteraceae	g__Komagataeibacter	s__Komagataeibacter europaeus	6	0	0	1	1	0	3	0	1
GCF_014161995.1	100	0.91	refseq19635	319939	Complete Genome	k__Bacteria	p__Proteobacteria	c__Gammaproteobacteria	o__Pseudomonadales	f__Pseudomonadaceae	g__Pseudomonas	s__Pseudomonas otitidis	8	0	1	2	2	0	0	0	3
GCF_014191725.1	100	1.26	refseq116430	1562603	Scaffold	k__Bacteria	p__Proteobacteria	c__Gammaproteobacteria	o__Cellvibrionales	f__Microbulbiferaceae	g__Microbulbifer	s__Microbulbifer rhizosphaerae	8	1	0	1	2	0	0	0	4
GCF_014190915.1	100	0.86	refseq116464	912594	Scaffold	k__Bacteria	p__Actinobacteria	c__Actinomycetia	o__Corynebacteriales	f__Mycobacteriaceae	g__Mycolicibacterium	s__Mycolicibacterium iranicum	13	2	1	4	1	0	2	3	0
GCF_014194265.1	100	0.17	refseq203328	1807	Scaffold	k__Bacteria	p__Actinobacteria	c__Actinomycetia	o__Corynebacteriales	f__Mycobacteriaceae	g__Mycolicibacterium	s__Mycolicibacterium obuense	15	1	2	5	0	0	1	4	2
GCF_014195025.1	100	2.41	refseq11415	2587125	Contig	k__Bacteria	p__Actinobacteria	c__Actinomycetia	o__Corynebacteriales	f__Mycobacteriaceae	g__Mycolicibacterium	s__Mycolicibacterium sp. BK556	18	2	3	5	1	0	2	3	2
GCF_014195125.1	100	2.3	refseq11415	2587098	Scaffold	k__Bacteria	p__Actinobacteria	c__Actinomycetia	o__Corynebacteriales	f__Mycobacteriaceae	g__Mycolicibacterium	s__Mycolicibacterium sp. BK607	18	2	3	5	1	0	2	3	2
GCF_014195195.1	100	2.81	refseq11415	2587099	Scaffold	k__Bacteria	p__Actinobacteria	c__Actinomycetia	o__Corynebacteriales	f__Mycobacteriaceae	g__Mycolicibacterium	s__Mycolicibacterium sp. BK634	18	3	3	6	1	0	2	2	1
[truncated: 173,373 more rows]

## Sheet: DataS2
genus	count	mean	std	cv	range
[truncated: 1,568 more rows]
