# Supplementary material for: Amplicon-based prediction of secondary metabolic potential of microbiomes facilitates natural product discovery
Source: Synth Syst Biotechnol. 2025 Nov 4;11:385–96. doi: 10.1016/j.synbio.2025.10.012 (PMC12637254; doi:10.1016/j.synbio.2025.10.012)
Supplement: Multimedia component 3 [file mmc3.xlsx]

## Sheet: Fig1B
	unique_counts
kindom	1
phylum	32
class	76
order	193
family	502
genus	2536
species	22806

## Sheet: Fig1C
phylum	genus	16S_rRNA	Num_BGC	Num_genome	Log10_Num_genome
p__Actinobacteria	g__Actinocrispum	refseq116177	54	1	0
p__Proteobacteria	g__Corallococcus	refseq4333	53.7209	43	1.63347
p__Actinobacteria	g__Crossiella	refseq11408	53	3	0.477121
p__Proteobacteria	g__Pyxidicoccus	refseq57933	51	1	0
p__Actinobacteria	g__Kibdelosporangium	refseq181053	49.7143	7	0.845098
p__Actinobacteria	g__Allokutzneria	refseq14480	47	3	0.477121
p__Actinobacteria	g__Embleya	refseq17717	47	1	0
p__Actinobacteria	g__Kutzneria	refseq160088	46.6667	3	0.477121
p__Proteobacteria	g__Cystobacter	refseq124143	45	2	0.30103
p__Actinobacteria	g__Aldersonia	refseq134430	41	1	0
p__Proteobacteria	g__Enhygromyxa	refseq130604	40.3333	3	0.477121
p__Cyanobacteria	g__Moorea	refseq46948	39.6667	3	0.477121
p__Actinobacteria	g__Catenulispora	refseq24089	39.5	2	0.30103
p__Actinobacteria	g__Kitasatospora	refseq14286	38.6757	37	1.5682
p__Actinobacteria	g__Actinophytocola	refseq102276	38.4	5	0.69897
p__Proteobacteria	g__Sorangium	refseq128894	38.4	5	0.69897
p__Proteobacteria	g__Archangium	refseq24586	37.75	4	0.60206
p__Actinobacteria	g__Streptomyces	refseq1415	37.0153	1760	3.24551
p__Proteobacteria	g__Chondromyces	refseq92289	36.5	2	0.30103
p__Actinobacteria	g__Saccharothrix	refseq123985	35.6316	19	1.27875
p__Actinobacteria	g__Longimycelium	refseq180022	35	1	0
p__Proteobacteria	g__Melittangium	refseq20196	34	1	0
p__Proteobacteria	g__Mycetohabitans	refseq106476	34	1	0
p__Actinobacteria	g__Actinokineospora	refseq12482	32.5	14	1.14613
p__Actinobacteria	g__Lentzea	refseq151451	32.5	20	1.30103
p__Proteobacteria	g__Myxococcus	refseq1883	32.4318	44	1.64345
p__Actinobacteria	g__Goodfellowiella	refseq56045	32	1	0
p__Proteobacteria	g__Hyalangium	refseq106135	32	1	0
p__Proteobacteria	g__Plesiocystis	refseq129517	32	1	0
p__Proteobacteria	g__Stigmatella	refseq115197	31.6667	3	0.477121
p__Proteobacteria	g__Nannocystis	refseq165476	31.5	2	0.30103
p__Actinobacteria	g__Amycolatopsis	refseq4244	31.3214	112	2.04922
p__Actinobacteria	g__Alloactinosynnema	refseq22917	31	1	0
p__Actinobacteria	g__Labedaea	refseq70337	31	1	0
p__Cyanobacteria	g__Komarekiella	refseq180575	31	1	0
p__Actinobacteria	g__Actinoalloteichus	refseq11747	30.5	6	0.778151
p__Actinobacteria	g__Umezawaea	refseq106165	30.5	2	0.30103
p__Actinobacteria	g__Nocardia	refseq2223	29.417	223	2.3483
p__Actinobacteria	g__Streptosporangium	refseq151254	29.3333	3	0.477121
p__Actinobacteria	g__Streptacidiphilus	refseq7708	29.0833	12	1.07918
p__Actinobacteria	g__Nonomuraea	refseq125961	29	1	0
p__Cyanobacteria	g__Brasilonema	refseq24116	28.6667	3	0.477121
p__Actinobacteria	g__Actinosynnema	refseq156277	28	2	0.30103
p__Actinobacteria	g__Streptoalloteichus	refseq153072	28	1	0
p__Cyanobacteria	g__Roholtiella	refseq181791	28	1	0
p__Cyanobacteria	g__Chamaesiphon	refseq198711	27.5	2	0.30103
p__Cyanobacteria	g__unclassified Nostocaceae genus	refseq184003	27.5	2	0.30103
p__Actinobacteria	g__Actinomadura	refseq52839	27.2857	7	0.845098
p__Actinobacteria	g__Longispora	refseq14093	27	3	0.477121
p__Cyanobacteria	g__Desmonostoc	refseq180407	27	1	0
p__Proteobacteria	g__Photorhabdus	refseq7271	26.9667	60	1.77815
p__Actinobacteria	g__Frankia	refseq49305	26.68	25	1.39794
p__Proteobacteria	g__Polyangium	refseq80867	26	1	0
p__Cyanobacteria	g__Tolypothrix	refseq181880	25.5	2	0.30103
p__Actinobacteria	g__Catellatospora	refseq81367	25.3333	3	0.477121
p__Actinobacteria	g__Mangrovihabitans	refseq180029	25	1	0
p__Actinobacteria	g__Salinispora	refseq1641	24.92	25	1.39794
p__Actinobacteria	g__Verrucosispora	refseq180033	24.3333	3	0.477121
p__Cyanobacteria	g__Scytonema	refseq86797	24.2	5	0.69897
p__Actinobacteria	g__Antrihabitans	refseq58838	24	3	0.477121
p__Actinobacteria	g__Couchioplanes	refseq203569	24	2	0.30103
p__Actinobacteria	g__Fodinicola	refseq31451	24	1	0
p__Actinobacteria	g__Herbihabitans	refseq116176	24	1	0
p__Actinobacteria	g__Plantactinospora	refseq115958	24	2	0.30103
p__Cyanobacteria	g__Iningainema	refseq180429	24	1	0
p__Proteobacteria	g__Haliangium	refseq30826	24	1	0
p__Cyanobacteria	g__Hapalosiphon	refseq93260	23	1	0
p__Cyanobacteria	g__Hyella	refseq172552	23	1	0
p__Cyanobacteria	g__Nostoc	refseq21134	23	55	1.74036
p__Proteobacteria	g__Burkholderia	refseq69	22.7975	3792	3.57887
p__Cyanobacteria	g__Calothrix	refseq123586	22.75	4	0.60206
p__Actinobacteria	g__Actinospica	refseq149173	22.5	4	0.60206
p__Cyanobacteria	g__Cylindrospermum	refseq180418	22.5	2	0.30103
p__Actinobacteria	g__Saccharopolyspora	refseq12219	22.4667	30	1.47712
p__Cyanobacteria	g__Plectonema	refseq181822	22	1	0
p__Cyanobacteria	g__Westiellopsis	refseq53835	22	1	0
p__Cyanobacteria	g__Chlorogloeopsis	refseq23252	21.6667	3	0.477121
p__Actinobacteria	g__Rhodococcus	refseq900	21.1073	382	2.58206
p__Actinobacteria	g__Gandjariella	refseq54745	21	1	0
p__Actinobacteria	g__Hamadaea	refseq128159	21	1	0
p__Actinobacteria	g__Marinactinospora	refseq167628	21	1	0
p__Cyanobacteria	g__Crocosphaera	refseq47922	20.75	4	0.60206
p__Chloroflexi	g__Thermosporothrix	refseq74602	20.5	2	0.30103
p__Actinobacteria	g__Catenuloplanes	refseq130407	20	1	0
p__Actinobacteria	g__Smaragdicoccus	refseq26056	20	2	0.30103
p__Actinobacteria	g__Allonocardiopsis	refseq115947	19	1	0
p__Firmicutes	g__Chengkuizengella	refseq57599	19	1	0
p__Proteobacteria	g__Sandaracinus	refseq84508	19	1	0
p__Proteobacteria	g__Tahibacter	refseq70346	19	1	0
p__Actinobacteria	g__Nocardiopsis	refseq3869	18.963	27	1.43136
p__Actinobacteria	g__Micromonospora	refseq14298	18.906	117	2.06819
p__Cyanobacteria	g__Aulosira	refseq180368	18.6667	3	0.477121
p__Actinobacteria	g__Pseudosporangium	refseq184641	18.5	2	0.30103
p__Actinobacteria	g__Mycobacteroides	refseq55	18.3917	1902	3.27921
p__Actinobacteria	g__Allostreptomyces	refseq10441	18	1	0
p__Actinobacteria	g__Krasilnikovia	refseq24940	18	1	0
p__Proteobacteria	g__Xenorhabdus	refseq28591	17.7	10	1
p__Cyanobacteria	g__Trichormus	refseq4012	17.6667	12	1.07918
p__Actinobacteria	g__Skermania	refseq115792	17.5	2	0.30103
p__Proteobacteria	g__Tistrella	refseq179792	17.5	2	0.30103
p__Bacteroidetes	g__Chitinophaga	refseq15724	17.4182	55	1.74036
p__Actinobacteria	g__Williamsia	refseq19371	17.0909	11	1.04139
p__Actinobacteria	g__Spirillospora	refseq130435	17	1	0
p__Actinobacteria	g__Actinoplanes	refseq30509	16.8333	6	0.778151
p__Actinobacteria	g__Marinitenerispora	refseq28564	16.6667	3	0.477121
p__Cyanobacteria	g__Pleurocapsa	refseq130022	16.5	2	0.30103
p__Actinobacteria	g__Mycolicibacterium	refseq2730	16.4096	293	2.46687
p__Actinobacteria	g__Thermomonospora	refseq46385	16.4	5	0.69897
p__Firmicutes	g__Brevibacillus	refseq27164	16.34	50	1.69897
p__Cyanobacteria	g__Mastigocladopsis	refseq130013	16	1	0
p__Cyanobacteria	g__Rivularia	refseq22227	16	1	0
p__Firmicutes	g__Anaerobacterium	refseq62382	16	1	0
p__Proteobacteria	g__Oleiphilus	refseq13014	16	1	0
p__Proteobacteria	g__Teredinibacter	refseq17254	15.8571	7	0.845098
p__Cyanobacteria	g__Fischerella	refseq4230	15.7241	29	1.4624
p__Actinobacteria	g__Actinopolyspora	refseq142014	15.6667	9	0.954243
p__Cyanobacteria	g__Anabaena	refseq18489	15.5217	23	1.36173
p__Actinobacteria	g__Asanoa	refseq185999	15.5	2	0.30103
p__Actinobacteria	g__Phytomonospora	refseq116655	15.5	2	0.30103
p__Proteobacteria	g__Lonsdalea	refseq8883	15.3667	30	1.47712
p__Actinobacteria	g__Stackebrandtia	refseq42801	15	2	0.30103
p__Bacteroidetes	g__Dinghuibacter	refseq70437	15	1	0
p__Bacteroidetes	g__Puia	refseq60969	15	1	0
p__Cyanobacteria	g__Gloeothece	refseq117186	15	1	0
p__Cyanobacteria	g__Richelia	refseq114860	15	2	0.30103
p__Cyanobacteria	g__Xenococcus	refseq130049	15	1	0
p__Firmicutes	g__Xylanibacillus	refseq109642	15	1	0
p__Proteobacteria	g__Andreprevotia	refseq83631	15	3	0.477121
p__Actinobacteria	g__Mycobacterium	refseq2	14.7969	7318	3.86439
p__Actinobacteria	g__Tsukamurella	refseq26830	14.6667	6	0.778151
p__Actinobacteria	g__Gordonia	refseq4724	14.3816	76	1.88081
p__Actinobacteria	g__Saccharomonospora	refseq17272	14.0625	16	1.20412
p__Actinobacteria	g__Prauserella	refseq12716	14	11	1.04139
p__Chloroflexi	g__Herpetosiphon	refseq89695	14	1	0
p__Chloroflexi	g__Tengunoibacter	refseq53408	14	1	0
p__Cyanobacteria	g__Fortiea	refseq34445	14	2	0.30103
p__Cyanobacteria	g__Hydrococcus	refseq50494	14	1	0
p__Proteobacteria	g__Exilibacterium	refseq55457	14	1	0
p__Proteobacteria	g__Lamprobacter	refseq184752	14	1	0
p__Proteobacteria	g__Zooshikella	refseq113384	14	4	0.60206
p__Actinobacteria	g__Streptomonospora	refseq21284	13.75	4	0.60206
p__Proteobacteria	g__Methylovulum	refseq113198	13.6667	3	0.477121
p__Proteobacteria	g__Methylosinus	refseq10459	13.6154	13	1.11394
p__Bacteroidetes	g__Sinomicrobium	refseq165970	13.5	2	0.30103
p__Chloroflexi	g__Ktedonobacter	refseq184887	13.5	4	0.60206
p__Cyanobacteria	g__Dolichospermum	refseq181827	13.5	14	1.14613
p__Actinobacteria	g__Pseudonocardia	refseq4272	13.3182	22	1.34242
p__Proteobacteria	g__Pseudomonas	refseq4	13.2198	10254	4.01089
p__Cyanobacteria	g__Nodularia	refseq49964	13.2	5	0.69897
p__Firmicutes	g__Ruminiclostridium	refseq47598	13.1111	9	0.954243
p__Acidobacteria	g__Silvibacterium	refseq178884	13	2	0.30103
p__Actinobacteria	g__Actinorugispora	refseq70341	13	1	0
p__Actinobacteria	g__Planosporangium	refseq41955	13	1	0
p__Cyanobacteria	g__Chlorogloea	refseq198712	13	1	0
p__Cyanobacteria	g__Chroococcidiopsis	refseq180383	13	2	0.30103
p__Cyanobacteria	g__Gloeocapsa	refseq40482	13	2	0.30103
p__Cyanobacteria	g__Myxosarcina	refseq85107	13	1	0
p__Proteobacteria	g__Agarilytica	refseq25909	13	1	0
p__Proteobacteria	g__Candidatus Methylospira	refseq23106	13	1	0
p__Proteobacteria	g__Geomonas (Comamonadaceae)	refseq53341	13	1	0
p__Proteobacteria	g__Spartinivicinus	refseq16228	13	1	0
p__Bacteroidetes	g__Aquimarina	refseq17095	12.875	8	0.90309
p__Cyanobacteria	g__Microcystis	refseq8853	12.875	56	1.74819
p__Chloroflexi	g__Dictyobacter	refseq185645	12.8	5	0.69897
p__Proteobacteria	g__Trinickia	refseq8958	12.7778	18	1.25527
p__Cyanobacteria	g__Acaryochloris	refseq129928	12.75	4	0.60206
p__Proteobacteria	g__Hahella	refseq16784	12.75	4	0.60206
p__Proteobacteria	g__Methylocaldum	refseq110518	12.6667	3	0.477121
p__Proteobacteria	g__Paraburkholderia	refseq10326	12.559	229	2.35984
p__Cyanobacteria	g__Sphaerospermopsis	refseq181801	12.5	8	0.90309
p__Cyanobacteria	g__Stanieria	refseq30798	12.5	2	0.30103
p__Proteobacteria	g__Chitinivorax	refseq116474	12.5	2	0.30103
p__Proteobacteria	g__Methylocella	refseq139581	12.5	2	0.30103
p__Proteobacteria	g__Ralstonia	refseq284	12.4237	321	2.50651
p__Actinobacteria	g__Mycolicibacter	refseq26487	12.3333	36	1.5563
p__Proteobacteria	g__Methylocystis	refseq14670	12.25	8	0.90309
p__Actinobacteria	g__Haloactinospora	refseq41996	12	1	0
p__Actinobacteria	g__Jongsikchunia	refseq130140	12	1	0
p__Actinobacteria	g__Motilibacter	refseq54878	12	1	0
p__Actinobacteria	g__unclassified Glycomycetaceae genus	refseq107067	12	1	0
p__Bacteroidetes	g__Microscilla	refseq21565	12	1	0
p__Cyanobacteria	g__Cuspidothrix	refseq181828	12	1	0
p__Gemmatimonadetes	g__Longimicrobium	refseq18771	12	1	0
p__Planctomycetes	g__Rosistilla	refseq55631	12	3	0.477121
p__Planctomycetes	g__Schlesneria	refseq115465	12	1	0
p__Proteobacteria	g__Chitinimonas	refseq194704	12	5	0.69897
p__Proteobacteria	g__Enterobacillus	refseq62739	12	1	0
p__Proteobacteria	g__Pseudobacteriovorax	refseq168019	12	2	0.30103
p__Proteobacteria	g__Fluoribacter	refseq20307	11.8	15	1.17609
p__Proteobacteria	g__Chromobacterium	refseq2247	11.7971	69	1.83885
p__Cyanobacteria	g__Cylindrospermopsis	refseq9924	11.7647	17	1.23045
p__Bacteroidetes	g__Fulvivirga	refseq45346	11.75	8	0.90309
p__Actinobacteria	g__Hoyosella	refseq40175	11.6667	3	0.477121
p__Proteobacteria	g__Nitrospirillum	refseq147468	11.625	8	0.90309
p__Cyanobacteria	g__Leptolyngbya	refseq4831	11.5882	17	1.23045
p__Cyanobacteria	g__Aphanizomenon	refseq7787	11.5455	11	1.04139
p__Proteobacteria	g__Acidisphaera	refseq81799	11.5	2	0.30103
p__Proteobacteria	g__Robbsia	refseq27837	11.5	2	0.30103
p__Verrucomicrobia	g__Roseimicrobium	refseq61916	11.5	2	0.30103
p__Proteobacteria	g__Steroidobacter	refseq53000	11.4286	7	0.845098
p__Firmicutes	g__Bacillus	refseq163	11.3076	3892	3.59017
p__Actinobacteria	g__Kribbella	refseq46621	11.2143	28	1.44716
p__Proteobacteria	g__Ensifer	refseq2359	11.186	43	1.63347
p__Acidobacteria	g__Acidisarcina	refseq62194	11	1	0
p__Actinobacteria	g__Actinomycetospora	refseq58844	11	2	0.30103
p__Actinobacteria	g__Cryptosporangium	refseq151889	11	1	0
p__Actinobacteria	g__Segniliparus	refseq118300	11	1	0
p__Bacteroidetes	g__Niastella	refseq187324	11	8	0.90309
p__Cyanobacteria	g__Anabaenopsis	refseq23264	11	2	0.30103
p__Cyanobacteria	g__Aphanothece	refseq35408	11	2	0.30103
p__Cyanobacteria	g__Vulcanococcus	refseq189997	11	1	0
p__Planctomycetes	g__Candidatus Scalindua	refseq193847	11	1	0
p__Planctomycetes	g__Lignipirellula	refseq55627	11	1	0
p__Planctomycetes	g__Limnoglobus	refseq42512	11	1	0
p__Proteobacteria	g__Methylocapsa	refseq165647	11	3	0.477121
p__Proteobacteria	g__Oceanibaculum	refseq97550	11	3	0.477121
p__Proteobacteria	g__Pseudohalocynthiibacter	refseq173971	11	1	0
p__Bacteroidetes	g__Taibaiella	refseq116316	10.8333	6	0.778151
p__Proteobacteria	g__Azospirillum	refseq15265	10.8333	6	0.778151
p__Planctomycetes	g__Gemmata	refseq6600	10.8	5	0.69897
p__Bacteroidetes	g__Kordia	refseq27604	10.7143	7	0.845098
p__Proteobacteria	g__Inquilinus	refseq85405	10.6667	3	0.477121
p__Proteobacteria	g__Methylobacter	refseq27670	10.6667	3	0.477121
p__Proteobacteria	g__Reyranella	refseq78125	10.6667	3	0.477121
p__Proteobacteria	g__Azotobacter	refseq3537	10.6	5	0.69897
p__Proteobacteria	g__Dickeya	refseq3826	10.5614	114	2.0569
p__Proteobacteria	g__Caballeronia	refseq22034	10.55	40	1.60206
p__Proteobacteria	g__Skermanella	refseq46706	10.5	4	0.60206
p__Proteobacteria	g__Tatlockia	refseq6676	10.3636	11	1.04139
p__Proteobacteria	g__Rhizobium	refseq87	10.3341	838	2.92324
p__Proteobacteria	g__Rugamonas	refseq57335	10.3333	3	0.477121
p__Firmicutes	g__Paenibacillus	refseq18949	10.067	418	2.62118
p__Actinobacteria	g__Glycomyces	refseq130386	10	3	0.477121
p__Actinobacteria	g__Trebonia	refseq77821	10	1	0
p__Cyanobacteria	g__Chondrocystis	refseq22764	10	1	0
p__Cyanobacteria	g__Gloeocapsopsis	refseq37311	10	3	0.477121
p__Firmicutes	g__Methylomusa	refseq53515	10	1	0
p__Planctomycetes	g__Stieleria	refseq55713	10	2	0.30103
p__Proteobacteria	g__Facilibium	refseq106304	10	1	0
p__Proteobacteria	g__Imhoffiella	refseq161370	10	1	0
p__Proteobacteria	g__Lamprocystis	refseq125936	10	1	0
p__Proteobacteria	g__Litorimicrobium	refseq165279	10	1	0
p__Proteobacteria	g__Marinibacterium	refseq189084	10	1	0
p__Proteobacteria	g__Methylomagnum	refseq46011	10	1	0
p__Proteobacteria	g__Motilimonas	refseq64758	10	1	0
p__Proteobacteria	g__Notoacmeibacter	refseq53125	10	1	0
p__Proteobacteria	g__Novispirillum	refseq178986	10	1	0
p__Proteobacteria	g__Paucibacter	refseq178952	10	5	0.69897
p__Proteobacteria	g__Polymorphum	refseq44565	10	1	0
p__Proteobacteria	g__Rubricella	refseq116457	10	1	0
p__Proteobacteria	g__Telmatospirillum	refseq139137	10	2	0.30103
p__Proteobacteria	g__Thiorhodococcus	refseq154626	10	3	0.477121
p__Verrucomicrobia	g__Chthoniobacter	refseq38453	10	2	0.30103
p__Cyanobacteria	g__Synechococcus	refseq5651	9.84127	63	1.79934
p__Proteobacteria	g__Variovorax	refseq8581	9.81967	61	1.78533
p__Proteobacteria	g__Acuticoccus	refseq102351	9.8	5	0.69897
p__Proteobacteria	g__Pseudorhodoferax	refseq180127	9.8	5	0.69897
p__Cyanobacteria	g__Oscillatoria	refseq130025	9.75	4	0.60206
p__Cyanobacteria	g__Phormidesmis	refseq181798	9.75	4	0.60206
p__Proteobacteria	g__Serratia	refseq1082	9.73729	708	2.85003
p__Proteobacteria	g__Azorhizobium	refseq116200	9.66667	3	0.477121
p__Firmicutes	g__Pelosinus	refseq26315	9.6	5	0.69897
p__Proteobacteria	g__Bradyrhizobium	refseq2867	9.53936	343	2.53529
p__Actinobacteria	g__Haloechinothrix	refseq168249	9.5	2	0.30103
p__Proteobacteria	g__Beijerinckia	refseq130737	9.5	2	0.30103
p__Proteobacteria	g__Enhydrobacter	refseq152058	9.5	2	0.30103
p__Proteobacteria	g__Halochromatium	refseq202719	9.5	2	0.30103
p__Proteobacteria	g__Ketobacter	refseq21920	9.5	2	0.30103
p__Proteobacteria	g__Pelagibius	refseq181446	9.5	2	0.30103
p__Cyanobacteria	g__Planktothrix	refseq6588	9.45455	11	1.04139
p__Proteobacteria	g__Rhodospirillum	refseq4687	9.4	5	0.69897
p__Cyanobacteria	g__Trichocoleus	refseq22680	9.375	8	0.90309
p__Actinobacteria	g__Clavibacter	refseq2256	9.36667	60	1.77815
p__Firmicutes	g__Fontibacillus	refseq62373	9.33333	3	0.477121
p__Firmicutes	g__Kroppenstedtia	refseq179815	9.33333	3	0.477121
p__Planctomycetes	g__Rhodopirellula	refseq23390	9.28571	14	1.14613
p__Proteobacteria	g__Rhizobacter	refseq23513	9.2	10	1
p__Cyanobacteria	g__Coleofasciculus	refseq20120	9.09091	11	1.04139
p__Proteobacteria	g__Dyella	refseq16317	9.0625	32	1.50515
p__Proteobacteria	g__Sinorhizobium	refseq167	9.04514	288	2.45939
p__Acidobacteria	g__Granulicella	refseq118006	9	2	0.30103
p__Acidobacteria	g__Terracidiphilus	refseq95159	9	1	0
p__Actinobacteria	g__Spirilliplanes	refseq107046	9	1	0
p__Actinobacteria	g__Tenggerimyces	refseq89690	9	1	0
p__Bacteroidetes	g__Paraflavitalea	refseq58442	9	2	0.30103
p__Cyanobacteria	g__Aliterella	refseq87641	9	1	0
p__Cyanobacteria	g__Chroococcus	refseq107517	9	1	0
p__Cyanobacteria	g__Cyanothece	refseq46832	9	1	0
p__Cyanobacteria	g__Desertifilum	refseq18658	9	4	0.60206
p__Cyanobacteria	g__Raphidiopsis	refseq52372	9	1	0
p__Cyanobacteria	g__Romeria	refseq181803	9	1	0
p__Firmicutes	g__Dendrosporobacter	refseq151131	9	2	0.30103
p__Firmicutes	g__Longirhabdus	refseq68596	9	1	0
p__Firmicutes	g__Pseudobacteroides	refseq132913	9	1	0
p__Firmicutes	g__unclassified Sporolactobacillaceae genus	refseq12582	9	1	0
p__Planctomycetes	g__Pirellulimonas	refseq55626	9	1	0
p__Planctomycetes	g__Urbifossiella	refseq44186	9	1	0
p__Proteobacteria	g__Aestuariivita	refseq92713	9	1	0
p__Proteobacteria	g__Aliidongia	refseq60974	9	1	0
p__Proteobacteria	g__Bauldia	refseq164723	9	1	0
p__Proteobacteria	g__Breoghania	refseq63372	9	2	0.30103
p__Proteobacteria	g__Chitiniphilus	refseq54532	9	1	0
p__Proteobacteria	g__Desulfamplus	refseq167646	9	1	0
p__Proteobacteria	g__Desulfobacula	refseq152876	9	2	0.30103
p__Proteobacteria	g__Enterovibrio	refseq122403	9	3	0.477121
p__Proteobacteria	g__Ferruginivarius	refseq53130	9	1	0
p__Proteobacteria	g__Lichenibacterium	refseq68998	9	2	0.30103
p__Proteobacteria	g__Limimonas	refseq25247	9	1	0
p__Proteobacteria	g__Nitrococcus	refseq201294	9	1	0
p__Proteobacteria	g__Paludibacterium	refseq180138	9	5	0.69897
p__Proteobacteria	g__Pannonibacter	refseq19056	9	10	1
p__Proteobacteria	g__Paramesorhizobium	refseq96565	9	1	0
p__Proteobacteria	g__Pararobbsia	refseq53330	9	2	0.30103
p__Proteobacteria	g__Pseudorhodoplanes	refseq187936	9	2	0.30103
p__Proteobacteria	g__Rhodosalinus	refseq53156	9	2	0.30103
p__Proteobacteria	g__Rhodovibrio	refseq159744	9	1	0
p__Proteobacteria	g__Roseiarcus	refseq61915	9	1	0
p__Proteobacteria	g__Tistlia	refseq48651	9	2	0.30103
p__Proteobacteria	g__Leisingera	refseq10893	8.92308	13	1.11394
p__Proteobacteria	g__Ponticoccus	refseq1803	8.87879	33	1.51851
p__Cyanobacteria	g__Phormidium	refseq24752	8.85714	7	0.845098
p__Planctomycetes	g__Blastopirellula	refseq42027	8.83333	6	0.778151
p__Proteobacteria	g__Belnapia	refseq43020	8.8	5	0.69897
p__Proteobacteria	g__Moritella	refseq10340	8.73913	23	1.36173
p__Proteobacteria	g__Methylomonas	refseq11116	8.69565	23	1.36173
p__Proteobacteria	g__Stappia	refseq7974	8.69231	13	1.11394
p__Proteobacteria	g__Desulfobacter	refseq12204	8.66667	3	0.477121
p__Proteobacteria	g__Methyloversatilis	refseq18303	8.66667	6	0.778151
p__Proteobacteria	g__Niveispirillum	refseq12103	8.66667	3	0.477121
p__Proteobacteria	g__Thiohalocapsa	refseq95516	8.66667	3	0.477121
p__Proteobacteria	g__Agrobacterium	refseq923	8.66421	271	2.43297
p__Proteobacteria	g__Methylobacterium	refseq13574	8.61719	128	2.10721
p__Proteobacteria	g__Duganella	refseq26164	8.61538	26	1.41497
p__Proteobacteria	g__Cupriavidus	refseq2022	8.58763	97	1.98677
p__Proteobacteria	g__Brenneria	refseq9927	8.55556	9	0.954243
p__Actinobacteria	g__Kineosphaera	refseq25494	8.5	2	0.30103
p__Firmicutes	g__Aneurinibacillus	refseq49286	8.5	14	1.14613
p__Planctomycetes	g__Bremerella	refseq106733	8.5	2	0.30103
p__Planctomycetes	g__Posidoniimonas	refseq55710	8.5	2	0.30103
p__Proteobacteria	g__Antarctobacter	refseq40038	8.5	2	0.30103
p__Proteobacteria	g__Desulfobacterium	refseq167885	8.5	2	0.30103
p__Proteobacteria	g__Desulfopila	refseq166932	8.5	4	0.60206
p__Proteobacteria	g__Desulfotignum	refseq127546	8.5	2	0.30103
p__Proteobacteria	g__Lichenihabitans	refseq17157	8.5	2	0.30103
p__Proteobacteria	g__Roseicella	refseq59062	8.5	2	0.30103
p__Proteobacteria	g__Thalassococcus	refseq23313	8.5	2	0.30103
p__Actinobacteria	g__Myceligenerans	refseq47050	8.4	5	0.69897
p__Proteobacteria	g__Nitrosospira	refseq45236	8.4	5	0.69897
p__Proteobacteria	g__Pelomonas	refseq37742	8.375	8	0.90309
p__Cyanobacteria	g__Cyanobium	refseq33006	8.33333	3	0.477121
p__Planctomycetes	g__Novipirellula	refseq55718	8.33333	3	0.477121
p__Proteobacteria	g__Nisaea	refseq181365	8.33333	3	0.477121
p__Proteobacteria	g__Pectobacterium	refseq906	8.29699	266	2.42488
p__Actinobacteria	g__Rubrobacter	refseq38991	8.25	4	0.60206
p__Planctomycetes	g__Crateriforma	refseq40683	8.25	4	0.60206
p__Proteobacteria	g__Iodobacter	refseq169994	8.25	4	0.60206
p__Proteobacteria	g__Nitrosovibrio	refseq165159	8.25	4	0.60206
p__Proteobacteria	g__Tateyamaria	refseq86292	8.25	4	0.60206
p__Planctomycetes	g__Gimesia	refseq9789	8.22222	18	1.25527
p__Actinobacteria	g__Citricoccus	refseq44585	8.2	5	0.69897
p__Proteobacteria	g__Gibbsiella	refseq65566	8.2	5	0.69897
p__Proteobacteria	g__Achromobacter	refseq1784	8.1875	160	2.20412
p__Proteobacteria	g__Mitsuaria	refseq9650	8.14286	7	0.845098
p__Proteobacteria	g__Azoarcus	refseq36031	8.08333	12	1.07918
p__Proteobacteria	g__Roseovarius	refseq6500	8.06667	15	1.17609
p__Acidobacteria	g__Bryocella	refseq165003	8	1	0
p__Actinobacteria	g__Antribacter	refseq67443	8	1	0
p__Actinobacteria	g__Curtobacterium	refseq21339	8	5	0.69897
p__Actinobacteria	g__Desertimonas	refseq35114	8	1	0
p__Actinobacteria	g__Egibacter	refseq69919	8	1	0
p__Actinobacteria	g__Halopolyspora	refseq76733	8	1	0
p__Actinobacteria	g__Jatrophihabitans	refseq36299	8	2	0.30103
p__Actinobacteria	g__Vallicoccus	refseq64717	8	1	0
p__Bacteroidetes	g__Rhodocytophaga	refseq19867	8	1	0
p__Bacteroidetes	g__Snuella	refseq184376	8	1	0
p__Cyanobacteria	g__Koinonema	refseq203140	8	1	0
p__Cyanobacteria	g__Oculatella	refseq34967	8	2	0.30103
p__Cyanobacteria	g__Tychonema	refseq45120	8	3	0.477121
p__Planctomycetes	g__Aeoliella	refseq55622	8	1	0
p__Planctomycetes	g__Aquisphaera	refseq56276	8	1	0
p__Planctomycetes	g__Aureliella	refseq42748	8	1	0
p__Planctomycetes	g__Planctomicrobium	refseq165585	8	1	0
p__Proteobacteria	g__Aliihoeflea	refseq159274	8	1	0
p__Proteobacteria	g__Amylibacter	refseq180148	8	3	0.477121
p__Proteobacteria	g__Aquincola	refseq106423	8	2	0.30103
p__Proteobacteria	g__Candidatus Accumulibacter	refseq146383	8	3	0.477121
p__Proteobacteria	g__Chitinolyticbacter	refseq17799	8	1	0
p__Proteobacteria	g__Cribrihabitans	refseq165054	8	2	0.30103
p__Proteobacteria	g__Denitrobaculum	refseq116270	8	1	0
p__Proteobacteria	g__Flavimaricola	refseq168172	8	1	0
p__Proteobacteria	g__Hartmannibacter	refseq31638	8	1	0
p__Proteobacteria	g__Inhella	refseq106760	8	5	0.69897
p__Proteobacteria	g__Labrys	refseq21792	8	4	0.60206
p__Proteobacteria	g__Marinicaulis	refseq197529	8	1	0
p__Proteobacteria	g__Methyloferula	refseq126179	8	1	0
p__Proteobacteria	g__Methyloprofundus	refseq187266	8	1	0
p__Proteobacteria	g__Methylotuvimicrobium	refseq10898	8	2	0.30103
p__Proteobacteria	g__Microvirgula	refseq23404	8	3	0.477121
p__Proteobacteria	g__Minwuia	refseq26484	8	2	0.30103
p__Proteobacteria	g__Neptunicoccus	refseq50222	8	1	0
p__Proteobacteria	g__Paucimonas	refseq145754	8	1	0
p__Proteobacteria	g__Pokkaliibacter	refseq200726	8	1	0
p__Proteobacteria	g__Pontibacterium	refseq181892	8	1	0
p__Proteobacteria	g__Puniceibacterium	refseq168246	8	4	0.60206
p__Proteobacteria	g__Rhodophyticola	refseq53293	8	1	0
p__Proteobacteria	g__Roseicitreum	refseq18509	8	2	0.30103
p__Proteobacteria	g__Roseisalinus	refseq151808	8	1	0
p__Proteobacteria	g__Salinarimonas	refseq78894	8	3	0.477121
p__Proteobacteria	g__Thiocapsa	refseq35123	8	4	0.60206
p__Proteobacteria	g__Thiocystis	refseq200897	8	2	0.30103
p__Proteobacteria	g__Thioflexothrix	refseq188243	8	1	0
p__Proteobacteria	g__Xenophilus	refseq84840	8	2	0.30103
p__Proteobacteria	g__Youngimonas	refseq116298	8	1	0
p__Proteobacteria	g__Zhengella	refseq52430	8	1	0
p__Verrucomicrobia	g__Brevifollis	refseq116288	8	1	0
p__Verrucomicrobia	g__Ruficoccus	refseq60537	8	1	0
p__Verrucomicrobia	g__Terrimicrobium	refseq97457	8	1	0
p__Proteobacteria	g__Phaeobacter	refseq699	7.91667	48	1.68124
p__Firmicutes	g__Peribacillus	refseq4565	7.88571	35	1.54407
p__Proteobacteria	g__Massilia	refseq45636	7.87879	33	1.51851
p__Proteobacteria	g__Marivita	refseq2207	7.81818	33	1.51851
p__Proteobacteria	g__Methylorubrum	refseq2031	7.81818	11	1.04139
p__Proteobacteria	g__Janthinobacterium	refseq25050	7.8125	16	1.20412
p__Planctomycetes	g__Rubripirellula	refseq24268	7.8	5	0.69897
p__Proteobacteria	g__Pseudovibrio	refseq40048	7.8	10	1
p__Proteobacteria	g__Ruegeria	refseq2482	7.7619	147	2.16732
p__Acidobacteria	g__Edaphobacter	refseq116521	7.75	12	1.07918
p__Actinobacteria	g__Mycolicibacillus	refseq115837	7.75	4	0.60206
p__Actinobacteria	g__Thermobifida	refseq115812	7.75	4	0.60206
p__Proteobacteria	g__Azohydromonas	refseq56971	7.75	4	0.60206
p__Firmicutes	g__Priestia	refseq1042	7.67164	134	2.1271
p__Cyanobacteria	g__Microcoleus	refseq41689	7.66667	3	0.477121
p__Planctomycetes	g__Roseimaritima	refseq56551	7.66667	3	0.477121
p__Planctomycetes	g__Rubinisphaera	refseq58373	7.66667	3	0.477121
p__Proteobacteria	g__Marichromatium	refseq15906	7.66667	6	0.778151
p__Proteobacteria	g__Legionella	refseq107	7.62101	971	2.98722
p__Proteobacteria	g__Collimonas	refseq165372	7.6	15	1.17609
p__Proteobacteria	g__Mesorhizobium	refseq1105	7.58763	485	2.68574
p__Actinobacteria	g__Promicromonospora	refseq159784	7.5	2	0.30103
p__Actinobacteria	g__Tomitella	refseq60240	7.5	2	0.30103
p__Bacteroidetes	g__Larkinella	refseq81040	7.5	6	0.778151
p__Cyanobacteria	g__Nodosilinea	refseq130006	7.5	8	0.90309
p__Firmicutes	g__Lachnotalea	refseq189987	7.5	2	0.30103
p__Planctomycetes	g__Bythopirellula	refseq78868	7.5	2	0.30103
p__Planctomycetes	g__Roseiconus	refseq56028	7.5	2	0.30103
p__Proteobacteria	g__Antarcticimicrobium	refseq54134	7.5	2	0.30103
p__Proteobacteria	g__Caenispirillum	refseq153210	7.5	2	0.30103
p__Proteobacteria	g__Geminicoccus	refseq57087	7.5	2	0.30103
p__Proteobacteria	g__Leeia	refseq58670	7.5	2	0.30103
p__Proteobacteria	g__Rhizorhabdus	refseq38894	7.5	2	0.30103
p__Proteobacteria	g__Rhodomicrobium	refseq29670	7.5	4	0.60206
p__Proteobacteria	g__unclassified Enterobacteriaceae genus	refseq95651	7.5	2	0.30103
p__Verrucomicrobia	g__Prosthecobacter	refseq152060	7.5	4	0.60206
p__Proteobacteria	g__Roseivivax	refseq159992	7.44444	9	0.954243
p__Bacteroidetes	g__Spirosoma	refseq195544	7.4	20	1.30103
p__Proteobacteria	g__Amphritea	refseq89852	7.4	10	1
p__Proteobacteria	g__Frateuria	refseq15590	7.4	5	0.69897
p__Proteobacteria	g__Nitrobacter	refseq49092	7.4	5	0.69897
p__Proteobacteria	g__Roseateles	refseq24730	7.4	5	0.69897
p__Firmicutes	g__Lysinibacillus	refseq787	7.38889	18	1.25527
p__Proteobacteria	g__Roseomonas	refseq5365	7.37143	35	1.54407
p__Firmicutes	g__Quasibacillus	refseq174339	7.33333	3	0.477121
p__Proteobacteria	g__Grimontia	refseq34209	7.33333	15	1.17609
p__Proteobacteria	g__Marinobacterium	refseq119213	7.33333	3	0.477121
p__Proteobacteria	g__Pseudogulbenkiania	refseq12052	7.33333	3	0.477121
p__Proteobacteria	g__Tropicibacter	refseq152023	7.33333	6	0.778151
p__Proteobacteria	g__Xanthobacter	refseq23352	7.33333	6	0.778151
p__Bacteroidetes	g__Chryseobacterium	refseq719	7.25094	267	2.42651
p__Actinobacteria	g__Kineococcus	refseq57581	7.25	4	0.60206
p__Proteobacteria	g__Jeongeupia	refseq116543	7.25	4	0.60206
p__Firmicutes	g__Metabacillus	refseq114524	7.22222	9	0.954243
p__Proteobacteria	g__Rubrivivax	refseq17728	7.22222	9	0.954243
p__Acidobacteria	g__Terriglobus	refseq31098	7.2	5	0.69897
p__Proteobacteria	g__Oleiagrimonas	refseq33578	7.2	5	0.69897
p__Proteobacteria	g__Zoogloea	refseq56480	7.2	5	0.69897
p__Proteobacteria	g__Labrenzia	refseq3912	7.1875	16	1.20412
p__Proteobacteria	g__Rhodoblastus	refseq45769	7.16667	6	0.778151
p__Proteobacteria	g__Luteibacter	refseq10513	7.10526	19	1.27875
p__Actinobacteria	g__Plantibacter	refseq5032	7.09524	21	1.32222
p__Acidobacteria	g__Acidipila	refseq33882	7	5	0.69897
p__Actinobacteria	g__Actinomarinicola	refseq56577	7	1	0
p__Actinobacteria	g__Antricoccus	refseq115951	7	1	0
p__Actinobacteria	g__Haloglycomyces	refseq14053	7	1	0
p__Bacteroidetes	g__Edaphocola	refseq116296	7	1	0
p__Bacteroidetes	g__Fibrella	refseq107755	7	4	0.60206
p__Bacteroidetes	g__Flavilitoribacter	refseq194616	7	1	0
p__Bacteroidetes	g__Negadavirga	refseq62539	7	1	0
p__Bacteroidetes	g__Ohtaekwangia	refseq15274	7	1	0
p__Cyanobacteria	g__Alkalinema	refseq180385	7	1	0
p__Cyanobacteria	g__Chroogloeocystis	refseq135617	7	1	0
p__Firmicutes	g__Alteribacillus	refseq57013	7	4	0.60206
p__Firmicutes	g__Sporomusa	refseq152180	7	6	0.778151
p__Firmicutes	g__unclassified Peptococcaceae genus	refseq39748	7	1	0
p__Planctomycetes	g__Candidatus Laterigemmans	refseq45792	7	2	0.30103
p__Planctomycetes	g__Polystyrenella	refseq55624	7	1	0
p__Planctomycetes	g__Pseudobythopirellula	refseq55733	7	1	0
p__Planctomycetes	g__Telmatocola	refseq109168	7	1	0
p__Planctomycetes	g__Tuwongella	refseq36732	7	1	0
p__Planctomycetes	g__Zavarzinella	refseq121175	7	1	0
p__Proteobacteria	g__Aestuariicoccus	refseq111528	7	1	0
p__Proteobacteria	g__Aggregicoccus	refseq45025	7	1	0
p__Proteobacteria	g__Algicoccus	refseq27967	7	1	0
p__Proteobacteria	g__Allgaiera	refseq116548	7	2	0.30103
p__Proteobacteria	g__Anaeromyxobacter	refseq29547	7	5	0.69897
p__Proteobacteria	g__Aquicoccus	refseq55991	7	1	0
p__Proteobacteria	g__Aquimonas	refseq152821	7	1	0
p__Proteobacteria	g__Azovibrio	refseq128219	7	1	0
p__Proteobacteria	g__Caldovatus	refseq180006	7	1	0
p__Proteobacteria	g__Chthonobacter	refseq178399	7	1	0
p__Proteobacteria	g__Dechloromonas	refseq22219	7	3	0.477121
p__Proteobacteria	g__Enterovirga	refseq59056	7	2	0.30103
p__Proteobacteria	g__Fangia	refseq125930	7	1	0
p__Proteobacteria	g__Fastidiosibacter	refseq63306	7	1	0
p__Proteobacteria	g__Jejubacter	refseq54809	7	1	0
p__Proteobacteria	g__Jhaorihella	refseq165004	7	1	0
p__Proteobacteria	g__Kinneretia	refseq14163	7	2	0.30103
p__Proteobacteria	g__Lentilitoribacter	refseq171916	7	1	0
p__Proteobacteria	g__Lichenicola	refseq21321	7	1	0
p__Proteobacteria	g__Lutimaribacter	refseq15594	7	2	0.30103
p__Proteobacteria	g__Mameliella	refseq9034	7	11	1.04139
p__Proteobacteria	g__Methylococcus	refseq17204	7	3	0.477121
p__Proteobacteria	g__Methylomarinum	refseq22687	7	1	0
p__Proteobacteria	g__Methyloterricola	refseq87286	7	1	0
p__Proteobacteria	g__Microvirga	refseq121352	7	1	0
p__Proteobacteria	g__Nevskia	refseq127503	7	1	0
p__Proteobacteria	g__Niveibacterium	refseq45893	7	4	0.60206
p__Proteobacteria	g__Oceaniradius	refseq200330	7	1	0
p__Proteobacteria	g__Oleisolibacter	refseq62355	7	1	0
p__Proteobacteria	g__Parvibium	refseq47585	7	1	0
p__Proteobacteria	g__Pelagimonas	refseq168176	7	2	0.30103
p__Proteobacteria	g__Persicimonas	refseq17996	7	2	0.30103
p__Proteobacteria	g__Planktotalea	refseq16163	7	4	0.60206
p__Proteobacteria	g__Pleionea	refseq115997	7	2	0.30103
p__Proteobacteria	g__Pseudaestuariivita	refseq108437	7	1	0
p__Proteobacteria	g__Pseudophaeobacter	refseq169383	7	1	0
p__Proteobacteria	g__Rhabdochromatium	refseq33594	7	1	0
p__Proteobacteria	g__Rhodoligotrophos	refseq54728	7	2	0.30103
p__Proteobacteria	g__Rivicola	refseq116007	7	1	0
p__Proteobacteria	g__Roseibacterium	refseq43844	7	1	0
p__Proteobacteria	g__Roseitalea	refseq53906	7	1	0
p__Proteobacteria	g__Roseobacter	refseq57098	7	5	0.69897
p__Proteobacteria	g__Sagittula	refseq111134	7	4	0.60206
p__Proteobacteria	g__Segnochrobactrum	refseq28394	7	1	0
p__Proteobacteria	g__Simulacricoccus	refseq45025	7	1	0
p__Proteobacteria	g__Solimicrobium	refseq115942	7	1	0
p__Proteobacteria	g__Terasakiispira	refseq135004	7	1	0
p__Proteobacteria	g__Thalassobaculum	refseq9700	7	2	0.30103
p__Proteobacteria	g__Thiococcus	refseq31819	7	2	0.30103
p__Proteobacteria	g__Thiorhodovibrio	refseq119297	7	1	0
p__Proteobacteria	g__Trabulsiella	refseq84429	7	1	0
p__Verrucomicrobia	g__Verrucomicrobium	refseq125928	7	2	0.30103
p__Proteobacteria	g__Alcaligenes	refseq5330	6.96	25	1.39794
p__Proteobacteria	g__Aminobacter	refseq11999	6.90476	21	1.32222
p__Proteobacteria	g__Epibacterium	refseq2374	6.89286	56	1.74819
p__Proteobacteria	g__Pseudoruegeria	refseq41094	6.88889	9	0.954243
p__Proteobacteria	g__Sulfitobacter	refseq1006	6.83607	61	1.78533
p__Actinobacteria	g__Auritidibacter	refseq175510	6.83333	6	0.778151
p__Proteobacteria	g__Roseococcus	refseq70024	6.8	5	0.69897
p__Proteobacteria	g__Roseospira	refseq28517	6.8	5	0.69897
p__Proteobacteria	g__Nitratireductor	refseq14366	6.76923	13	1.11394
p__Proteobacteria	g__Yersinia	refseq92	6.76209	1013	3.00561
p__Actinobacteria	g__Jiangella	refseq19956	6.75	8	0.90309
p__Bacteroidetes	g__Filimonas	refseq179934	6.75	4	0.60206
p__Proteobacteria	g__Maritimibacter	refseq31229	6.75	4	0.60206
p__Verrucomicrobia	g__Methylacidimicrobium	refseq103551	6.75	4	0.60206
p__Proteobacteria	g__Cellvibrio	refseq6714	6.73333	15	1.17609
p__Proteobacteria	g__Pandoraea	refseq5261	6.71831	71	1.85126
p__Proteobacteria	g__Salipiger	refseq24250	6.71429	21	1.32222
p__Firmicutes	g__Halobacillus	refseq44691	6.7	10	1
p__Proteobacteria	g__Acinetobacter	refseq23	6.68355	6456	3.80996
p__Actinobacteria	g__Actinopolymorpha	refseq25818	6.66667	6	0.778151
p__Actinobacteria	g__Schumannella	refseq55258	6.66667	3	0.477121
p__Bacteroidetes	g__Cecembia	refseq122896	6.66667	3	0.477121
p__Cyanobacteria	g__Cyanobacterium	refseq11977	6.66667	6	0.778151
p__Planctomycetes	g__Symmachiella	refseq24573	6.66667	3	0.477121
p__Proteobacteria	g__Candidatus Dactylopiibacterium	refseq43356	6.66667	3	0.477121
p__Proteobacteria	g__Desulfoluna	refseq150461	6.66667	3	0.477121
p__Proteobacteria	g__Desulfonema	refseq20022	6.66667	3	0.477121
p__Proteobacteria	g__Desulfosarcina	refseq37701	6.66667	3	0.477121
p__Proteobacteria	g__Siccirubricoccus	refseq55973	6.66667	3	0.477121
p__Proteobacteria	g__Chelatococcus	refseq17133	6.61538	13	1.11394
p__Proteobacteria	g__Glaciimonas	refseq30104	6.6	5	0.69897
p__Actinobacteria	g__Geodermatophilus	refseq23939	6.59091	22	1.34242
p__Proteobacteria	g__Rhodopseudomonas	refseq18572	6.53571	28	1.44716
p__Cyanobacteria	g__Prochlorococcus	refseq4407	6.51852	54	1.73239
p__Actinobacteria	g__Denitrobacterium	refseq35918	6.5	2	0.30103
p__Actinobacteria	g__Paenarthrobacter	refseq9469	6.5	18	1.25527
p__Actinobacteria	g__Patulibacter	refseq127467	6.5	2	0.30103
p__Actinobacteria	g__Solirubrobacter	refseq127969	6.5	2	0.30103
p__Bacteroidetes	g__Aquiflexum	refseq21673	6.5	2	0.30103
p__Bacteroidetes	g__Lunatimonas	refseq111130	6.5	2	0.30103
p__Cyanobacteria	g__Gloeobacter	refseq158796	6.5	2	0.30103
p__Firmicutes	g__Cellulosilyticum	refseq53471	6.5	4	0.60206
p__Planctomycetes	g__Lacipirellula	refseq55618	6.5	2	0.30103
p__Planctomycetes	g__Tautonia	refseq29426	6.5	4	0.60206
p__Proteobacteria	g__Albimonas	refseq151001	6.5	2	0.30103
p__Proteobacteria	g__Bermanella	refseq43450	6.5	2	0.30103
p__Proteobacteria	g__Cognatiyoonia	refseq166569	6.5	2	0.30103
p__Proteobacteria	g__Oceanicella	refseq44485	6.5	2	0.30103
p__Proteobacteria	g__Octadecabacter	refseq27992	6.5	2	0.30103
p__Verrucomicrobia	g__Luteolibacter	refseq12773	6.5	4	0.60206
p__Proteobacteria	g__Paracoccus	refseq5432	6.49593	123	2.08991
p__Proteobacteria	g__Pantoea	refseq4481	6.48635	403	2.60531
p__Proteobacteria	g__Ancylobacter	refseq108828	6.44444	9	0.954243
p__Bacteroidetes	g__Mucilaginibacter	refseq10001	6.4125	80	1.90309
p__Proteobacteria	g__Aromatoleum	refseq14005	6.4	10	1
p__Proteobacteria	g__Noviherbaspirillum	refseq38396	6.4	10	1
p__Proteobacteria	g__Blastomonas	refseq5227	6.36842	19	1.27875
p__Proteobacteria	g__Rhodovulum	refseq13871	6.35135	37	1.5682
p__Cyanobacteria	g__Pseudanabaena	refseq39515	6.33333	3	0.477121
p__Firmicutes	g__Salipaludibacillus	refseq165325	6.33333	3	0.477121
p__Proteobacteria	g__Roseibium	refseq45680	6.33333	12	1.07918
p__Proteobacteria	g__Ideonella	refseq24651	6.3	10	1
p__Proteobacteria	g__Hydrogenophaga	refseq25503	6.26923	26	1.41497
p__Bacteroidetes	g__Chryseolinea	refseq42364	6.25	4	0.60206
p__Cyanobacteria	g__Geitlerinema	refseq58761	6.25	4	0.60206
p__Proteobacteria	g__Pararhizobium	refseq194927	6.25	4	0.60206
p__Firmicutes	g__Mesobacillus	refseq145731	6.23077	13	1.11394
p__Proteobacteria	g__Mixta	refseq25811	6.2	5	0.69897
p__Actinobacteria	g__Rathayibacter	refseq1732	6.15441	136	2.13354
p__Proteobacteria	g__Bosea	refseq8088	6.14286	35	1.54407
p__Proteobacteria	g__Eikenella	refseq23367	6.125	24	1.38021
p__Proteobacteria	g__Edwardsiella	refseq1572	6.1	10	1
p__Proteobacteria	g__Neptunomonas	refseq6035	6.08333	12	1.07918
p__Acidobacteria	g__Acidobacterium	refseq128816	6	3	0.477121
p__Acidobacteria	g__Candidatus Koribacter	refseq128507	6	1	0
p__Acidobacteria	g__Chloracidobacterium	refseq133496	6	2	0.30103
p__Actinobacteria	g__Dietzia	refseq11609	6	14	1.14613
p__Actinobacteria	g__Ilumatobacter	refseq145887	6	4	0.60206
p__Actinobacteria	g__Kineosporia	refseq51940	6	1	0
p__Actinobacteria	g__Neomicrococcus	refseq46091	6	3	0.477121
p__Actinobacteria	g__Occultella	refseq104969	6	1	0
p__Actinobacteria	g__Paeniglutamicibacter	refseq58634	6	8	0.90309
p__Actinobacteria	g__Planctomonas	refseq199688	6	2	0.30103
p__Actinobacteria	g__Quadrisphaera	refseq151970	6	5	0.69897
p__Actinobacteria	g__Rhabdothermincola	refseq106871	6	1	0
p__Actinobacteria	g__Yaniella	refseq127514	6	1	0
p__Actinobacteria	g__Yimella	refseq110301	6	1	0
p__Bacteroidetes	g__Arsenicibacter	refseq100988	6	1	0
p__Bacteroidetes	g__Eudoraea	refseq126088	6	1	0
p__Bacteroidetes	g__Euzebyella	refseq24931	6	2	0.30103
p__Bacteroidetes	g__Mongoliitalea	refseq180120	6	1	0
p__Bacteroidetes	g__Parafilimonas	refseq165790	6	1	0
p__Bacteroidetes	g__Pseudoflavitalea	refseq116388	6	3	0.477121
p__Bacteroidetes	g__Rhabdobacter	refseq178915	6	1	0
p__Bacteroidetes	g__Terrimonas	refseq199908	6	2	0.30103
p__Bacteroidetes	g__Xanthovirga	refseq56797	6	1	0
p__Bacteroidetes	g__unclassified Crocinitomicaceae genus	refseq47137	6	1	0
p__Cyanobacteria	g__Halomicronema	refseq187302	6	2	0.30103
p__Cyanobacteria	g__Prochlorothrix	refseq130060	6	1	0
p__Firmicutes	g__Gorillibacterium	refseq104365	6	3	0.477121
p__Planctomycetes	g__Anatilimnocola	refseq55621	6	1	0
p__Planctomycetes	g__Maioricimonas	refseq28346	6	1	0
p__Planctomycetes	g__Paludisphaera	refseq25242	6	3	0.477121
p__Planctomycetes	g__Planctopirus	refseq50208	6	1	0
p__Planctomycetes	g__Thermogemmata	refseq60070	6	1	0
p__Proteobacteria	g__Acidimangrovimonas	refseq196111	6	1	0
p__Proteobacteria	g__Ahniella	refseq35285	6	1	0
p__Proteobacteria	g__Albibacillus	refseq200103	6	1	0
p__Proteobacteria	g__Algihabitans	refseq106361	6	1	0
p__Proteobacteria	g__Aliikangiella	refseq116261	6	3	0.477121
p__Proteobacteria	g__Alkalilimnicola	refseq48865	6	3	0.477121
p__Proteobacteria	g__Alsobacter	refseq198714	6	2	0.30103
p__Proteobacteria	g__Amaricoccus	refseq106864	6	2	0.30103
p__Proteobacteria	g__Arenibacterium	refseq54998	6	1	0
p__Proteobacteria	g__Azomonas	refseq147491	6	2	0.30103
p__Proteobacteria	g__Balneatrix	refseq162443	6	1	0
p__Proteobacteria	g__Bradymonas	refseq70333	6	2	0.30103
p__Proteobacteria	g__Candidatus Competibacter	refseq91261	6	1	0
p__Proteobacteria	g__Candidatus Phaeomarinobacter	refseq82395	6	1	0
p__Proteobacteria	g__Ciceribacter	refseq108536	6	5	0.69897
p__Proteobacteria	g__Cobetia	refseq5760	6	20	1.30103
p__Proteobacteria	g__Denitromonas	refseq35237	6	3	0.477121
p__Proteobacteria	g__Desulfatiglans	refseq127597	6	1	0
p__Proteobacteria	g__Desulfatitalea	refseq93513	6	1	0
p__Proteobacteria	g__Desulfobacca	refseq118671	6	1	0
p__Proteobacteria	g__Dichotomicrobium	refseq64338	6	1	0
p__Proteobacteria	g__Dinoroseobacter	refseq35553	6	1	0
p__Proteobacteria	g__Ephemeroptericola	refseq24381	6	1	0
p__Proteobacteria	g__Fertoeibacter	refseq56444	6	1	0
p__Proteobacteria	g__Granulibacter	refseq3039	6	10	1
p__Proteobacteria	g__Hongsoonwoonella	refseq40006	6	1	0
p__Proteobacteria	g__Hydrocarboniclastica	refseq21671	6	1	0
p__Proteobacteria	g__Hydrocarboniphaga	refseq47807	6	2	0.30103
p__Proteobacteria	g__Hypericibacter	refseq31061	6	2	0.30103
p__Proteobacteria	g__Kushneria	refseq15117	6	10	1
p__Proteobacteria	g__Lentibacter	refseq45494	6	2	0.30103
p__Proteobacteria	g__Lujinxingia	refseq68200	6	1	0
p__Proteobacteria	g__Magnetovibrio	refseq135182	6	1	0
p__Proteobacteria	g__Maliponia	refseq168173	6	1	0
p__Proteobacteria	g__Mangrovicella	refseq196468	6	1	0
p__Proteobacteria	g__Marinovum	refseq13712	6	2	0.30103
p__Proteobacteria	g__Methyloceanibacter	refseq199704	6	2	0.30103
p__Proteobacteria	g__Methylomicrobium	refseq37528	6	2	0.30103
p__Proteobacteria	g__Methylopila	refseq149786	6	3	0.477121
p__Proteobacteria	g__Methylosarcina	refseq31068	6	1	0
p__Proteobacteria	g__Methylotetracoccus	refseq55031	6	1	0
p__Proteobacteria	g__Methylovirgula	refseq68987	6	2	0.30103
p__Proteobacteria	g__Mizugakiibacter	refseq87603	6	1	0
p__Proteobacteria	g__Mongoliimonas	refseq102353	6	1	0
p__Proteobacteria	g__Nioella	refseq68158	6	3	0.477121
p__Proteobacteria	g__Nordella	refseq28185	6	1	0
p__Proteobacteria	g__Oceanibium	refseq61508	6	1	0
p__Proteobacteria	g__Oceaniovalibus	refseq122929	6	2	0.30103
p__Proteobacteria	g__Oricola	refseq181367	6	1	0
p__Proteobacteria	g__Paraoceanicella	refseq16795	6	1	0
p__Proteobacteria	g__Paraphaeobacter	refseq179984	6	1	0
p__Proteobacteria	g__Pararhodospirillum	refseq78120	6	1	0
p__Proteobacteria	g__Parasedimentitalea	refseq68213	6	1	0
p__Proteobacteria	g__Pelagerythrobacter	refseq88569	6	1	0
p__Proteobacteria	g__Pelagibaca	refseq35897	6	2	0.30103
p__Proteobacteria	g__Pontibaca	refseq167060	6	2	0.30103
p__Proteobacteria	g__Poseidonocella	refseq21806	6	2	0.30103
p__Proteobacteria	g__Povalibacter	refseq178930	6	1	0
p__Proteobacteria	g__Pseudodonghicola	refseq201720	6	2	0.30103
p__Proteobacteria	g__Pseudooctadecabacter	refseq116717	6	1	0
p__Proteobacteria	g__Pseudorhizobium	refseq4026	6	2	0.30103
p__Proteobacteria	g__Pyruvatibacter	refseq22991	6	3	0.477121
p__Proteobacteria	g__Rhodobaculum	refseq185324	6	1	0
p__Proteobacteria	g__Rhodospira	refseq150953	6	1	0
p__Proteobacteria	g__Roseicyclus	refseq142784	6	1	0
p__Proteobacteria	g__Rubrimonas	refseq151068	6	1	0
p__Proteobacteria	g__Ruminobacter	refseq165778	6	1	0
p__Proteobacteria	g__Salinihabitans	refseq26395	6	1	0
p__Proteobacteria	g__Samsonia	refseq145755	6	1	0
p__Proteobacteria	g__Sediminimonas	refseq28784	6	1	0
p__Proteobacteria	g__Silicimonas	refseq53430	6	2	0.30103
p__Proteobacteria	g__Sinobacterium	refseq66130	6	1	0
p__Proteobacteria	g__Stella	refseq76578	6	2	0.30103
p__Proteobacteria	g__Sulfurifustis	refseq193609	6	1	0
p__Proteobacteria	g__Tabrizicola	refseq35595	6	8	0.90309
p__Proteobacteria	g__Thalassobius	refseq199128	6	1	0
p__Proteobacteria	g__Thermaurantiacus	refseq30170	6	2	0.30103
p__Proteobacteria	g__Thiodictyon	refseq40466	6	1	0
p__Proteobacteria	g__Thioflavicoccus	refseq123876	6	1	0
p__Proteobacteria	g__Thiohalophilus	refseq145980	6	1	0
p__Proteobacteria	g__Thiolinea	refseq36207	6	1	0
p__Proteobacteria	g__Uruburuella	refseq145739	6	1	0
p__Proteobacteria	g__Wenxinia	refseq166692	6	1	0
p__Proteobacteria	g__Zongyanglinia	refseq44490	6	1	0
p__Verrucomicrobia	g__Cerasicoccus	refseq43145	6	2	0.30103
p__Verrucomicrobia	g__Phragmitibacter	refseq54836	6	1	0
p__Verrucomicrobia	g__unclassified Methylacidiphilaceae genus	refseq115367	6	1	0
p__Bacteroidetes	g__Dyadobacter	refseq55020	5.9375	16	1.20412
p__Proteobacteria	g__Kosakonia	refseq44189	5.91304	23	1.36173
p__Proteobacteria	g__Ochrobactrum	refseq12380	5.90625	32	1.50515
p__Actinobacteria	g__Brevibacterium	refseq7267	5.87097	62	1.79239
p__Actinobacteria	g__Sanguibacter	refseq202589	5.83333	6	0.778151
p__Bacteroidetes	g__Dokdonia	refseq179803	5.8	5	0.69897
p__Bacteroidetes	g__Epilithonimonas	refseq46988	5.8	10	1
p__Proteobacteria	g__Ewingella	refseq84437	5.8	5	0.69897
p__Proteobacteria	g__Shimia	refseq29170	5.76923	13	1.11394
p__Actinobacteria	g__Phytoactinopolyspora	refseq57883	5.75	4	0.60206
p__Bacteroidetes	g__Olivibacter	refseq116743	5.75	4	0.60206
p__Firmicutes	g__Oceanobacillus	refseq151819	5.75	4	0.60206
p__Verrucomicrobia	g__Methylacidiphilum	refseq54251	5.75	4	0.60206
p__Proteobacteria	g__Delftia	refseq3680	5.7027	37	1.5682
p__Proteobacteria	g__Nitrosomonas	refseq45720	5.69767	43	1.63347
p__Proteobacteria	g__Undibacterium	refseq47853	5.68966	29	1.4624
p__Actinobacteria	g__Kocuria	refseq4072	5.6701	97	1.98677
p__Bacteroidetes	g__Segetibacter	refseq78118	5.66667	3	0.477121
p__Bacteroidetes	g__Zobellia	refseq15539	5.66667	12	1.07918
p__Deinococcus-Thermus	g__Calidithermus	refseq64472	5.66667	3	0.477121
p__Firmicutes	g__Caldicellulosiruptor	refseq3110	5.66667	27	1.43136
p__Proteobacteria	g__Cysteiniphilum	refseq9184	5.66667	12	1.07918
p__Proteobacteria	g__Halothiobacillus	refseq42525	5.66667	6	0.778151
p__Proteobacteria	g__Malikia	refseq154133	5.66667	3	0.477121
p__Proteobacteria	g__Neorhizobium	refseq10648	5.66667	24	1.38021
p__Proteobacteria	g__Paracraurococcus	refseq201777	5.66667	3	0.477121
p__Proteobacteria	g__Pseudomaricurvus	refseq174307	5.66667	3	0.477121
p__Proteobacteria	g__Solimonas	refseq158568	5.66667	3	0.477121
p__Proteobacteria	g__Zavarzinia	refseq42087	5.66667	3	0.477121
p__Proteobacteria	g__Acidiphilium	refseq12367	5.625	8	0.90309
p__Proteobacteria	g__Haematobacter	refseq43108	5.625	8	0.90309
p__Bacteroidetes	g__Tannerella	refseq6698	5.61538	13	1.11394
p__Firmicutes	g__Parageobacillus	refseq6822	5.61538	13	1.11394
p__Proteobacteria	g__Agarivorans	refseq179790	5.6	5	0.69897
p__Proteobacteria	g__Sphingobium	refseq35639	5.6	10	1
p__Proteobacteria	g__Thalassospira	refseq18764	5.6	35	1.54407
p__Proteobacteria	g__Tropicimonas	refseq168261	5.6	5	0.69897
p__Actinobacteria	g__Glaciihabitans	refseq60477	5.5	4	0.60206
p__Actinobacteria	g__Labedella	refseq28467	5.5	4	0.60206
p__Actinobacteria	g__Psychromicrobium	refseq44428	5.5	2	0.30103
p__Bacteroidetes	g__Arcicella	refseq200321	5.5	2	0.30103
p__Bacteroidetes	g__Kriegella	refseq42202	5.5	2	0.30103
p__Bacteroidetes	g__Labilibacter	refseq98297	5.5	2	0.30103
p__Bacteroidetes	g__Pseudozobellia	refseq29953	5.5	2	0.30103
p__Cyanobacteria	g__Spirulina	refseq123492	5.5	2	0.30103
p__Firmicutes	g__Aeribacillus	refseq13902	5.5	6	0.778151
p__Planctomycetes	g__Thalassoglobus	refseq48942	5.5	2	0.30103
p__Proteobacteria	g__Aquitalea	refseq9968	5.5	12	1.07918
p__Proteobacteria	g__Arsenophonus	refseq85125	5.5	4	0.60206
p__Proteobacteria	g__Aurantimonas	refseq26826	5.5	10	1
p__Proteobacteria	g__Camelimonas	refseq116555	5.5	2	0.30103
p__Proteobacteria	g__Desulforhopalus	refseq151130	5.5	2	0.30103
p__Proteobacteria	g__Fulvimarina	refseq63039	5.5	4	0.60206
p__Proteobacteria	g__Guyparkeria	refseq153719	5.5	2	0.30103
p__Proteobacteria	g__Histidinibacterium	refseq66148	5.5	2	0.30103
p__Proteobacteria	g__Orrella	refseq116365	5.5	2	0.30103
p__Proteobacteria	g__Pacificibacter	refseq42676	5.5	4	0.60206
p__Proteobacteria	g__Pontivivens	refseq41704	5.5	2	0.30103
p__Proteobacteria	g__Salinisphaera	refseq61467	5.5	6	0.778151
p__Proteobacteria	g__Sedimentitalea	refseq15063	5.5	2	0.30103
p__Proteobacteria	g__Sphingosinicella	refseq78151	5.5	8	0.90309
p__Proteobacteria	g__Vannielia	refseq110074	5.5	2	0.30103
p__Proteobacteria	g__Erwinia	refseq3278	5.47826	138	2.13988
p__Actinobacteria	g__Frondihabitans	refseq30343	5.42857	7	0.845098
p__Proteobacteria	g__Chelativorans	refseq15584	5.42857	7	0.845098
p__Actinobacteria	g__Subtercola	refseq21420	5.41667	12	1.07918
p__Bacteroidetes	g__Flammeovirga	refseq6480	5.41667	12	1.07918
p__Firmicutes	g__Virgibacillus	refseq5653	5.4127	63	1.79934
p__Proteobacteria	g__Candidatus Thiodiazotropha	refseq44226	5.4	5	0.69897
p__Proteobacteria	g__Desulfococcus	refseq46665	5.4	5	0.69897
p__Proteobacteria	g__Sodalis	refseq130229	5.4	5	0.69897
p__Proteobacteria	g__Yokenella	refseq20606	5.4	10	1
p__Proteobacteria	g__Yoonia	refseq151458	5.4	5	0.69897
p__Actinobacteria	g__Arthrobacter	refseq12641	5.37766	188	2.27416
p__Actinobacteria	g__Sinomonas	refseq28362	5.375	8	0.90309
p__Proteobacteria	g__Hoeflea	refseq90354	5.375	8	0.90309
p__Actinobacteria	g__Modestobacter	refseq47642	5.36364	11	1.04139
p__Actinobacteria	g__Glutamicibacter	refseq5953	5.35484	31	1.49136
p__Proteobacteria	g__Phyllobacterium	refseq19319	5.34483	29	1.4624
p__Firmicutes	g__Paucisalibacillus	refseq158730	5.33333	3	0.477121
p__Proteobacteria	g__Afipia	refseq25200	5.33333	3	0.477121
p__Proteobacteria	g__Aquabacter	refseq108956	5.33333	3	0.477121
p__Proteobacteria	g__Boseongicola	refseq54337	5.33333	3	0.477121
p__Proteobacteria	g__Jiella	refseq107777	5.33333	3	0.477121
p__Proteobacteria	g__Methylibium	refseq35826	5.33333	3	0.477121
p__Proteobacteria	g__Thiomonas	refseq7863	5.33333	12	1.07918
p__Proteobacteria	g__unclassified Rhodobacteraceae genus	refseq106725	5.33333	6	0.778151
p__Proteobacteria	g__Shewanella	refseq1714	5.30097	206	2.31387
p__Bacteroidetes	g__Runella	refseq19900	5.28571	7	0.845098
p__Proteobacteria	g__Pigmentiphaga	refseq46702	5.28571	7	0.845098
p__Firmicutes	g__Fictibacillus	refseq11225	5.26316	19	1.27875
p__Actinobacteria	g__Agreia	refseq44142	5.25	8	0.90309
p__Actinobacteria	g__Blastococcus	refseq165233	5.25	4	0.60206
p__Proteobacteria	g__Alicycliphilus	refseq6537	5.25	4	0.60206
p__Proteobacteria	g__Oceanicola	refseq56371	5.25	4	0.60206
p__Proteobacteria	g__Rhodoferax	refseq63177	5.25	20	1.30103
p__Proteobacteria	g__Schlegelella	refseq32596	5.25	4	0.60206
p__Proteobacteria	g__Thioclava	refseq10421	5.25	24	1.38021
p__Proteobacteria	g__Pseudoalteromonas	refseq2228	5.21508	358	2.55388
p__Proteobacteria	g__Pseudorhodobacter	refseq27630	5.2	5	0.69897
p__Proteobacteria	g__Rheinheimera	refseq59343	5.2	10	1
p__Actinobacteria	g__Arachnia	refseq7740	5.16667	12	1.07918
p__Proteobacteria	g__Aureimonas	refseq19141	5.16667	24	1.38021
p__Proteobacteria	g__Martelella	refseq17355	5.15385	13	1.11394
p__Proteobacteria	g__Methylophaga	refseq150908	5.125	8	0.90309
p__Proteobacteria	g__Cereibacter	refseq1687	5.12121	33	1.51851
p__Firmicutes	g__Streptococcus	refseq25	5.1164	12826	4.10809
p__Proteobacteria	g__Actibacterium	refseq20015	5.1	10	1
p__Proteobacteria	g__Shinella	refseq48870	5.08333	12	1.07918
p__Firmicutes	g__Sellimonas	refseq10163	5.07143	14	1.14613
p__Firmicutes	g__Alkalihalobacillus	refseq18978	5.05085	59	1.77085
p__Actinobacteria	g__Alpinimonas	refseq37712	5	1	0
p__Actinobacteria	g__Conyzicola	refseq47566	5	2	0.30103
p__Actinobacteria	g__Diaminobutyricibacter	refseq173653	5	1	0
p__Actinobacteria	g__Friedmanniella	refseq40071	5	1	0
p__Actinobacteria	g__Gryllotalpicola	refseq29287	5	1	0
p__Actinobacteria	g__Humibacter	refseq55731	5	1	0
p__Actinobacteria	g__Intrasporangium	refseq160968	5	1	0
p__Actinobacteria	g__Klugiella	refseq28670	5	1	0
p__Actinobacteria	g__Krasilnikoviella	refseq167567	5	1	0
p__Actinobacteria	g__Micropruina	refseq149023	5	1	0
p__Actinobacteria	g__Nitriliruptor	refseq88051	5	1	0
p__Actinobacteria	g__Ornithinibacter	refseq43902	5	1	0
p__Actinobacteria	g__Renibacterium	refseq15336	5	3	0.477121
p__Actinobacteria	g__Sediminihabitans	refseq186010	5	2	0.30103
p__Actinobacteria	g__Terracoccus	refseq106737	5	2	0.30103
p__Actinobacteria	g__Xylanimicrobium	refseq30148	5	1	0
p__Actinobacteria	g__Zafaria	refseq116315	5	1	0
p__Bacteroidetes	g__Agriterribacter	refseq80044	5	1	0
p__Bacteroidetes	g__Arenibacter	refseq106844	5	3	0.477121
p__Bacteroidetes	g__Belliella	refseq167071	5	4	0.60206
p__Bacteroidetes	g__Catalinimonas	refseq164368	5	1	0
p__Bacteroidetes	g__Deminuibacter	refseq63080	5	1	0
p__Bacteroidetes	g__Fibrisoma	refseq35660	5	1	0
p__Bacteroidetes	g__Fluviicola	refseq47137	5	2	0.30103
p__Bacteroidetes	g__Gynurincola	refseq67997	5	1	0
p__Bacteroidetes	g__Haliscomenobacter	refseq118829	5	1	0
p__Bacteroidetes	g__Leptobacterium	refseq173630	5	1	0
p__Bacteroidetes	g__Mariniradius	refseq124004	5	1	0
p__Bacteroidetes	g__Marivirga	refseq185380	5	3	0.477121
p__Bacteroidetes	g__Niabella	refseq16590	5	2	0.30103
p__Bacteroidetes	g__Owenweeksia	refseq120031	5	1	0
p__Bacteroidetes	g__Pricia	refseq164598	5	1	0
p__Bacteroidetes	g__Pseudarcicella	refseq165782	5	1	0
p__Bacteroidetes	g__Pseudobacter	refseq37525	5	2	0.30103
p__Bacteroidetes	g__Reichenbachiella	refseq34030	5	6	0.778151
p__Bacteroidetes	g__Solirubrum	refseq95602	5	1	0
p__Bacteroidetes	g__Ulvibacterium	refseq65043	5	1	0
p__Chloroflexi	g__Candidatus Chloroploca	refseq106379	5	1	0
p__Chloroflexi	g__Thermogemmatispora	refseq82971	5	1	0
p__Cyanobacteria	g__Lusitaniella	refseq181881	5	1	0
p__Cyanobacteria	g__Oxynema	refseq14880	5	2	0.30103
p__Firmicutes	g__Anaerosacchariphilus	refseq60704	5	2	0.30103
p__Firmicutes	g__Aquibacillus	refseq54947	5	2	0.30103
p__Firmicutes	g__Desulfuribacillus	refseq99475	5	1	0
p__Firmicutes	g__Pelagirhabdus	refseq116690	5	1	0
p__Firmicutes	g__Pseudogracilibacillus	refseq200763	5	1	0
p__Firmicutes	g__Salinibacillus	refseq80931	5	2	0.30103
p__Firmicutes	g__Schaedlerella	refseq24902	5	1	0
p__Firmicutes	g__Thermotalea	refseq96646	5	1	0
p__Nitrospinae	g__Nitrospina	refseq124311	5	1	0
p__Planctomycetes	g__Alienimonas	refseq58951	5	2	0.30103
p__Planctomycetes	g__Mariniblastus	refseq78491	5	2	0.30103
p__Planctomycetes	g__Thermogutta	refseq190643	5	1	0
p__Proteobacteria	g__Acidihalobacter	refseq130808	5	1	0
p__Proteobacteria	g__Acidomonas	refseq29581	5	4	0.60206
p__Proteobacteria	g__Aestuariirhabdus	refseq53349	5	1	0
p__Proteobacteria	g__Aestuariispira	refseq62871	5	1	0
p__Proteobacteria	g__Aestuariivirga	refseq53193	5	2	0.30103
p__Proteobacteria	g__Aestuarium	refseq18612	5	1	0
p__Proteobacteria	g__Alkalispirillum	refseq41386	5	1	0
p__Proteobacteria	g__Allosediminivita	refseq179822	5	2	0.30103
p__Proteobacteria	g__Angulomicrobium	refseq202584	5	1	0
p__Proteobacteria	g__Arhodomonas	refseq125784	5	1	0
p__Proteobacteria	g__Atlantibacter	refseq26357	5	9	0.954243
p__Proteobacteria	g__Biostraticola	refseq145759	5	1	0
p__Proteobacteria	g__Blastochloris	refseq26050	5	5	0.69897
p__Proteobacteria	g__Caenimonas	refseq91020	5	5	0.69897
p__Proteobacteria	g__Candidatus Contendobacter	refseq160309	5	1	0
p__Proteobacteria	g__Candidimonas	refseq166571	5	3	0.477121
p__Proteobacteria	g__Castellaniella	refseq26551	5	5	0.69897
p__Proteobacteria	g__Catenovulum	refseq160831	5	6	0.778151
p__Proteobacteria	g__Chiayiivirga	refseq28873	5	1	0
p__Proteobacteria	g__Chitinilyticum	refseq181957	5	1	0
p__Proteobacteria	g__Chromatium	refseq203091	5	1	0
p__Proteobacteria	g__Citreimonas	refseq150356	5	1	0
p__Proteobacteria	g__Corticibacter	refseq44562	5	2	0.30103
p__Proteobacteria	g__Curvibacter	refseq115618	5	1	0
p__Proteobacteria	g__Cypionkella	refseq48753	5	1	0
p__Proteobacteria	g__Desulfocurvibacter	refseq21876	5	2	0.30103
p__Proteobacteria	g__Desulfosalsimonas	refseq156538	5	1	0
p__Proteobacteria	g__Endozoicomonas	refseq84126	5	11	1.04139
p__Proteobacteria	g__Fluviibacterium	refseq181306	5	2	0.30103
p__Proteobacteria	g__Gemmobacter	refseq42502	5	13	1.11394
p__Proteobacteria	g__Georhizobium	refseq46188	5	1	0
p__Proteobacteria	g__Halorhodospira	refseq128579	5	4	0.60206
p__Proteobacteria	g__Halotalea	refseq24196	5	1	0
p__Proteobacteria	g__Halovibrio	refseq190739	5	2	0.30103
p__Proteobacteria	g__Hansschlegelia	refseq145385	5	2	0.30103
p__Proteobacteria	g__Hephaestia	refseq64336	5	1	0
p__Proteobacteria	g__Hwanghaeicola	refseq61370	5	1	0
p__Proteobacteria	g__Immundisolibacter	refseq50193	5	1	0
p__Proteobacteria	g__Jannaschia	refseq38725	5	15	1.17609
p__Proteobacteria	g__Kalamiella	refseq27199	5	3	0.477121
p__Proteobacteria	g__Lacisediminimonas	refseq42439	5	1	0
p__Proteobacteria	g__Leptothrix	refseq39479	5	2	0.30103
p__Proteobacteria	g__Lichenicoccus	refseq54846	5	1	0
p__Proteobacteria	g__Limibacillus	refseq116431	5	1	0
p__Proteobacteria	g__Limibaculum	refseq185142	5	1	0
p__Proteobacteria	g__Litorivivens	refseq178793	5	1	0
p__Proteobacteria	g__Marimonas	refseq54755	5	1	0
p__Proteobacteria	g__Maritalea	refseq36468	5	2	0.30103
p__Proteobacteria	g__Methylobrevis	refseq35871	5	1	0
p__Proteobacteria	g__Nereida	refseq45429	5	3	0.477121
p__Proteobacteria	g__Oceanomicrobium	refseq57190	5	1	0
p__Proteobacteria	g__Oleibacter	refseq167065	5	1	0
p__Proteobacteria	g__Paracandidimonas	refseq54078	5	1	0
p__Proteobacteria	g__Paralcaligenes	refseq70142	5	1	0
p__Proteobacteria	g__Profundibacter	refseq42390	5	1	0
p__Proteobacteria	g__Propylenella	refseq57454	5	1	0
p__Proteobacteria	g__Pseudopuniceibacterium	refseq36918	5	1	0
p__Proteobacteria	g__Pseudorivibacter	refseq55147	5	1	0
p__Proteobacteria	g__Pseudoteredinibacter	refseq36510	5	3	0.477121
p__Proteobacteria	g__Quisquiliibacterium	refseq178914	5	2	0.30103
p__Proteobacteria	g__Rhizomicrobium	refseq39431	5	1	0
p__Proteobacteria	g__Rhodanobacter	refseq13418	5	5	0.69897
p__Proteobacteria	g__Rhodocyclus	refseq184748	5	7	0.845098
p__Proteobacteria	g__Rubritepida	refseq127929	5	1	0
p__Proteobacteria	g__Saccharophagus	refseq179433	5	1	0
p__Proteobacteria	g__Salaquimonas	refseq50580	5	1	0
p__Proteobacteria	g__Salinibius	refseq53329	5	1	0
p__Proteobacteria	g__Salinicola	refseq35373	5	18	1.25527
p__Proteobacteria	g__Sandarakinorhabdus	refseq56884	5	4	0.60206
p__Proteobacteria	g__Sapientia	refseq70282	5	1	0
p__Proteobacteria	g__Seohaeicola	refseq116557	5	1	0
p__Proteobacteria	g__Silvimonas	refseq202228	5	3	0.477121
p__Proteobacteria	g__Solirhodobacter	refseq68242	5	1	0
p__Proteobacteria	g__Superficieibacter	refseq182004	5	1	0
p__Proteobacteria	g__Tepidamorphus	refseq70141	5	1	0
p__Proteobacteria	g__Tepidicaulis	refseq84549	5	1	0
p__Proteobacteria	g__Thalassobacter	refseq21725	5	5	0.69897
p__Proteobacteria	g__Thermithiobacillus	refseq35031	5	1	0
p__Proteobacteria	g__Thiobaca	refseq145747	5	1	0
p__Proteobacteria	g__Thiohalomonas	refseq151002	5	1	0
p__Proteobacteria	g__Thiospirillum	refseq178622	5	1	0
p__Proteobacteria	g__Tianweitania	refseq36837	5	3	0.477121
p__Proteobacteria	g__Verticiella	refseq19412	5	1	0
p__Proteobacteria	g__Vogesella	refseq105490	5	5	0.69897
p__Proteobacteria	g__Zymobacter	refseq144369	5	1	0
p__Proteobacteria	g__unclassified Alphaproteobacteria genus	refseq106923	5	1	0
p__Spirochaetes	g__Thiospirochaeta	refseq148014	5	1	0
p__Verrucomicrobia	g__Haloferula	refseq178893	5	2	0.30103
p__Proteobacteria	g__Microbulbifer	refseq15762	4.96	25	1.39794
p__Bacteroidetes	g__Pedobacter	refseq48011	4.9537	108	2.03342
p__Proteobacteria	g__Thauera	refseq21178	4.9	10	1
p__Proteobacteria	g__Herbaspirillum	refseq18411	4.86842	38	1.57978
p__Actinobacteria	g__Micrococcus	refseq5593	4.86207	116	2.06446
p__Firmicutes	g__Ornithinibacillus	refseq90951	4.85714	7	0.845098
p__Proteobacteria	g__Vibrio	refseq148	4.84371	3807	3.58058
p__Proteobacteria	g__Rubellimicrobium	refseq28677	4.83333	6	0.778151
p__Proteobacteria	g__Xylophilus	refseq25398	4.83333	6	0.778151
p__Proteobacteria	g__Novosphingobium	refseq1739	4.82278	79	1.89763
p__Actinobacteria	g__Pseudarthrobacter	refseq16563	4.82143	28	1.44716
p__Proteobacteria	g__Acidovorax	refseq3967	4.81013	79	1.89763
p__Bacteroidetes	g__Carboxylicivirga	refseq111888	4.8	5	0.69897
p__Proteobacteria	g__Desulfonatronum	refseq159886	4.8	5	0.69897
p__Proteobacteria	g__Nitrosococcus	refseq78108	4.8	5	0.69897
p__Actinobacteria	g__Corynebacterium	refseq594	4.78149	929	2.96802
p__Firmicutes	g__Cytobacillus	refseq18140	4.77778	36	1.5563
p__Chlamydiae	g__Parachlamydia	refseq49300	4.75	4	0.60206
p__Firmicutes	g__Calidifontibacillus	refseq83466	4.75	4	0.60206
p__Proteobacteria	g__Desulfobulbus	refseq16054	4.75	4	0.60206
p__Proteobacteria	g__Starkeya	refseq46117	4.75	4	0.60206
p__Proteobacteria	g__Devosia	refseq20994	4.725	40	1.60206
p__Actinobacteria	g__Cellulosimicrobium	refseq14108	4.71875	32	1.50515
p__Actinobacteria	g__Diaminobutyricimonas	refseq44009	4.66667	3	0.477121
p__Actinobacteria	g__Oerskovia	refseq22086	4.66667	12	1.07918
p__Firmicutes	g__Thalassobacillus	refseq152122	4.66667	6	0.778151
p__Planctomycetes	g__Botrimarina	refseq55633	4.66667	3	0.477121
p__Proteobacteria	g__Cedecea	refseq59647	4.66667	9	0.954243
p__Proteobacteria	g__Cohaesibacter	refseq165739	4.66667	6	0.778151
p__Proteobacteria	g__Deefgea	refseq37999	4.66667	3	0.477121
p__Proteobacteria	g__Motiliproteus	refseq62506	4.66667	3	0.477121
p__Proteobacteria	g__Paenalcaligenes	refseq30079	4.66667	3	0.477121
p__Proteobacteria	g__Sphaerotilus	refseq20258	4.66667	6	0.778151
p__Proteobacteria	g__Marinobacter	refseq11913	4.65812	117	2.06819
p__Firmicutes	g__Staphylococcus	refseq1	4.62764	14083	4.1487
p__Firmicutes	g__Lactococcus	refseq360	4.61515	330	2.51851
p__Bacteroidetes	g__Sunxiuqinia	refseq19457	4.6	5	0.69897
p__Proteobacteria	g__Colwellia	refseq11708	4.6	10	1
p__Bacteroidetes	g__Emticicia	refseq63195	4.57143	7	0.845098
p__Proteobacteria	g__Rhodobacter	refseq13398	4.54839	31	1.49136
p__Proteobacteria	g__Raoultella	refseq2931	4.54167	48	1.68124
p__Proteobacteria	g__Magnetospirillum	refseq9823	4.53846	13	1.11394
p__Proteobacteria	g__Acidithiobacillus	refseq7642	4.53731	67	1.82607
p__Actinobacteria	g__Mobilicoccus	refseq23911	4.5	2	0.30103
p__Bacteroidetes	g__Aurantibacter	refseq38564	4.5	2	0.30103
p__Bacteroidetes	g__Aureivirga	refseq183432	4.5	2	0.30103
p__Bacteroidetes	g__Litoribacter	refseq35086	4.5	2	0.30103
p__Bacteroidetes	g__Mangrovibacterium	refseq116076	4.5	2	0.30103
p__Bacteroidetes	g__Rhodonellum	refseq152902	4.5	4	0.60206
p__Bacteroidetes	g__Saccharicrinis	refseq50029	4.5	4	0.60206
p__Firmicutes	g__Anaerosporobacter	refseq166879	4.5	2	0.30103
p__Firmicutes	g__Falsibacillus	refseq62570	4.5	2	0.30103
p__Firmicutes	g__Geomicrobium	refseq89738	4.5	2	0.30103
p__Firmicutes	g__Kineothrix	refseq27373	4.5	2	0.30103
p__Firmicutes	g__Pseudoclostridium	refseq39882	4.5	4	0.60206
p__Proteobacteria	g__Aquaspirillum	refseq127494	4.5	2	0.30103
p__Proteobacteria	g__Arsukibacterium	refseq88336	4.5	2	0.30103
p__Proteobacteria	g__Bacterioplanes	refseq180139	4.5	2	0.30103
p__Proteobacteria	g__Bieblia	refseq48478	4.5	4	0.60206
p__Proteobacteria	g__Caldimonas	refseq97091	4.5	2	0.30103
p__Proteobacteria	g__Gilvimarinus	refseq92176	4.5	2	0.30103
p__Proteobacteria	g__Marinimicrobium	refseq144795	4.5	2	0.30103
p__Proteobacteria	g__Ottowia	refseq26966	4.5	6	0.778151
p__Proteobacteria	g__Pelobacter	refseq49078	4.5	2	0.30103
p__Proteobacteria	g__Piscinibacter	refseq30729	4.5	4	0.60206
p__Proteobacteria	g__Pseudooceanicola	refseq43820	4.5	12	1.07918
p__Proteobacteria	g__Rouxiella	refseq80090	4.5	2	0.30103
p__Proteobacteria	g__Coxiella	refseq2480	4.48387	62	1.79239
p__Bacteroidetes	g__Flavobacterium	refseq569	4.47858	537	2.72997
p__Firmicutes	g__Saccharibacillus	refseq42585	4.44444	9	0.954243
p__Proteobacteria	g__Thioalkalivibrio	refseq5722	4.44444	63	1.79934
p__Firmicutes	g__Sporosarcina	refseq34341	4.43333	30	1.47712
p__Firmicutes	g__Acetivibrio	refseq4973	4.42857	14	1.14613
p__Proteobacteria	g__Nitrincola	refseq79918	4.42857	7	0.845098
p__Proteobacteria	g__Spongiibacter	refseq180448	4.42857	7	0.845098
p__Proteobacteria	g__Brucella	refseq26	4.40079	756	2.87852
p__Actinobacteria	g__Zhihengliuella	refseq26275	4.4	5	0.69897
p__Proteobacteria	g__Desulfuromonas	refseq6764	4.4	10	1
p__Proteobacteria	g__Pseudaminobacter	refseq142779	4.4	5	0.69897
p__Proteobacteria	g__Zhongshania	refseq105114	4.4	5	0.69897
p__Proteobacteria	g__Sneathiella	refseq35875	4.375	8	0.90309
p__Proteobacteria	g__Proteus	refseq150	4.36771	223	2.3483
p__Bacteroidetes	g__Hymenobacter	refseq54332	4.36364	55	1.74036
p__Firmicutes	g__Neobacillus	refseq130925	4.34615	26	1.41497
p__Proteobacteria	g__Stenotrophomonas	refseq1218	4.33392	566	2.75282
p__Actinobacteria	g__Arsenicicoccus	refseq56757	4.33333	3	0.477121
p__Actinobacteria	g__Microlunatus	refseq164811	4.33333	6	0.778151
p__Cyanobacteria	g__Geminocystis	refseq24436	4.33333	3	0.477121
p__Firmicutes	g__Alteribacter	refseq55077	4.33333	3	0.477121
p__Firmicutes	g__Pontibacillus	refseq85661	4.33333	3	0.477121
p__Proteobacteria	g__Aidingimonas	refseq116539	4.33333	3	0.477121
p__Proteobacteria	g__Candidatus Thiosymbion	refseq70303	4.33333	3	0.477121
p__Proteobacteria	g__Lampropedia	refseq166468	4.33333	3	0.477121
p__Proteobacteria	g__Leucothrix	refseq24981	4.33333	3	0.477121
p__Proteobacteria	g__Metakosakonia	refseq104322	4.33333	3	0.477121
p__Proteobacteria	g__Pseudoroseicyclus	refseq116015	4.33333	3	0.477121
p__Proteobacteria	g__Vitreoscilla	refseq189449	4.33333	3	0.477121
p__Proteobacteria	g__Halomonas	refseq8413	4.32338	201	2.3032
p__Proteobacteria	g__Sphingomonas	refseq841	4.31405	363	2.55991
p__Chlorobi	g__Prosthecochloris	refseq26360	4.3	10	1
p__Proteobacteria	g__Enterobacter	refseq224	4.29121	2469	3.39252
p__Actinobacteria	g__Herbiconiux	refseq37476	4.28571	7	0.845098
p__Bacteroidetes	g__Adhaeribacter	refseq23538	4.28571	7	0.845098
p__Bacteroidetes	g__Tenacibaculum	refseq106208	4.28571	7	0.845098
p__Proteobacteria	g__Celeribacter	refseq30232	4.28571	14	1.14613
p__Actinobacteria	g__Janibacter	refseq145601	4.25	4	0.60206
p__Bacteroidetes	g__Flagellimonas	refseq168882	4.25	8	0.90309
p__Firmicutes	g__Desulfallas	refseq182875	4.25	4	0.60206
p__Firmicutes	g__Desulfosporosinus	refseq119340	4.25	4	0.60206
p__Firmicutes	g__Salicibibacter	refseq18687	4.25	4	0.60206
p__Proteobacteria	g__Aquabacterium	refseq116072	4.25	4	0.60206
p__Proteobacteria	g__Chitinibacter	refseq59799	4.25	4	0.60206
p__Proteobacteria	g__Geomonas (Geobacteraceae)	refseq28429	4.25	8	0.90309
p__Proteobacteria	g__Kordiimonas	refseq125817	4.25	4	0.60206
p__Proteobacteria	g__Palleronia	refseq21223	4.25	4	0.60206
p__Proteobacteria	g__Pelagicola	refseq200184	4.25	4	0.60206
p__Proteobacteria	g__Pleomorphomonas	refseq165709	4.25	4	0.60206
p__Proteobacteria	g__Ramlibacter	refseq60112	4.25	20	1.30103
p__Proteobacteria	g__Terasakiella	refseq164041	4.25	4	0.60206
p__Proteobacteria	g__Komagataeibacter	refseq14508	4.22581	62	1.79239
p__Proteobacteria	g__Bordetella	refseq17	4.22308	1040	3.01703
p__Actinobacteria	g__Cellulomonas	refseq15470	4.2027	74	1.86923
p__Firmicutes	g__Lederbergia	refseq111334	4.2	5	0.69897
p__Proteobacteria	g__Donghicola	refseq59632	4.2	5	0.69897
p__Proteobacteria	g__Limimaricola	refseq49530	4.2	5	0.69897
p__Proteobacteria	g__Litoreibacter	refseq57099	4.2	5	0.69897
p__Proteobacteria	g__Salinivibrio	refseq19388	4.19048	21	1.32222
p__Actinobacteria	g__Ornithinimicrobium	refseq53834	4.16667	6	0.778151
p__Firmicutes	g__Paenisporosarcina	refseq145904	4.16667	6	0.778151
p__Proteobacteria	g__Aeromonas	refseq633	4.159	522	2.71767
p__Firmicutes	g__Paraliobacillus	refseq203597	4.14286	7	0.845098
p__Proteobacteria	g__Afifella	refseq10632	4.14286	7	0.845098
p__Proteobacteria	g__Wenzhouxiangella	refseq31716	4.125	8	0.90309
p__Proteobacteria	g__Chromohalobacter	refseq10706	4.11111	9	0.954243
p__Proteobacteria	g__Leclercia	refseq3615	4.11111	9	0.954243
p__Proteobacteria	g__Loktanella	refseq41131	4.11111	9	0.954243
p__Proteobacteria	g__Pelagibacterium	refseq25554	4.11111	9	0.954243
p__Actinobacteria	g__Cryobacterium	refseq9611	4.09709	103	2.01284
p__Firmicutes	g__Lentibacillus	refseq59569	4.08333	12	1.07918
p__Proteobacteria	g__Hafnia	refseq7291	4.08333	24	1.38021
p__Bacteroidetes	g__Algoriphagus	refseq20480	4.07895	38	1.57978
p__Proteobacteria	g__Neisseria	refseq174	4.07493	3003	3.47756
p__Proteobacteria	g__Cronobacter	refseq1307	4.05908	457	2.65992
p__Firmicutes	g__Geobacillus	refseq48732	4.01351	74	1.86923
p__Acidobacteria	g__Occallatibacter	refseq200266	4	1	0
p__Actinobacteria	g__Amnibacterium	refseq116074	4	3	0.477121
p__Actinobacteria	g__Cnuibacter	refseq37880	4	2	0.30103
p__Actinobacteria	g__Compostimonas	refseq115914	4	1	0
p__Actinobacteria	g__Demetria	refseq36539	4	1	0
p__Actinobacteria	g__Dermacoccus	refseq7048	4	14	1.14613
p__Actinobacteria	g__Enteractinococcus	refseq50022	4	2	0.30103
p__Actinobacteria	g__Galbitalea	refseq177990	4	2	0.30103
p__Actinobacteria	g__Gordonibacter	refseq51723	4	2	0.30103
p__Actinobacteria	g__Haloactinopolyspora	refseq115954	4	2	0.30103
p__Actinobacteria	g__Homoserinimonas	refseq48620	4	1	0
p__Actinobacteria	g__Kytococcus	refseq24512	4	2	0.30103
p__Actinobacteria	g__Lacisediminihabitans	refseq55825	4	1	0
p__Actinobacteria	g__Marisediminicola	refseq58058	4	1	0
p__Actinobacteria	g__Nakamurella	refseq41964	4	2	0.30103
p__Actinobacteria	g__Okibacterium	refseq151875	4	1	0
p__Actinobacteria	g__Ponticoccus	refseq70326	4	1	0
p__Actinobacteria	g__Propioniferax	refseq146902	4	1	0
p__Actinobacteria	g__Raineyella	refseq164059	4	1	0
p__Actinobacteria	g__Serinibacter	refseq26683	4	1	0
p__Actinobacteria	g__Thermasporomyces	refseq44487	4	1	0
p__Actinobacteria	g__Thermoleophilum	refseq153041	4	1	0
p__Actinobacteria	g__Xylanimonas	refseq53077	4	2	0.30103
p__Aquificae	g__Aquifex	refseq42579	4	1	0
p__Armatimonadetes	g__Capsulimonas	refseq64471	4	1	0
p__Bacteroidetes	g__Aequorivita	refseq37662	4	2	0.30103
p__Bacteroidetes	g__Bernardetia	refseq121459	4	1	0
p__Bacteroidetes	g__Cesiribacter	refseq115509	4	1	0
p__Bacteroidetes	g__Croceibacter	refseq31434	4	1	0
p__Bacteroidetes	g__Croceitalea	refseq42248	4	1	0
p__Bacteroidetes	g__Cyclobacterium	refseq173762	4	9	0.954243
p__Bacteroidetes	g__Cytophaga	refseq125950	4	1	0
p__Bacteroidetes	g__Eisenibacter	refseq115570	4	1	0
p__Bacteroidetes	g__Ilyomonas	refseq54705	4	1	0
p__Bacteroidetes	g__Indibacter	refseq122807	4	1	0
p__Bacteroidetes	g__Lunatibacter	refseq82011	4	1	0
p__Bacteroidetes	g__Luteibaculum	refseq78150	4	1	0
p__Bacteroidetes	g__Muriicola	refseq53697	4	3	0.477121
p__Bacteroidetes	g__Nafulsella	refseq124401	4	1	0
p__Bacteroidetes	g__Pareuzebyella	refseq55987	4	1	0
p__Bacteroidetes	g__Persicitalea	refseq106847	4	1	0
p__Bacteroidetes	g__Persicobacter	refseq36579	4	1	0
p__Bacteroidetes	g__Phaeodactylibacter	refseq85212	4	2	0.30103
p__Bacteroidetes	g__Planktosalinus	refseq179885	4	1	0
p__Bacteroidetes	g__Thermoflexibacter	refseq37990	4	1	0
p__Bacteroidetes	g__Ulvibacter	refseq62214	4	1	0
p__Bacteroidetes	g__Williamwhitmania	refseq164242	4	1	0
p__Chlamydiae	g__Candidatus Neptunochlamydia	refseq182458	4	1	0
p__Chlamydiae	g__Waddlia	refseq97551	4	2	0.30103
p__Chlorobi	g__Chlorobaculum	refseq146589	4	3	0.477121
p__Chloroflexi	g__Candidatus Promineofilum	refseq163689	4	1	0
p__Chloroflexi	g__Oscillochloris	refseq117238	4	1	0
p__Chloroflexi	g__Roseiflexus	refseq128661	4	2	0.30103
p__Deinococcus-Thermus	g__Deinobacterium	refseq178927	4	1	0
p__Firmicutes	g__Acetonema	refseq118955	4	1	0
p__Firmicutes	g__Ammoniphilus	refseq111910	4	1	0
p__Firmicutes	g__Amphibacillus	refseq89815	4	3	0.477121
p__Firmicutes	g__Anaerovibrio	refseq131204	4	4	0.60206
p__Firmicutes	g__Atopobacter	refseq65559	4	1	0
p__Firmicutes	g__Compostibacillus	refseq179810	4	1	0
p__Firmicutes	g__Domibacillus	refseq167082	4	7	0.845098
p__Firmicutes	g__Effusibacillus	refseq181594	4	1	0
p__Firmicutes	g__Mobilisporobacter	refseq66123	4	1	0
p__Firmicutes	g__Numidum	refseq22878	4	2	0.30103
p__Firmicutes	g__Petroclostridium	refseq36435	4	1	0
p__Firmicutes	g__Pueribacillus	refseq200008	4	1	0
p__Firmicutes	g__Salibacterium	refseq151367	4	2	0.30103
p__Firmicutes	g__Salimicrobium	refseq152800	4	1	0
p__Firmicutes	g__Salsuginibacillus	refseq198835	4	1	0
p__Firmicutes	g__Texcoconibacillus	refseq178923	4	1	0
p__Firmicutes	g__Thermobacillus	refseq115426	4	1	0
p__Firmicutes	g__Thermolongibacillus	refseq70058	4	1	0
p__Firmicutes	g__Ureibacillus	refseq180602	4	1	0
p__Ignavibacteriae	g__Ignavibacterium	refseq121247	4	1	0
p__Planctomycetes	g__Calycomorphotria	refseq47390	4	1	0
p__Planctomycetes	g__Caulifigura	refseq34875	4	1	0
p__Planctomycetes	g__Fuerstia	refseq39405	4	1	0
p__Planctomycetes	g__Humisphaera	refseq181779	4	1	0
p__Planctomycetes	g__Pirellula	refseq97415	4	1	0
p__Proteobacteria	g__Acidibrevibacterium	refseq53134	4	1	0
p__Proteobacteria	g__Acidisoma	refseq33668	4	2	0.30103
p__Proteobacteria	g__Advenella	refseq115179	4	4	0.60206
p__Proteobacteria	g__Aestuariicella	refseq174227	4	1	0
p__Proteobacteria	g__Agaricicola	refseq179770	4	1	0
p__Proteobacteria	g__Allochromatium	refseq24703	4	4	0.60206
p__Proteobacteria	g__Alysiella	refseq9103	4	2	0.30103
p__Proteobacteria	g__Amantichitinum	refseq93517	4	1	0
p__Proteobacteria	g__Amorphus	refseq115517	4	1	0
p__Proteobacteria	g__Aquimixticola	refseq167753	4	1	0
p__Proteobacteria	g__Aquirhabdus	refseq18058	4	1	0
p__Proteobacteria	g__Aquisalimonas	refseq58633	4	1	0
p__Proteobacteria	g__Calidifontimicrobium	refseq106306	4	2	0.30103
p__Proteobacteria	g__Candidatus Nitrotoga	refseq38558	4	1	0
p__Proteobacteria	g__Candidatus Paracaedibacter	refseq46870	4	1	0
p__Proteobacteria	g__Chromatocurvus	refseq70047	4	2	0.30103
p__Proteobacteria	g__Cocleimonas	refseq116156	4	1	0
p__Proteobacteria	g__Cognatishimia	refseq17639	4	1	0
p__Proteobacteria	g__Coralloluteibacterium	refseq108891	4	1	0
p__Proteobacteria	g__Corticibacterium	refseq35534	4	1	0
p__Proteobacteria	g__Corticimicrobacter	refseq200199	4	1	0
p__Proteobacteria	g__Crenalkalicoccus	refseq70912	4	1	0
p__Proteobacteria	g__Crenobacter	refseq70135	4	4	0.60206
p__Proteobacteria	g__Defluviimonas	refseq68037	4	4	0.60206
p__Proteobacteria	g__Desulfarculus	refseq117088	4	1	0
p__Proteobacteria	g__Desulfonatronospira	refseq117736	4	1	0
p__Proteobacteria	g__Diaphorobacter	refseq4905	4	9	0.954243
p__Proteobacteria	g__Endobacterium	refseq106631	4	1	0
p__Proteobacteria	g__Fulvimonas	refseq32423	4	2	0.30103
p__Proteobacteria	g__Gayadomonas	refseq10471	4	1	0
p__Proteobacteria	g__Gellertiella	refseq178848	4	1	0
p__Proteobacteria	g__Haliea	refseq65932	4	2	0.30103
p__Proteobacteria	g__Hasllibacter	refseq198700	4	1	0
p__Proteobacteria	g__Humitalea	refseq61293	4	1	0
p__Proteobacteria	g__Hwanghaeella	refseq53504	4	1	0
p__Proteobacteria	g__Indioceanicola	refseq15014	4	1	0
p__Proteobacteria	g__Jinshanibacter	refseq7810	4	4	0.60206
p__Proteobacteria	g__Kineobactrum	refseq57902	4	2	0.30103
p__Proteobacteria	g__Lutibaculum	refseq159217	4	1	0
p__Proteobacteria	g__Magnetofaba	refseq37458	4	1	0
p__Proteobacteria	g__Magnetospira	refseq87967	4	1	0
p__Proteobacteria	g__Mangrovibacter	refseq106200	4	1	0
p__Proteobacteria	g__Marinicauda	refseq25320	4	3	0.477121
p__Proteobacteria	g__Marivibrio	refseq111268	4	1	0
p__Proteobacteria	g__Marortus	refseq46976	4	1	0
p__Proteobacteria	g__Modicisalibacter	refseq57942	4	1	0
p__Proteobacteria	g__Morococcus	refseq86288	4	1	0
p__Proteobacteria	g__Neoasaia	refseq106604	4	2	0.30103
p__Proteobacteria	g__Neptunicella	refseq179269	4	1	0
p__Proteobacteria	g__Nissabacter	refseq27404	4	2	0.30103
p__Proteobacteria	g__Obesumbacterium	refseq98134	4	2	0.30103
p__Proteobacteria	g__Oceanibacterium	refseq167751	4	1	0
p__Proteobacteria	g__Oceanicoccus	refseq166011	4	2	0.30103
p__Proteobacteria	g__Oceaniglobus	refseq199545	4	2	0.30103
p__Proteobacteria	g__Oceanimonas	refseq120267	4	1	0
p__Proteobacteria	g__Oceanococcus	refseq115869	4	1	0
p__Proteobacteria	g__Oryzisolibacter	refseq116694	4	1	0
p__Proteobacteria	g__Paenimaribius	refseq77054	4	1	0
p__Proteobacteria	g__Paraperlucidibaca	refseq62892	4	1	0
p__Proteobacteria	g__Parapontixanthobacter	refseq88572	4	1	0
p__Proteobacteria	g__Parapusillimonas	refseq33696	4	2	0.30103
p__Proteobacteria	g__Plasticicumulans	refseq70063	4	1	0
p__Proteobacteria	g__Pontixanthobacter	refseq111133	4	1	0
p__Proteobacteria	g__Porticoccus	refseq84776	4	1	0
p__Proteobacteria	g__Pragia	refseq34575	4	1	0
p__Proteobacteria	g__Primorskyibacter	refseq169367	4	3	0.477121
p__Proteobacteria	g__Profundibacterium	refseq88683	4	1	0
p__Proteobacteria	g__Propionivibrio	refseq149499	4	2	0.30103
p__Proteobacteria	g__Pseudacidovorax	refseq30337	4	4	0.60206
p__Proteobacteria	g__Pseudochelatococcus	refseq178820	4	2	0.30103
p__Proteobacteria	g__Pseudohoeflea	refseq45567	4	1	0
p__Proteobacteria	g__Pseudolabrys	refseq143539	4	2	0.30103
p__Proteobacteria	g__Rhizorhapis	refseq203073	4	1	0
p__Proteobacteria	g__Rhodovarius	refseq53505	4	1	0
p__Proteobacteria	g__Roseibaca	refseq148794	4	2	0.30103
p__Proteobacteria	g__Rudaea	refseq54855	4	2	0.30103
p__Proteobacteria	g__Sandaracinobacter	refseq60348	4	3	0.477121
p__Proteobacteria	g__Scandinavium	refseq54165	4	2	0.30103
p__Proteobacteria	g__Shimwellia	refseq184361	4	1	0
p__Proteobacteria	g__Simonsiella	refseq8006	4	2	0.30103
p__Proteobacteria	g__Sphingopyxis	refseq60911	4	3	0.477121
p__Proteobacteria	g__Stenoxybacter	refseq84841	4	1	0
p__Proteobacteria	g__Sulfuriflexus	refseq53392	4	1	0
p__Proteobacteria	g__Tamilnaduibacter	refseq36068	4	2	0.30103
p__Proteobacteria	g__Thalassobium	refseq43838	4	1	0
p__Proteobacteria	g__Thiobacillus	refseq41167	4	2	0.30103
p__Proteobacteria	g__Uliginosibacterium	refseq195903	4	2	0.30103
p__Proteobacteria	g__Variibacter	refseq46189	4	3	0.477121
p__Proteobacteria	g__Varunaivibrio	refseq70081	4	1	0
p__Proteobacteria	g__Woeseia	refseq98526	4	1	0
p__Proteobacteria	g__Xinfangfangia	refseq59104	4	3	0.477121
p__Proteobacteria	g__Zhizhongheella	refseq197267	4	1	0
p__Thermodesulfobacteria	g__Thermosulfuriphilus	refseq28705	4	2	0.30103
p__Verrucomicrobia	g__Lentimonas	refseq8423	4	8	0.90309
p__Verrucomicrobia	g__Opitutus	refseq128727	4	1	0
p__Proteobacteria	g__Xanthomonas	refseq89	3.97643	1400	3.14613
p__Actinobacteria	g__Frigoribacterium	refseq5941	3.97297	37	1.5682
p__Proteobacteria	g__Klebsiella	refseq48	3.9711	10934	4.03878
p__Proteobacteria	g__Tardiphaga	refseq7984	3.9	10	1
p__Proteobacteria	g__Gluconacetobacter	refseq38289	3.88889	9	0.954243
p__Proteobacteria	g__Marinomonas	refseq62733	3.88571	35	1.54407
p__Actinobacteria	g__Salinibacterium	refseq26592	3.875	16	1.20412
p__Cyanobacteria	g__Arthrospira	refseq7821	3.875	8	0.90309
p__Deinococcus-Thermus	g__Deinococcus	refseq2494	3.8617	94	1.97313
p__Firmicutes	g__Anaerocolumna	refseq168855	3.85714	7	0.845098
p__Bacteroidetes	g__Lewinella	refseq165256	3.81818	11	1.04139
p__Firmicutes	g__Acetobacterium	refseq10065	3.81818	11	1.04139
p__Proteobacteria	g__Pluralibacter	refseq7697	3.8125	16	1.20412
p__Proteobacteria	g__Polaromonas	refseq31490	3.8125	16	1.20412
p__Actinobacteria	g__Pimelobacter	refseq21596	3.8	5	0.69897
p__Firmicutes	g__Heliobacterium	refseq154181	3.8	5	0.69897
p__Proteobacteria	g__Acidocella	refseq178895	3.8	5	0.69897
p__Proteobacteria	g__Dokdonella	refseq145751	3.8	5	0.69897
p__Proteobacteria	g__Acetobacter	refseq1910	3.7931	116	2.06446
p__Proteobacteria	g__Caulobacter	refseq7856	3.78947	19	1.27875
p__Proteobacteria	g__Mannheimia	refseq247	3.78646	192	2.2833
p__Proteobacteria	g__Rahnella	refseq2736	3.77273	22	1.34242
p__Actinobacteria	g__Microbacterium	refseq2389	3.75542	323	2.5092
p__Bacteroidetes	g__Siphonobacter	refseq115938	3.75	4	0.60206
p__Firmicutes	g__Robinsoniella	refseq26865	3.75	4	0.60206
p__Proteobacteria	g__Conchiformibius	refseq31781	3.75	4	0.60206
p__Proteobacteria	g__Parasphingopyxis	refseq60550	3.75	4	0.60206
p__Proteobacteria	g__Aliivibrio	refseq4719	3.74627	67	1.82607
p__Bacteroidetes	g__Maribacter	refseq40756	3.73077	26	1.41497
p__Firmicutes	g__Psychrobacillus	refseq165327	3.71429	7	0.845098
p__Proteobacteria	g__Aliiroseovarius	refseq17937	3.71429	7	0.845098
p__Proteobacteria	g__Pusillimonas	refseq37524	3.70588	17	1.23045
p__Actinobacteria	g__Agromyces	refseq153899	3.66667	3	0.477121
p__Actinobacteria	g__Humibacillus	refseq50337	3.66667	3	0.477121
p__Bacteroidetes	g__Echinicola	refseq16380	3.66667	6	0.778151
p__Bacteroidetes	g__Leeuwenhoekiella	refseq48668	3.66667	6	0.778151
p__Bacteroidetes	g__Lentimicrobium	refseq32082	3.66667	3	0.477121
p__Firmicutes	g__Cohnella	refseq179027	3.66667	3	0.477121
p__Proteobacteria	g__Fluviibacter	refseq48977	3.66667	3	0.477121
p__Proteobacteria	g__Hylemonella	refseq48980	3.66667	3	0.477121
p__Proteobacteria	g__Parasphingorhabdus	refseq108184	3.66667	3	0.477121
p__Proteobacteria	g__Phytobacter	refseq155446	3.66667	3	0.477121
p__Proteobacteria	g__Simplicispira	refseq64392	3.66667	6	0.778151
p__Verrucomicrobia	g__Rubritalea	refseq115937	3.66667	3	0.477121
p__Proteobacteria	g__Comamonas	refseq2766	3.66154	65	1.81291
p__Actinobacteria	g__Eggerthella	refseq4796	3.65152	66	1.81954
p__Actinobacteria	g__Dermatophilus	refseq2061	3.65116	43	1.63347
p__Proteobacteria	g__Sphingorhabdus	refseq57024	3.64286	14	1.14613
p__Proteobacteria	g__Photobacterium	refseq7132	3.62937	143	2.15534
p__Proteobacteria	g__Sinirhodobacter	refseq48419	3.625	8	0.90309
p__Actinobacteria	g__Agrococcus	refseq55740	3.6	10	1
p__Actinobacteria	g__Mycetocola	refseq42450	3.6	10	1
p__Proteobacteria	g__Ferrimonas	refseq54564	3.6	5	0.69897
p__Proteobacteria	g__Rosenbergiella	refseq112051	3.6	5	0.69897
p__Proteobacteria	g__Saccharospirillum	refseq68174	3.6	5	0.69897
p__Bacteroidetes	g__Roseivirga	refseq17419	3.57143	7	0.845098
p__Proteobacteria	g__Hyphomicrobium	refseq38519	3.57143	14	1.14613
p__Proteobacteria	g__Pararhodobacter	refseq41716	3.57143	7	0.845098
p__Proteobacteria	g__Asticcacaulis	refseq19864	3.55556	9	0.954243
p__Proteobacteria	g__Methylophilus	refseq9122	3.53846	13	1.11394
p__Spirochaetes	g__Brachyspira	refseq2742	3.50476	105	2.02119
p__Actinobacteria	g__Auraticoccus	refseq56932	3.5	2	0.30103
p__Actinobacteria	g__Conexibacter	refseq199277	3.5	2	0.30103
p__Actinobacteria	g__Desertihabitans	refseq62487	3.5	2	0.30103
p__Actinobacteria	g__Euzebya	refseq199768	3.5	2	0.30103
p__Actinobacteria	g__Microcella	refseq41768	3.5	4	0.60206
p__Actinobacteria	g__Mumia	refseq18046	3.5	6	0.778151
p__Actinobacteria	g__Pseudokineococcus	refseq155540	3.5	2	0.30103
p__Actinobacteria	g__Ruania	refseq127539	3.5	2	0.30103
p__Actinobacteria	g__Tetrasphaera	refseq91179	3.5	4	0.60206
p__Bacteroidetes	g__Flectobacillus	refseq190303	3.5	2	0.30103
p__Bacteroidetes	g__Geofilum	refseq88159	3.5	2	0.30103
p__Cyanobacteria	g__Limnospira	refseq11113	3.5	2	0.30103
p__Firmicutes	g__Sediminibacillus	refseq111529	3.5	6	0.778151
p__Proteobacteria	g__Aquamicrobium	refseq26446	3.5	6	0.778151
p__Proteobacteria	g__Desulfohalovibrio	refseq83551	3.5	2	0.30103
p__Proteobacteria	g__Elioraea	refseq55328	3.5	2	0.30103
p__Proteobacteria	g__Franconibacter	refseq45423	3.5	4	0.60206
p__Proteobacteria	g__Halocynthiibacter	refseq22899	3.5	2	0.30103
p__Proteobacteria	g__Herminiimonas	refseq30011	3.5	4	0.60206
p__Proteobacteria	g__Mangrovicoccus	refseq181475	3.5	2	0.30103
p__Proteobacteria	g__Maribius	refseq44563	3.5	4	0.60206
p__Proteobacteria	g__Marivivens	refseq174415	3.5	4	0.60206
p__Proteobacteria	g__Oharaeibacter	refseq58248	3.5	2	0.30103
p__Verrucomicrobia	g__Roseibacillus	refseq106855	3.5	2	0.30103
p__Proteobacteria	g__Geobacter	refseq8391	3.44444	27	1.43136
p__Proteobacteria	g__Thiothrix	refseq185719	3.42857	7	0.845098
p__Actinobacteria	g__Terrabacter	refseq32630	3.4	5	0.69897
p__Bacteroidetes	g__Marinilabilia	refseq42096	3.4	5	0.69897
p__Cyanobacteria	g__Synechocystis	refseq2933	3.4	20	1.30103
p__Proteobacteria	g__Azonexus	refseq144423	3.4	5	0.69897
p__Proteobacteria	g__Pseudohongiella	refseq14738	3.4	5	0.69897
p__Actinobacteria	g__Nocardioides	refseq34191	3.38462	156	2.19312
p__Bacteroidetes	g__Salinibacter	refseq29159	3.35294	17	1.23045
p__Actinobacteria	g__Naasia	refseq54453	3.33333	3	0.477121
p__Actinobacteria	g__Tersicoccus	refseq102923	3.33333	3	0.477121
p__Bacteroidetes	g__Flavihumibacter	refseq56919	3.33333	6	0.778151
p__Bacteroidetes	g__Panacibacter	refseq59055	3.33333	3	0.477121
p__Firmicutes	g__Fundicoccus	refseq23612	3.33333	3	0.477121
p__Firmicutes	g__Salirhabdus	refseq169052	3.33333	3	0.477121
p__Fusobacteria	g__Oceanivirga	refseq14796	3.33333	3	0.477121
p__Planctomycetes	g__Sedimentisphaera	refseq52081	3.33333	3	0.477121
p__Proteobacteria	g__Brachymonas	refseq165201	3.33333	3	0.477121
p__Proteobacteria	g__Geoalkalibacter	refseq30597	3.33333	3	0.477121
p__Proteobacteria	g__Mariprofundus	refseq24823	3.33333	3	0.477121
p__Proteobacteria	g__Oxalicibacterium	refseq36145	3.33333	3	0.477121
p__Proteobacteria	g__Parvularcula	refseq34002	3.33333	3	0.477121
p__Proteobacteria	g__Phreatobacter	refseq43428	3.33333	3	0.477121
p__Thermodesulfobacteria	g__Thermodesulfatator	refseq49977	3.33333	3	0.477121
p__Actinobacteria	g__Aeromicrobium	refseq19813	3.32353	34	1.53148
p__Bacteroidetes	g__Nonlabens	refseq10082	3.30769	13	1.11394
p__Proteobacteria	g__Brevundimonas	refseq6468	3.30769	91	1.95904
p__Proteobacteria	g__Kluyvera	refseq148655	3.3	10	1
p__Firmicutes	g__Weizmannia	refseq24008	3.27027	37	1.5682
p__Proteobacteria	g__Haematospirillum	refseq5898	3.26667	15	1.17609
p__Proteobacteria	g__Alcanivorax	refseq17655	3.26316	38	1.57978
p__Bacteroidetes	g__Robiginitalea	refseq128846	3.25	4	0.60206
p__Proteobacteria	g__Chimaeribacter	refseq195934	3.25	4	0.60206
p__Proteobacteria	g__Shigella	refseq294	3.24271	1269	3.10346
p__Proteobacteria	g__Escherichia	refseq8	3.23163	21254	4.32744
p__Proteobacteria	g__Francisella	refseq61	3.21752	331	2.51983
p__Bacteroidetes	g__Elizabethkingia	refseq1756	3.21583	139	2.14301
p__Actinobacteria	g__Leifsonia	refseq7830	3.2	10	1
p__Bacteroidetes	g__Hyunsoonleella	refseq28940	3.2	5	0.69897
p__Proteobacteria	g__Alishewanella	refseq50197	3.2	5	0.69897
p__Proteobacteria	g__Bowmanella	refseq112238	3.2	5	0.69897
p__Proteobacteria	g__Phenylobacterium	refseq23751	3.2	15	1.17609
p__Proteobacteria	g__Morganella	refseq1154	3.19231	26	1.41497
p__Bacteroidetes	g__Gramella	refseq25429	3.14286	7	0.845098
p__Bacteroidetes	g__Mesonia	refseq166722	3.14286	7	0.845098
p__Chlorobi	g__Chlorobium	refseq29124	3.11111	9	0.954243
p__Spirochaetes	g__Leptospira	refseq3008	3.10769	65	1.81291
p__Proteobacteria	g__Henriciella	refseq26493	3.1	10	1
p__Proteobacteria	g__Methylotenera	refseq21151	3.1	10	1
p__Proteobacteria	g__Citrobacter	refseq1338	3.0671	775	2.8893
p__Actinobacteria	g__Acidithrix	refseq87522	3	1	0
p__Actinobacteria	g__Actinotalea	refseq60893	3	6	0.778151
p__Actinobacteria	g__Angustibacter	refseq94565	3	1	0
p__Actinobacteria	g__Arabia	refseq104511	3	1	0
p__Actinobacteria	g__Brevilactibacter	refseq108161	3	3	0.477121
p__Actinobacteria	g__Candidatus Microthrix	refseq44314	3	2	0.30103
p__Actinobacteria	g__Chryseoglobus	refseq180543	3	3	0.477121
p__Actinobacteria	g__Cryocola	refseq7830	3	1	0
p__Actinobacteria	g__Egicoccus	refseq20790	3	2	0.30103
p__Actinobacteria	g__Georgenia	refseq68161	3	1	0
p__Actinobacteria	g__Haematomicrobium	refseq82351	3	1	0
p__Actinobacteria	g__Lapillicoccus	refseq30000	3	1	0
p__Actinobacteria	g__Lysinimonas	refseq180173	3	1	0
p__Actinobacteria	g__Marmoricola	refseq40611	3	11	1.04139
p__Actinobacteria	g__Microterricola	refseq23847	3	3	0.477121
p__Actinobacteria	g__Paraoerskovia	refseq22842	3	2	0.30103
p__Actinobacteria	g__Protaetiibacter	refseq116081	3	2	0.30103
p__Actinobacteria	g__Pseudactinotalea	refseq81455	3	1	0
p__Actinobacteria	g__Puerhibacterium	refseq57214	3	1	0
p__Actinobacteria	g__Rhodoglobus	refseq36974	3	1	0
p__Actinobacteria	g__Thermocrispum	refseq27331	3	2	0.30103
p__Actinobacteria	g__Yonghaparkia	refseq47713	3	1	0
p__Aquificae	g__Hydrogenivirga	refseq144453	3	1	0
p__Bacteroidetes	g__Alkaliflexus	refseq159778	3	1	0
p__Bacteroidetes	g__Alkalitalea	refseq167632	3	2	0.30103
p__Bacteroidetes	g__Anaerophaga	refseq120921	3	1	0
p__Bacteroidetes	g__Anditalea	refseq83996	3	1	0
p__Bacteroidetes	g__Anseongella	refseq22944	3	2	0.30103
p__Bacteroidetes	g__Antarcticibacterium	refseq55752	3	2	0.30103
p__Bacteroidetes	g__Arcticiflavibacter	refseq182310	3	1	0
p__Bacteroidetes	g__Asinibacterium	refseq47848	3	1	0
p__Bacteroidetes	g__Aureitalea	refseq42991	3	2	0.30103
p__Bacteroidetes	g__Changchengzhania	refseq49292	3	1	0
p__Bacteroidetes	g__Chryseotalea	refseq67973	3	1	0
p__Bacteroidetes	g__Daejeonella	refseq167631	3	2	0.30103
p__Bacteroidetes	g__Draconibacterium	refseq25962	3	4	0.60206
p__Bacteroidetes	g__Ekhidna	refseq152086	3	1	0
p__Bacteroidetes	g__Flavimarina	refseq29950	3	1	0
p__Bacteroidetes	g__Flavipsychrobacter	refseq197795	3	1	0
p__Bacteroidetes	g__Flavisolibacter	refseq46445	3	4	0.60206
p__Bacteroidetes	g__Galbibacter	refseq177746	3	4	0.60206
p__Bacteroidetes	g__Gillisia	refseq127832	3	2	0.30103
p__Bacteroidetes	g__Ginsengibacter	refseq56131	3	1	0
p__Bacteroidetes	g__Marixanthomonas	refseq199945	3	2	0.30103
p__Bacteroidetes	g__Natronoflexus	refseq116297	3	1	0
p__Bacteroidetes	g__Nibribacter	refseq26409	3	1	0
p__Bacteroidetes	g__Pseudopedobacter	refseq41473	3	1	0
p__Bacteroidetes	g__Psychroflexus	refseq125921	3	4	0.60206
p__Bacteroidetes	g__Schleiferia	refseq29593	3	3	0.477121
p__Bacteroidetes	g__Sediminibacterium	refseq159623	3	2	0.30103
p__Bacteroidetes	g__Siccationidurans	refseq165792	3	1	0
p__Bacteroidetes	g__Solitalea	refseq116728	3	3	0.477121
p__Bacteroidetes	g__Spongiivirga	refseq173628	3	1	0
p__Bacteroidetes	g__Subsaximicrobium	refseq21809	3	3	0.477121
p__Bacteroidetes	g__Tamlana	refseq87462	3	5	0.69897
p__Bacteroidetes	g__Tangfeifania	refseq166721	3	1	0
p__Bacteroidetes	g__Telluribacter	refseq107841	3	1	0
p__Bacteroidetes	g__Thermophagus	refseq151305	3	1	0
p__Chlamydiae	g__Candidatus Protochlamydia	refseq111884	3	4	0.60206
p__Chlamydiae	g__Candidatus Rhabdochlamydia	refseq103338	3	1	0
p__Chlamydiae	g__Criblamydia	refseq115664	3	1	0
p__Chlamydiae	g__Estrella	refseq163235	3	1	0
p__Chlamydiae	g__Simkania	refseq129884	3	1	0
p__Chloroflexi	g__Anaerolinea	refseq132066	3	1	0
p__Chloroflexi	g__Candidatus Roseilinea	refseq58830	3	1	0
p__Chloroflexi	g__Levilinea	refseq32352	3	1	0
p__Chloroflexi	g__Sphaerobacter	refseq116945	3	1	0
p__Deinococcus-Thermus	g__Truepera	refseq117044	3	1	0
p__Firmicutes	g__Acetitomaculum	refseq165385	3	1	0
p__Firmicutes	g__Alkalibacillus	refseq147640	3	1	0
p__Firmicutes	g__Alkalicoccus	refseq48314	3	1	0
p__Firmicutes	g__Alkaliphilus	refseq9723	3	2	0.30103
p__Firmicutes	g__Anaerobacillus	refseq68621	3	2	0.30103
p__Firmicutes	g__Anaerospora	refseq145727	3	1	0
p__Firmicutes	g__Anaerovirgula	refseq152083	3	1	0
p__Firmicutes	g__Aquisalibacillus	refseq66645	3	1	0
p__Firmicutes	g__Aureibacillus	refseq70340	3	1	0
p__Firmicutes	g__Bavariicoccus	refseq126842	3	1	0
p__Firmicutes	g__Candidatus Galacturonibacter	refseq42064	3	1	0
p__Firmicutes	g__Candidatus Stoquefichus	refseq116773	3	2	0.30103
p__Firmicutes	g__Cerasibacillus	refseq201610	3	2	0.30103
p__Firmicutes	g__Defluviitalea	refseq89749	3	2	0.30103
p__Firmicutes	g__Desulfitibacter	refseq28514	3	1	0
p__Firmicutes	g__Dethiobacter	refseq117731	3	1	0
p__Firmicutes	g__Edaphobacillus	refseq167039	3	1	0
p__Firmicutes	g__Extibacter	refseq54081	3	2	0.30103
p__Firmicutes	g__Filobacillus	refseq145937	3	1	0
p__Firmicutes	g__Frisingicoccus	refseq53963	3	1	0
p__Firmicutes	g__Halalkalibacillus	refseq52701	3	1	0
p__Firmicutes	g__Harryflintia	refseq20200	3	2	0.30103
p__Firmicutes	g__Indiicoccus	refseq51905	3	1	0
p__Firmicutes	g__Keratinibaculum	refseq185697	3	2	0.30103
p__Firmicutes	g__Lachnospira	refseq151271	3	3	0.477121
p__Firmicutes	g__Litchfieldia	refseq164726	3	3	0.477121
p__Firmicutes	g__Luxibacter	refseq17714	3	1	0
p__Firmicutes	g__Maledivibacter	refseq152051	3	1	0
p__Firmicutes	g__Marinococcus	refseq78217	3	4	0.60206
p__Firmicutes	g__Marvinbryantia	refseq42300	3	3	0.477121
p__Firmicutes	g__Merdimonas	refseq33876	3	2	0.30103
p__Firmicutes	g__Orenia	refseq145893	3	2	0.30103
p__Firmicutes	g__Piscibacillus	refseq116771	3	1	0
p__Firmicutes	g__Pisciglobus	refseq165588	3	1	0
p__Firmicutes	g__Proteiniclasticum	refseq151459	3	2	0.30103
p__Firmicutes	g__Provencibacterium	refseq104553	3	2	0.30103
p__Firmicutes	g__Radiobacillus	refseq48027	3	1	0
p__Firmicutes	g__Saccharococcus	refseq154957	3	1	0
p__Firmicutes	g__Salisediminibacterium	refseq78141	3	4	0.60206
p__Firmicutes	g__Sporobacter	refseq166640	3	1	0
p__Firmicutes	g__Sporofaciens	refseq57169	3	1	0
p__Firmicutes	g__Syntrophomonas	refseq133934	3	2	0.30103
p__Firmicutes	g__Tenuibacillus	refseq151283	3	2	0.30103
p__Firmicutes	g__Tissierella	refseq190262	3	2	0.30103
p__Firmicutes	g__unclassified Bacillaceae genus	refseq106664	3	1	0
p__Gemmatimonadetes	g__Gemmatimonas	refseq58916	3	1	0
p__Ignavibacteriae	g__Melioribacter	refseq122010	3	1	0
p__Proteobacteria	g__Agaribacterium	refseq52320	3	1	0
p__Proteobacteria	g__Ahrensia	refseq162508	3	2	0.30103
p__Proteobacteria	g__Algiphilus	refseq84413	3	1	0
p__Proteobacteria	g__Alkalicaulis	refseq56063	3	1	0
p__Proteobacteria	g__Allosphingosinicella	refseq198798	3	2	0.30103
p__Proteobacteria	g__Aquidulcibacter	refseq51200	3	1	0
p__Proteobacteria	g__Aurantiacibacter	refseq42611	3	8	0.90309
p__Proteobacteria	g__Bdellovibrio	refseq25969	3	5	0.69897
p__Proteobacteria	g__Beggiatoa	refseq17546	3	2	0.30103
p__Proteobacteria	g__Brevirhabdus	refseq24676	3	3	0.477121
p__Proteobacteria	g__Budvicia	refseq138550	3	2	0.30103
p__Proteobacteria	g__Candidatus Phycosocius	refseq200037	3	1	0
p__Proteobacteria	g__Candidatus Reidiella	refseq43059	3	1	0
p__Proteobacteria	g__Candidatus Schmidhempelia	refseq18802	3	1	0
p__Proteobacteria	g__Carnimonas	refseq160171	3	1	0
p__Proteobacteria	g__Chachezhania	refseq65425	3	1	0
p__Proteobacteria	g__Cucumibacter	refseq130161	3	1	0
p__Proteobacteria	g__Cycloclasticus	refseq18108	3	4	0.60206
p__Proteobacteria	g__Dasania	refseq24068	3	1	0
p__Proteobacteria	g__Desulfacinum	refseq166516	3	1	0
p__Proteobacteria	g__Desulfatibacillum	refseq34760	3	2	0.30103
p__Proteobacteria	g__Desulfobotulus	refseq77997	3	1	0
p__Proteobacteria	g__Desulfolutivibrio	refseq38515	3	2	0.30103
p__Proteobacteria	g__Desulfurivibrio	refseq42844	3	1	0
p__Proteobacteria	g__Desulfuromusa	refseq151073	3	1	0
p__Proteobacteria	g__Entomobacter	refseq17379	3	1	0
p__Proteobacteria	g__Falsirhodobacter	refseq20675	3	3	0.477121
p__Proteobacteria	g__Filomicrobium	refseq26955	3	3	0.477121
p__Proteobacteria	g__Formivibrio	refseq151454	3	1	0
p__Proteobacteria	g__Formosimonas	refseq180149	3	1	0
p__Proteobacteria	g__Gulbenkiania	refseq132725	3	1	0
p__Proteobacteria	g__Halodesulfovibrio	refseq57604	3	3	0.477121
p__Proteobacteria	g__Hirschia	refseq17089	3	2	0.30103
p__Proteobacteria	g__Hydrogenovibrio	refseq26775	3	5	0.69897
p__Proteobacteria	g__Hydromonas	refseq70348	3	1	0
p__Proteobacteria	g__Kaistia	refseq125995	3	2	0.30103
p__Proteobacteria	g__Ketogulonicigenium	refseq2732	3	4	0.60206
p__Proteobacteria	g__Kistimonas	refseq108643	3	1	0
p__Proteobacteria	g__Kozakia	refseq13073	3	4	0.60206
p__Proteobacteria	g__Lautropia	refseq15992	3	2	0.30103
p__Proteobacteria	g__Lelliottia	refseq138433	3	2	0.30103
p__Proteobacteria	g__Macromonas	refseq139128	3	2	0.30103
p__Proteobacteria	g__Mangrovitalea	refseq52396	3	1	0
p__Proteobacteria	g__Marisediminitalea	refseq166535	3	1	0
p__Proteobacteria	g__Methylobacillus	refseq168242	3	3	0.477121
p__Proteobacteria	g__Methyloligella	refseq59417	3	1	0
p__Proteobacteria	g__Micavibrio	refseq130120	3	2	0.30103
p__Proteobacteria	g__Mycoplana	refseq142328	3	1	0
p__Proteobacteria	g__Natronohydrobacter	refseq135492	3	1	0
p__Proteobacteria	g__Neptuniibacter	refseq49802	3	2	0.30103
p__Proteobacteria	g__Ningiella	refseq71277	3	1	0
p__Proteobacteria	g__Oligella	refseq85216	3	8	0.90309
p__Proteobacteria	g__Oryzomicrobium	refseq26243	3	1	0
p__Proteobacteria	g__Perlucidibaca	refseq127468	3	2	0.30103
p__Proteobacteria	g__Phaeovibrio	refseq181011	3	1	0
p__Proteobacteria	g__Pistricoccus	refseq18820	3	1	0
p__Proteobacteria	g__Prosthecomicrobium	refseq76369	3	3	0.477121
p__Proteobacteria	g__Pseudogemmobacter	refseq61723	3	1	0
p__Proteobacteria	g__Pseudolysobacter	refseq54864	3	1	0
p__Proteobacteria	g__Pseudomethylobacillus	refseq116102	3	1	0
p__Proteobacteria	g__Pseudoxanthobacter	refseq166978	3	1	0
p__Proteobacteria	g__Psychromonas	refseq39222	3	10	1
p__Proteobacteria	g__Pulveribacter	refseq23703	3	1	0
p__Proteobacteria	g__Rhodobaca	refseq46142	3	4	0.60206
p__Proteobacteria	g__Roseinatronobacter	refseq106418	3	3	0.477121
p__Proteobacteria	g__Saezia	refseq53488	3	1	0
p__Proteobacteria	g__Simiduia	refseq123168	3	3	0.477121
p__Proteobacteria	g__Stakelama	refseq201019	3	3	0.477121
p__Proteobacteria	g__Sulfurivermis	refseq39697	3	1	0
p__Proteobacteria	g__Swaminathania	refseq147594	3	1	0
p__Proteobacteria	g__Syntrophotalea	refseq10796	3	3	0.477121
p__Proteobacteria	g__Tanticharoenia	refseq87856	3	1	0
p__Proteobacteria	g__Tatumella	refseq4377	3	5	0.69897
p__Proteobacteria	g__Terricaulis	refseq57048	3	1	0
p__Proteobacteria	g__Thiogranum	refseq70034	3	1	0
p__Proteobacteria	g__Thiohalobacter	refseq67141	3	3	0.477121
p__Proteobacteria	g__Thiohalospira	refseq165457	3	1	0
p__Proteobacteria	g__Thiosulfatimonas	refseq17031	3	1	0
p__Proteobacteria	g__Thiosulfativibrio	refseq24321	3	1	0
p__Proteobacteria	g__Tolumonas	refseq178918	3	3	0.477121
p__Proteobacteria	g__Tranquillimonas	refseq68314	3	1	0
p__Proteobacteria	g__Tsuneonella	refseq34470	3	3	0.477121
p__Proteobacteria	g__Verminephrobacter	refseq43452	3	1	0
p__Proteobacteria	g__Wolinella	refseq11751	3	2	0.30103
p__Spirochaetes	g__Salinispira	refseq159531	3	1	0
p__Verrucomicrobia	g__Limisphaera	refseq173943	3	1	0
p__Verrucomicrobia	g__Persicirhabdus	refseq202814	3	1	0
p__Firmicutes	g__Lactiplantibacillus	refseq299	2.95153	619	2.79169
p__Firmicutes	g__Butyrivibrio	refseq127785	2.94444	18	1.25527
p__Proteobacteria	g__Kingella	refseq7085	2.92727	55	1.74036
p__Firmicutes	g__Eisenbergiella	refseq81272	2.91667	12	1.07918
p__Firmicutes	g__Ruminococcus	refseq18922	2.91339	127	2.1038
p__Firmicutes	g__Clostridium	refseq728	2.90112	981	2.99167
p__Bacteroidetes	g__Muricauda	refseq38503	2.86207	29	1.4624
p__Proteobacteria	g__Providencia	refseq2193	2.85792	183	2.26245
p__Proteobacteria	g__Halarcobacter	refseq17967	2.85714	7	0.845098
p__Proteobacteria	g__Hyphomonas	refseq20233	2.85	20	1.30103
p__Firmicutes	g__Pseudobutyrivibrio	refseq165744	2.84615	13	1.11394
p__Bacteroidetes	g__Salegentibacter	refseq27574	2.84211	19	1.27875
p__Proteobacteria	g__Maridesulfovibrio	refseq151509	2.83333	6	0.778151
p__Proteobacteria	g__Thiomicrospira	refseq131548	2.83333	6	0.778151
p__Proteobacteria	g__Desulfovibrio	refseq43295	2.81633	49	1.6902
p__Firmicutes	g__Alicyclobacillus	refseq96471	2.80952	21	1.32222
p__Actinobacteria	g__Klenkia	refseq150868	2.8	5	0.69897
p__Firmicutes	g__Planococcus	refseq25325	2.8	5	0.69897
p__Proteobacteria	g__Halioglobus	refseq116542	2.8	10	1
p__Proteobacteria	g__Parahaliea	refseq55858	2.8	5	0.69897
p__Proteobacteria	g__Pelistega	refseq155711	2.8	5	0.69897
p__Firmicutes	g__Mammaliicoccus	refseq520	2.79508	122	2.08636
p__Proteobacteria	g__Luteimonas	refseq77874	2.75	4	0.60206
p__Proteobacteria	g__Altererythrobacter	refseq49472	2.73333	15	1.17609
p__Proteobacteria	g__Oxalobacter	refseq15879	2.71429	7	0.845098
p__Proteobacteria	g__Polymorphobacter	refseq28640	2.71429	7	0.845098
p__Firmicutes	g__Blautia	refseq18560	2.71186	118	2.07188
p__Bacteroidetes	g__Rufibacter	refseq3972	2.7037	27	1.43136
p__unclassified Bacteria	g__unclassified Bacteria genus	refseq166440	2.7	10	1
p__Proteobacteria	g__Paraglaciecola	refseq19713	2.6875	16	1.20412
p__Actinobacteria	g__Candidatus Aquiluna	refseq59344	2.66667	3	0.477121
p__Bacteroidetes	g__Flavivirga	refseq39765	2.66667	3	0.477121
p__Bacteroidetes	g__Gelidibacter	refseq43694	2.66667	9	0.954243
p__Bacteroidetes	g__Maribellus	refseq32530	2.66667	3	0.477121
p__Firmicutes	g__Bhargavaea	refseq145103	2.66667	6	0.778151
p__Firmicutes	g__Desulfitobacterium	refseq106410	2.66667	9	0.954243
p__Firmicutes	g__Fusibacter	refseq99615	2.66667	3	0.477121
p__Firmicutes	g__Mogibacterium	refseq137816	2.66667	3	0.477121
p__Firmicutes	g__Propionispora	refseq166706	2.66667	3	0.477121
p__Firmicutes	g__Rummeliibacillus	refseq64508	2.66667	3	0.477121
p__Fusobacteria	g__Cetobacterium	refseq47157	2.66667	6	0.778151
p__Fusobacteria	g__Pseudoleptotrichia	refseq159772	2.66667	3	0.477121
p__Proteobacteria	g__Frischella	refseq200567	2.66667	3	0.477121
p__Proteobacteria	g__Novosphingopyxis	refseq46695	2.66667	3	0.477121
p__Proteobacteria	g__Reinekea	refseq55842	2.66667	6	0.778151
p__Proteobacteria	g__Thiomicrorhabdus	refseq20651	2.66667	6	0.778151
p__Proteobacteria	g__Limnohabitans	refseq38798	2.62069	29	1.4624
p__Firmicutes	g__Planomicrobium	refseq42922	2.6	5	0.69897
p__Deinococcus-Thermus	g__Meiothermus	refseq16707	2.55556	18	1.25527
p__Firmicutes	g__Gracilibacillus	refseq28012	2.53846	13	1.11394
p__Proteobacteria	g__Snodgrassella	refseq10686	2.53333	60	1.77815
p__Firmicutes	g__Enterocloster	refseq3386	2.50877	57	1.75587
p__Actinobacteria	g__Granulicoccus	refseq35174	2.5	2	0.30103
p__Actinobacteria	g__Leucobacter	refseq21749	2.5	2	0.30103
p__Actinobacteria	g__Luteococcus	refseq41939	2.5	2	0.30103
p__Bacteroidetes	g__Crocinitomix	refseq98356	2.5	2	0.30103
p__Bacteroidetes	g__Empedobacter	refseq5677	2.5	12	1.07918
p__Bacteroidetes	g__Psychroserpens	refseq106146	2.5	6	0.778151
p__Bacteroidetes	g__Saprospira	refseq121789	2.5	2	0.30103
p__Fibrobacteres	g__Fibrobacter	refseq51993	2.5	10	1
p__Firmicutes	g__Caldalkalibacillus	refseq118950	2.5	2	0.30103
p__Firmicutes	g__Chryseomicrobium	refseq89823	2.5	2	0.30103
p__Firmicutes	g__Desemzia	refseq186246	2.5	2	0.30103
p__Firmicutes	g__Drancourtella	refseq116594	2.5	6	0.778151
p__Firmicutes	g__Garciella	refseq167547	2.5	2	0.30103
p__Firmicutes	g__Helcococcus	refseq145961	2.5	2	0.30103
p__Proteobacteria	g__Acidiferrobacter	refseq143433	2.5	2	0.30103
p__Proteobacteria	g__Aestuariibacter	refseq55240	2.5	2	0.30103
p__Proteobacteria	g__Desulfonatronovibrio	refseq30135	2.5	2	0.30103
p__Proteobacteria	g__Ectothiorhodospira	refseq48633	2.5	2	0.30103
p__Proteobacteria	g__Monaibacterium	refseq60546	2.5	2	0.30103
p__Proteobacteria	g__Pacificimonas	refseq124333	2.5	2	0.30103
p__Proteobacteria	g__Sedimenticola	refseq34754	2.5	2	0.30103
p__Proteobacteria	g__Zobellella	refseq185546	2.5	4	0.60206
p__Thermodesulfobacteria	g__Thermosulfurimonas	refseq175611	2.5	2	0.30103
p__Firmicutes	g__Eubacterium	refseq21682	2.4902	51	1.70757
p__Bacteroidetes	g__Winogradskyella	refseq32886	2.48571	35	1.54407
p__Proteobacteria	g__Idiomarina	refseq25737	2.47059	34	1.53148
p__Proteobacteria	g__Pseudoxanthomonas	refseq9564	2.46667	30	1.47712
p__Bacteroidetes	g__Polaribacter	refseq10231	2.42105	19	1.27875
p__Proteobacteria	g__Kiloniella	refseq51236	2.4	5	0.69897
p__Firmicutes	g__Faecalicatena	refseq36645	2.38889	18	1.25527
p__Proteobacteria	g__Alteromonas	refseq8817	2.38462	78	1.89209
p__Verrucomicrobia	g__Akkermansia	refseq915	2.35032	157	2.1959
p__Firmicutes	g__Mediterraneibacter	refseq1727	2.34848	66	1.81954
p__Firmicutes	g__Leuconostoc	refseq1035	2.34286	175	2.24304
p__Actinobacteria	g__Ornithinicoccus	refseq20009	2.33333	3	0.477121
p__Bacteroidetes	g__Lacinutrix	refseq86023	2.33333	6	0.778151
p__Bacteroidetes	g__Prolixibacter	refseq56547	2.33333	3	0.477121
p__Bacteroidetes	g__Zunongwangia	refseq30893	2.33333	3	0.477121
p__Firmicutes	g__Carboxydocella	refseq167537	2.33333	3	0.477121
p__Firmicutes	g__Hathewaya	refseq166777	2.33333	3	0.477121
p__Firmicutes	g__Marinilactibacillus	refseq32389	2.33333	6	0.778151
p__Proteobacteria	g__Aliiglaciecola	refseq123526	2.33333	3	0.477121
p__Proteobacteria	g__Commensalibacter	refseq188346	2.33333	3	0.477121
p__Proteobacteria	g__Gallaecimonas	refseq115483	2.33333	3	0.477121
p__Proteobacteria	g__Geothermobacter	refseq147769	2.33333	3	0.477121
p__Firmicutes	g__Lachnoclostridium	refseq5363	2.32653	49	1.6902
p__Bacteroidetes	g__Sphingobacterium	refseq170309	2.30769	13	1.11394
p__Proteobacteria	g__Pseudidiomarina	refseq39361	2.30769	26	1.41497
p__Firmicutes	g__Finegoldia	refseq118082	2.2963	27	1.43136
p__Bacteroidetes	g__Pontibacter	refseq12642	2.28571	7	0.845098
p__Proteobacteria	g__Citromicrobium	refseq7739	2.28571	7	0.845098
p__Firmicutes	g__Anoxybacillus	refseq5180	2.2766	47	1.6721
p__Firmicutes	g__Exiguobacterium	refseq6201	2.26415	53	1.72428
p__Proteobacteria	g__Bilophila	refseq82917	2.25	4	0.60206
p__Proteobacteria	g__Kangiella	refseq18175	2.25	4	0.60206
p__Proteobacteria	g__Melaminivora	refseq122275	2.25	4	0.60206
p__Proteobacteria	g__Erythrobacter	refseq56405	2.23077	13	1.11394
p__Bacteroidetes	g__Capnocytophaga	refseq14008	2.21875	64	1.80618
p__Bacteroidetes	g__Cellulophaga	refseq11781	2.21429	14	1.14613
p__Bacteroidetes	g__Brumimicrobium	refseq63038	2.2	5	0.69897
p__Firmicutes	g__Thermoclostridium	refseq33109	2.2	5	0.69897
p__Proteobacteria	g__Limnobacter	refseq21474	2.2	5	0.69897
p__Proteobacteria	g__Gluconobacter	refseq3971	2.19512	41	1.61278
p__Actinobacteria	g__Cutibacterium	refseq371	2.14966	294	2.46835
p__Fusobacteria	g__Leptotrichia	refseq158386	2.14815	27	1.43136
p__Firmicutes	g__Enterococcus	refseq30	2.13173	4441	3.64748
p__Bacteroidetes	g__Parapedobacter	refseq47849	2.11111	9	0.954243
p__Proteobacteria	g__Malaciobacter	refseq6712	2.11111	18	1.25527
p__Firmicutes	g__Clostridioides	refseq95	2.10523	1644	3.2159
p__Fusobacteria	g__Streptobacillus	refseq2478	2.10345	29	1.4624
p__Bacteroidetes	g__Apibacter	refseq15142	2.1	10	1
p__Proteobacteria	g__Thermomonas	refseq21720	2.09091	11	1.04139
p__Proteobacteria	g__Salmonella	refseq35	2.07101	9802	3.99131
p__Actinobacteria	g__Rothia	refseq4294	2.05063	79	1.89763
p__Bacteroidetes	g__Kaistella	refseq24473	2.05	20	1.30103
p__Bacteroidetes	g__Phocaeicola	refseq606	2.0303	165	2.21748
p__Proteobacteria	g__Liberibacter	refseq2058	2.02632	38	1.57978
p__Abditibacteriota	g__Abditibacterium	refseq52887	2	1	0
p__Acidobacteria	g__Geothrix	refseq25627	2	1	0
p__Acidobacteria	g__Pyrinomonas	refseq131358	2	1	0
p__Actinobacteria	g__Acidimicrobium	refseq43207	2	1	0
p__Actinobacteria	g__Aestuariimicrobium	refseq182367	2	2	0.30103
p__Actinobacteria	g__Brachybacterium	refseq38197	2	1	0
p__Actinobacteria	g__Brooklawnia	refseq154950	2	1	0
p__Actinobacteria	g__Canibacter	refseq22232	2	3	0.477121
p__Actinobacteria	g__Enteroscipio	refseq116757	2	2	0.30103
p__Actinobacteria	g__Galactobacter	refseq53270	2	2	0.30103
p__Actinobacteria	g__Galliscardovia	refseq179834	2	1	0
p__Actinobacteria	g__Glaciibacter	refseq54456	2	1	0
p__Actinobacteria	g__Helcobacillus	refseq94128	2	1	0
p__Actinobacteria	g__Isoptericola	refseq26333	2	1	0
p__Actinobacteria	g__Knoellia	refseq35021	2	8	0.90309
p__Actinobacteria	g__Lysinibacter	refseq38400	2	1	0
p__Actinobacteria	g__Marihabitans	refseq32622	2	1	0
p__Actinobacteria	g__Naumannella	refseq70435	2	3	0.477121
p__Actinobacteria	g__Nesterenkonia	refseq119045	2	2	0.30103
p__Actinobacteria	g__Nigerium	refseq10654	2	2	0.30103
p__Actinobacteria	g__Paraeggerthella	refseq144760	2	1	0
p__Actinobacteria	g__Peptidiphaga	refseq19827	2	1	0
p__Actinobacteria	g__Propioniciclava	refseq145657	2	3	0.477121
p__Actinobacteria	g__Rhodoluna	refseq100375	2	1	0
p__Aquificae	g__Hydrogenobacter	refseq117508	2	2	0.30103
p__Aquificae	g__Hydrogenobaculum	refseq22952	2	5	0.69897
p__Aquificae	g__Sulfurihydrogenibium	refseq22285	2	3	0.477121
p__Aquificae	g__Thermocrinis	refseq130211	2	4	0.60206
p__Armatimonadetes	g__Fimbriimonas	refseq46779	2	1	0
p__Bacteroidetes	g__Ancylomarina	refseq81495	2	2	0.30103
p__Bacteroidetes	g__Arachidicoccus	refseq54074	2	3	0.477121
p__Bacteroidetes	g__Arcticibacter	refseq79499	2	6	0.778151
p__Bacteroidetes	g__Arcticibacterium	refseq30040	2	1	0
p__Bacteroidetes	g__Balneicella	refseq199975	2	1	0
p__Bacteroidetes	g__Bizionia	refseq179849	2	4	0.60206
p__Bacteroidetes	g__Botryobacter	refseq62541	2	1	0
p__Bacteroidetes	g__Chishuiella	refseq166847	2	2	0.30103
p__Bacteroidetes	g__Cnuella	refseq21428	2	2	0.30103
p__Bacteroidetes	g__Confluentibacter	refseq52578	2	2	0.30103
p__Bacteroidetes	g__Croceimicrobium	refseq106806	2	1	0
p__Bacteroidetes	g__Culturomica	refseq26362	2	2	0.30103
p__Bacteroidetes	g__Flaviaesturariibacter	refseq53986	2	1	0
p__Bacteroidetes	g__Flavihalobacter	refseq179646	2	1	0
p__Bacteroidetes	g__Flaviramulus	refseq152991	2	1	0
p__Bacteroidetes	g__Flexithrix	refseq42078	2	1	0
p__Bacteroidetes	g__Formosa	refseq27392	2	8	0.90309
p__Bacteroidetes	g__Gaetbulibacter	refseq116379	2	3	0.477121
p__Bacteroidetes	g__Halpernia	refseq116695	2	1	0
p__Bacteroidetes	g__Hanstruepera	refseq196516	2	1	0
p__Bacteroidetes	g__Hydrotalea	refseq35914	2	1	0
p__Bacteroidetes	g__Jiulongibacter	refseq42247	2	2	0.30103
p__Bacteroidetes	g__Labilibaculum	refseq37596	2	3	0.477121
p__Bacteroidetes	g__Lishizhenia	refseq165877	2	1	0
p__Bacteroidetes	g__Macellibacteroides	refseq177971	2	1	0
p__Bacteroidetes	g__Mangrovimonas	refseq50739	2	4	0.60206
p__Bacteroidetes	g__Mariniflexile	refseq110070	2	4	0.60206
p__Bacteroidetes	g__Marinoscillum	refseq104861	2	2	0.30103
p__Bacteroidetes	g__Mongoliibacter	refseq198736	2	1	0
p__Bacteroidetes	g__Nubsella	refseq143320	2	1	0
p__Bacteroidetes	g__Paludibacter	refseq173407	2	3	0.477121
p__Bacteroidetes	g__Paracnuella	refseq62210	2	1	0
p__Bacteroidetes	g__Pararcticibacter	refseq203637	2	1	0
p__Bacteroidetes	g__Pelobium	refseq31102	2	1	0
p__Bacteroidetes	g__Proteiniphilum	refseq28716	2	3	0.477121
p__Bacteroidetes	g__Pseudocnuella	refseq20256	2	1	0
p__Bacteroidetes	g__Pustulibacterium	refseq165902	2	1	0
p__Bacteroidetes	g__Salinimicrobium	refseq127834	2	2	0.30103
p__Bacteroidetes	g__Salinivirga	refseq22039	2	1	0
p__Bacteroidetes	g__Sediminicola	refseq26463	2	2	0.30103
p__Bacteroidetes	g__Sodaliphilus	refseq56640	2	2	0.30103
p__Bacteroidetes	g__Thermaurantimonas	refseq66624	2	1	0
p__Bacteroidetes	g__Thermonema	refseq106673	2	1	0
p__Bacteroidetes	g__Wenyingzhuangia	refseq30207	2	5	0.69897
p__Bacteroidetes	g__Xanthomarina	refseq200322	2	2	0.30103
p__Bacteroidetes	g__unclassified Flavobacteriaceae genus	refseq106548	2	1	0
p__Bacteroidetes	g__unclassified Prolixibacteraceae genus	refseq42602	2	1	0
p__Chlorobi	g__Pelodictyon	refseq128463	2	2	0.30103
p__Chloroflexi	g__Chloroflexus	refseq128802	2	5	0.69897
p__Chloroflexi	g__Pelolinea	refseq116119	2	2	0.30103
p__Chloroflexi	g__Tepidiforma	refseq56177	2	1	0
p__Chloroflexi	g__Thermomicrobium	refseq128786	2	1	0
p__Cyanobacteria	g__Dactylococcopsis	refseq130033	2	1	0
p__Cyanobacteria	g__Euhalothece	refseq78064	2	1	0
p__Cyanobacteria	g__Lyngbya	refseq129406	2	1	0
p__Cyanobacteria	g__Thermoleptolyngbya	refseq89833	2	2	0.30103
p__Firmicutes	g__Acetoanaerobium	refseq110797	2	2	0.30103
p__Firmicutes	g__Acidibacillus	refseq186991	2	4	0.60206
p__Firmicutes	g__Agathobaculum	refseq182711	2	3	0.477121
p__Firmicutes	g__Alkalibacter	refseq166455	2	2	0.30103
p__Firmicutes	g__Alkalibaculum	refseq78476	2	1	0
p__Firmicutes	g__Allobacillus	refseq55541	2	2	0.30103
p__Firmicutes	g__Anaerobranca	refseq166805	2	1	0
p__Firmicutes	g__Anaerolactibacter	refseq30155	2	1	0
p__Firmicutes	g__Anaerosalibacter	refseq104459	2	3	0.477121
p__Firmicutes	g__Anaerosolibacter	refseq178990	2	1	0
p__Firmicutes	g__Anaerosphaera	refseq68225	2	1	0
p__Firmicutes	g__Anaerosporomusa	refseq49810	2	1	0
p__Firmicutes	g__Bariatricus	refseq35634	2	1	0
p__Firmicutes	g__Bulleidia	refseq20825	2	2	0.30103
p__Firmicutes	g__Caldibacillus	refseq126144	2	10	1
p__Firmicutes	g__Candidatus Borkfalkia	refseq53645	2	1	0
p__Firmicutes	g__Caproicibacter	refseq56946	2	1	0
p__Firmicutes	g__Caproiciproducens	refseq19899	2	1	0
p__Firmicutes	g__Catabacter	refseq133550	2	2	0.30103
p__Firmicutes	g__Convivina	refseq199967	2	1	0
p__Firmicutes	g__Coprobacillus	refseq3754	2	6	0.778151
p__Firmicutes	g__Dehalobacter	refseq24953	2	4	0.60206
p__Firmicutes	g__Dehalobacterium	refseq137781	2	1	0
p__Firmicutes	g__Desulfofarcimen	refseq97089	2	1	0
p__Firmicutes	g__Faecalimonas	refseq53163	2	1	0
p__Firmicutes	g__Galactobacillus	refseq169036	2	1	0
p__Firmicutes	g__Halanaerobium	refseq117554	2	2	0.30103
p__Firmicutes	g__Halolactibacillus	refseq37045	2	4	0.60206
p__Firmicutes	g__Holzapfelia	refseq34254	2	1	0
p__Firmicutes	g__Hydrogenibacillus	refseq98096	2	1	0
p__Firmicutes	g__Hydrogenispora	refseq70050	2	1	0
p__Firmicutes	g__Lottiidibacillus	refseq52176	2	1	0
p__Firmicutes	g__Lutispora	refseq166753	2	1	0
p__Firmicutes	g__Massilibacillus	refseq163876	2	1	0
p__Firmicutes	g__Massilibacterium	refseq104464	2	2	0.30103
p__Firmicutes	g__Melghiribacillus	refseq70188	2	1	0
p__Firmicutes	g__Natranaerovirga	refseq70097	2	1	0
p__Firmicutes	g__Neobittarella	refseq169303	2	2	0.30103
p__Firmicutes	g__Parasporobacterium	refseq166726	2	1	0
p__Firmicutes	g__Pelotomaculum	refseq145923	2	3	0.477121
p__Firmicutes	g__Peptacetobacter	refseq148050	2	2	0.30103
p__Firmicutes	g__Peptoclostridium	refseq37253	2	1	0
p__Firmicutes	g__Petrocella	refseq171929	2	1	0
p__Firmicutes	g__Pradoshia	refseq56235	2	2	0.30103
p__Firmicutes	g__Propionispira	refseq126019	2	1	0
p__Firmicutes	g__Proteiniborus	refseq164132	2	1	0
p__Firmicutes	g__Pseudoramibacter	refseq56715	2	1	0
p__Firmicutes	g__Rubeoparvulum	refseq104356	2	2	0.30103
p__Firmicutes	g__Saliterribacillus	refseq62383	2	1	0
p__Firmicutes	g__Schnuerera	refseq166016	2	2	0.30103
p__Firmicutes	g__Schwartzia	refseq166504	2	1	0
p__Firmicutes	g__Stecheria	refseq56717	2	1	0
p__Firmicutes	g__Suicoccus	refseq44029	2	1	0
p__Firmicutes	g__Symbiobacterium	refseq110795	2	2	0.30103
p__Firmicutes	g__Tepidanaerobacter	refseq118838	2	1	0
p__Firmicutes	g__Tepidimicrobium	refseq164871	2	1	0
p__Firmicutes	g__Thermicanus	refseq159607	2	1	0
p__Firmicutes	g__Thermincola	refseq132454	2	2	0.30103
p__Firmicutes	g__Tindallia	refseq150579	2	1	0
p__Firmicutes	g__Waltera	refseq56706	2	1	0
p__Firmicutes	g__unclassified Eubacteriales genus	refseq106795	2	2	0.30103
p__Firmicutes	g__unclassified Oscillospiraceae genus	refseq106899	2	2	0.30103
p__Fusobacteria	g__Caviibacter	refseq35141	2	2	0.30103
p__Fusobacteria	g__Sneathia	refseq36913	2	3	0.477121
p__Kiritimatiellaeota	g__Kiritimatiella	refseq90430	2	1	0
p__Proteobacteria	g__Agitococcus	refseq199427	2	1	0
p__Proteobacteria	g__Alginatibacterium	refseq64950	2	1	0
p__Proteobacteria	g__Aliagarivorans	refseq128203	2	2	0.30103
p__Proteobacteria	g__Alteripontixanthobacter	refseq62455	2	1	0
p__Proteobacteria	g__Aquisalinus	refseq38954	2	2	0.30103
p__Proteobacteria	g__Arsenicitalea	refseq53492	2	1	0
p__Proteobacteria	g__Asaia	refseq29334	2	8	0.90309
p__Proteobacteria	g__Azospira	refseq8359	2	3	0.477121
p__Proteobacteria	g__Basilea	refseq27269	2	2	0.30103
p__Proteobacteria	g__Bibersteinia	refseq98089	2	6	0.778151
p__Proteobacteria	g__Bisgaardia	refseq10705	2	2	0.30103
p__Proteobacteria	g__Caldichromatium	refseq25315	2	1	0
p__Proteobacteria	g__Caminibacter	refseq11702	2	2	0.30103
p__Proteobacteria	g__Candidatus Puniceispirillum	refseq116914	2	1	0
p__Proteobacteria	g__Congregibacter	refseq30649	2	1	0
p__Proteobacteria	g__Conservatibacter	refseq139029	2	1	0
p__Proteobacteria	g__Desulfobaculum	refseq174493	2	1	0
p__Proteobacteria	g__Desulfomicrobium	refseq116871	2	1	0
p__Proteobacteria	g__Desulfoprunum	refseq178885	2	1	0
p__Proteobacteria	g__Desulfosoma	refseq116103	2	1	0
p__Proteobacteria	g__Desulfovermiculus	refseq162515	2	1	0
p__Proteobacteria	g__Dethiosulfatarculus	refseq87251	2	1	0
p__Proteobacteria	g__Dissulfurirhabdus	refseq40121	2	1	0
p__Proteobacteria	g__Endobacter	refseq34015	2	1	0
p__Proteobacteria	g__Eoetvoesia	refseq40772	2	2	0.30103
p__Proteobacteria	g__Geopsychrobacter	refseq126165	2	1	0
p__Proteobacteria	g__Glaciecola	refseq182886	2	7	0.845098
p__Proteobacteria	g__Histophilus	refseq6258	2	8	0.90309
p__Proteobacteria	g__Hydrogenimonas	refseq22158	2	2	0.30103
p__Proteobacteria	g__Kerstersia	refseq22908	2	4	0.60206
p__Proteobacteria	g__Magnetococcus	refseq34210	2	1	0
p__Proteobacteria	g__Mailhella	refseq166995	2	1	0
p__Proteobacteria	g__Malonomonas	refseq166759	2	1	0
p__Proteobacteria	g__Metallibacterium	refseq71278	2	2	0.30103
p__Proteobacteria	g__Methylovorus	refseq13029	2	3	0.477121
p__Proteobacteria	g__Moellerella	refseq30119	2	3	0.477121
p__Proteobacteria	g__Nautilia	refseq14943	2	1	0
p__Proteobacteria	g__Neiella	refseq179789	2	2	0.30103
p__Proteobacteria	g__Nicoletella	refseq145771	2	1	0
p__Proteobacteria	g__Otariodibacter	refseq81249	2	2	0.30103
p__Proteobacteria	g__Paenirhodobacter	refseq84581	2	1	0
p__Proteobacteria	g__Paradevosia	refseq185787	2	1	0
p__Proteobacteria	g__Paraurantiacibacter	refseq98713	2	1	0
p__Proteobacteria	g__Parerythrobacter	refseq54756	2	1	0
p__Proteobacteria	g__Parvibaculum	refseq174379	2	3	0.477121
p__Proteobacteria	g__Pelagibaculum	refseq115989	2	1	0
p__Proteobacteria	g__Plesiomonas	refseq4692	2	4	0.60206
p__Proteobacteria	g__Pseudofrancisella	refseq116073	2	1	0
p__Proteobacteria	g__Pseudofulvimonas	refseq34142	2	3	0.477121
p__Proteobacteria	g__Pseudopontixanthobacter	refseq58872	2	1	0
p__Proteobacteria	g__Pseudospirillum	refseq152920	2	1	0
p__Proteobacteria	g__Qipengyuania	refseq8649	2	11	1.04139
p__Proteobacteria	g__Rhabdaerophilum	refseq56094	2	1	0
p__Proteobacteria	g__Sphingomicrobium	refseq178821	2	1	0
p__Proteobacteria	g__Sphingosinithalassobacter	refseq53025	2	1	0
p__Proteobacteria	g__Succinimonas	refseq125902	2	1	0
p__Proteobacteria	g__Succinivibrio	refseq167522	2	5	0.69897
p__Proteobacteria	g__Sulfuricaulis	refseq193615	2	1	0
p__Proteobacteria	g__Sulfurivirga	refseq152138	2	1	0
p__Proteobacteria	g__Tepidicella	refseq60016	2	1	0
p__Proteobacteria	g__Thalassolituus	refseq23140	2	3	0.477121
p__Proteobacteria	g__Thalassorhabdomicrobium	refseq199718	2	1	0
p__Proteobacteria	g__Thermochromatium	refseq22286	2	1	0
p__Proteobacteria	g__Thiolapillus	refseq115688	2	1	0
p__Proteobacteria	g__Tibeticola	refseq54861	2	1	0
p__Proteobacteria	g__Umboniibacter	refseq65681	2	1	0
p__Proteobacteria	g__Vulcaniibacterium	refseq78072	2	3	0.477121
p__Proteobacteria	g__Youhaiella	refseq19791	2	2	0.30103
p__Proteobacteria	g__unclassified Halieaceae genus	refseq106117	2	2	0.30103
p__Spirochaetes	g__Alkalispirochaeta	refseq197116	2	1	0
[truncated: 537 more rows]
