# Supplementary material for: Amplicon-based prediction of secondary metabolic potential of microbiomes facilitates natural product discovery
Source: Synth Syst Biotechnol. 2025 Nov 4;11:385–96. doi: 10.1016/j.synbio.2025.10.012 (PMC12637254; doi:10.1016/j.synbio.2025.10.012)
Supplement: Multimedia component 4 [file mmc4.xlsx]

## Sheet: Sheet1
											6284	2033	1480	1358	949	908	488	487	407	313	276	246	217	201	188	152	145	143	140	107	106	105	101	101	98	95	93	93	90	89	87	81	77	76	75	74	69	67	55
assembly_accession	taxid	assembly_level	kindom	phylum	class	order	family	genus	species	sum	NRPS	terpene	NRPS+T1PKS	bacteriocin	NRPS-like	lanthipeptide	T1PKS	T3PKS	siderophore	transAT-PKS-like	NRPS+transAT-PKS	lanthidin	lassopeptide	transAT-PKS	betalactone	arylpolyene	T1PKS+hglE-KS	LAP+bacteriocin	NRPS-like+T1PKS	TfuA-related	LAP	phosphonate	CDPS	indole	ladderane	butyrolactone	other	microviridin	NRPS+bacteriocin	thiopeptide	bacteriocin+lanthipeptide	LAP+thiopeptide	resorcinol	hglE-KS	NRPS+transAT-PKS-like	PKS-like	arylpolyene+resorcinol	NRPS+betalactone	T2PKS
GCF_008370685.1	2607730	Contig	k__Bacteria	p__Bacteroidetes	c__Flavobacteriia	o__Flavobacteriales	f__Flavobacteriaceae	g__Aquimarina	s__Aquimarina sp. RZ0	26	4	3	4		1	3			1	1						2	1							1								1
GCF_014651355.1	279356	Scaffold	k__Bacteria	p__Bacteroidetes	c__Flavobacteriia	o__Flavobacteriales	f__Flavobacteriaceae	g__Aquimarina	s__Aquimarina muelleri	25	14	2	1					1	1	2																							1
GCF_000430665.1	1121007	Scaffold	k__Bacteria	p__Bacteroidetes	c__Flavobacteriia	o__Flavobacteriales	f__Flavobacteriaceae	g__Aquimarina	s__Aquimarina muelleri	24	10	2	1		2			1	1	3																							1
GCF_001401755.1	1379258	Scaffold	k__Bacteria	p__Bacteroidetes	c__Flavobacteriia	o__Flavobacteriales	f__Flavobacteriaceae	g__Aquimarina	s__Aquimarina longa	19	10	2	2	1		1		1																									1
GCF_000520975.1	1296416	Contig	k__Bacteria	p__Bacteroidetes	c__Flavobacteriia	o__Flavobacteriales	f__Flavobacteriaceae	g__Aquimarina	s__Aquimarina megaterium	17	5	2		4				1	1	2																											1
GCF_015751855.1	2787735	Contig	k__Bacteria	p__Bacteroidetes	c__Flavobacteriia	o__Flavobacteriales	f__Flavobacteriaceae	g__Aquimarina	s__Aquimarina sp. EL_35	16	5	2		3				1	1	2																											1
GCF_015752005.1	2787734	Contig	k__Bacteria	p__Bacteroidetes	c__Flavobacteriia	o__Flavobacteriales	f__Flavobacteriaceae	g__Aquimarina	s__Aquimarina sp. EL_32	16	5	2		3				1	1	2																											1
GCF_015752065.1	2787736	Contig	k__Bacteria	p__Bacteroidetes	c__Flavobacteriia	o__Flavobacteriales	f__Flavobacteriaceae	g__Aquimarina	s__Aquimarina sp. EL_43	16	5	2		3				1	1	2																											1
GCF_003626845.1	1714848	Scaffold	k__Bacteria	p__Bacteroidetes	c__Flavobacteriia	o__Flavobacteriales	f__Flavobacteriaceae	g__Aquimarina	s__Aquimarina sp. AD1	13	5	3				1		1	1							1																					1
GCF_900299475.1	1191889	Contig	k__Bacteria	p__Bacteroidetes	c__Flavobacteriia	o__Flavobacteriales	f__Flavobacteriaceae	g__Aquimarina	s__Aquimarina sp. Aq78	13	1	2	1	2				1	1	3																											1
GCF_002924285.1	2053903	Scaffold	k__Bacteria	p__Bacteroidetes	c__Flavobacteriia	o__Flavobacteriales	f__Flavobacteriaceae	g__Aquimarina	s__Aquimarina sp. I32.4	11	4	2	1					1	1																												1
GCF_007489275.1	2047982	Scaffold	k__Bacteria	p__Bacteroidetes	c__Flavobacteriia	o__Flavobacteriales	f__Flavobacteriaceae	g__Aquimarina	s__Aquimarina algiphila	11	1	2	1	2	1			1	1							1																	1
GCF_900299525.1	1191889	Scaffold	k__Bacteria	p__Bacteroidetes	c__Flavobacteriia	o__Flavobacteriales	f__Flavobacteriaceae	g__Aquimarina	s__Aquimarina sp. Aq78	11		2	1	2				1	1	2																											1
GCF_900312735.1	2108528	Scaffold	k__Bacteria	p__Bacteroidetes	c__Flavobacteriia	o__Flavobacteriales	f__Flavobacteriaceae	g__Aquimarina	s__Aquimarina sp. AU119	11	3	2	1		1			1	1							1																	1
GCF_900624725.1	1192023	Contig	k__Bacteria	p__Bacteroidetes	c__Flavobacteriia	o__Flavobacteriales	f__Flavobacteriaceae	g__Aquimarina	s__Aquimarina sp. Aq349	11		2		3				1	1	2																											1
GCF_000520995.1	1443665	Contig	k__Bacteria	p__Bacteroidetes	c__Flavobacteriia	o__Flavobacteriales	f__Flavobacteriaceae	g__Aquimarina	s__Aquimarina macrocephali	10		2		2				1	1	2																											1
GCF_000626715.1	1317122	Contig	k__Bacteria	p__Bacteroidetes	c__Flavobacteriia	o__Flavobacteriales	f__Flavobacteriaceae	g__Aquimarina	s__Aquimarina atlantica	10	1	2		3				1	1																												1
GCF_900299485.1	1192023	Scaffold	k__Bacteria	p__Bacteroidetes	c__Flavobacteriia	o__Flavobacteriales	f__Flavobacteriaceae	g__Aquimarina	s__Aquimarina sp. Aq349	10		2		3				1	1	1																											1
GCF_900299535.1	1191734	Contig	k__Bacteria	p__Bacteroidetes	c__Flavobacteriia	o__Flavobacteriales	f__Flavobacteriaceae	g__Aquimarina	s__Aquimarina sp. Aq135	10	2	2	1		1			1	1	1																											1
GCF_000520955.1	1296415	Contig	k__Bacteria	p__Bacteroidetes	c__Flavobacteriia	o__Flavobacteriales	f__Flavobacteriaceae	g__Aquimarina	s__Aquimarina pacifica	9	1	2	1	1	1			1	1																						1
GCF_002895435.1	2070536	Contig	k__Bacteria	p__Bacteroidetes	c__Flavobacteriia	o__Flavobacteriales	f__Flavobacteriaceae	g__Aquimarina	s__Aquimarina sediminis	9	1	1	2	1				1	1							1																	1
GCF_016735115.1	874423	Contig	k__Bacteria	p__Bacteroidetes	c__Flavobacteriia	o__Flavobacteriales	f__Flavobacteriaceae	g__Aquimarina	s__Aquimarina mytili	9	2	2	1					1	1							1
GCF_018100855.1	2822689	Contig	k__Bacteria	p__Bacteroidetes	c__Flavobacteriia	o__Flavobacteriales	f__Flavobacteriaceae	g__Aquimarina	s__Aquimarina sp. MMG015	9		3	1	1		1		1	1																												1
GCF_900141785.1	570521	Scaffold	k__Bacteria	p__Bacteroidetes	c__Flavobacteriia	o__Flavobacteriales	f__Flavobacteriaceae	g__Aquimarina	s__Aquimarina spongiae	9	1	2	1		1	2		1	1
GCF_000430645.1	1121006	Scaffold	k__Bacteria	p__Bacteroidetes	c__Flavobacteriia	o__Flavobacteriales	f__Flavobacteriaceae	g__Aquimarina	s__Aquimarina latercula	8	1	3				1		1	1																												1
GCF_001632745.1	1642818	Contig	k__Bacteria	p__Bacteroidetes	c__Flavobacteriia	o__Flavobacteriales	f__Flavobacteriaceae	g__Aquimarina	s__Aquimarina aggregata	8	1	2		1				1	1												1										1
GCF_002846555.1	1250026	Contig	k__Bacteria	p__Bacteroidetes	c__Flavobacteriia	o__Flavobacteriales	f__Flavobacteriaceae	g__Aquimarina	s__Aquimarina sp. MAR_2010_214	8		2	1		1	1		1	1																												1
GCF_003443675.1	1714860	Complete Genome	k__Bacteria	p__Bacteroidetes	c__Flavobacteriia	o__Flavobacteriales	f__Flavobacteriaceae	g__Aquimarina	s__Aquimarina sp. BL5	8		3	1			1		1	1																												1
GCF_003443695.1	1714848	Complete Genome	k__Bacteria	p__Bacteroidetes	c__Flavobacteriia	o__Flavobacteriales	f__Flavobacteriaceae	g__Aquimarina	s__Aquimarina sp. AD1	8	1	2				1		1	1																												1
GCF_003443715.1	1714849	Complete Genome	k__Bacteria	p__Bacteroidetes	c__Flavobacteriia	o__Flavobacteriales	f__Flavobacteriaceae	g__Aquimarina	s__Aquimarina sp. AD10	8	1	2		1				1	1												1										1
GCF_003626835.1	1714849	Scaffold	k__Bacteria	p__Bacteroidetes	c__Flavobacteriia	o__Flavobacteriales	f__Flavobacteriaceae	g__Aquimarina	s__Aquimarina sp. AD10	8	1	2		1				1	1												1										1
GCF_900109375.1	1038014	Scaffold	k__Bacteria	p__Bacteroidetes	c__Flavobacteriia	o__Flavobacteriales	f__Flavobacteriaceae	g__Aquimarina	s__Aquimarina amphilecti	8		3		1		1		1	1																												1
GCF_900299505.1	1191912	Contig	k__Bacteria	p__Bacteroidetes	c__Flavobacteriia	o__Flavobacteriales	f__Flavobacteriaceae	g__Aquimarina	s__Aquimarina sp. Aq107	8		3	1			1		1	1																												1
GCF_900312745.1	1874112	Scaffold	k__Bacteria	p__Bacteroidetes	c__Flavobacteriia	o__Flavobacteriales	f__Flavobacteriaceae	g__Aquimarina	s__Aquimarina sp. AU58	8		2		2				1	1																												1
GCF_900312815.1	2108529	Contig	k__Bacteria	p__Bacteroidetes	c__Flavobacteriia	o__Flavobacteriales	f__Flavobacteriaceae	g__Aquimarina	s__Aquimarina sp. AU474	8	2	2			1	1		1	1
GCF_004216895.1	323412	Scaffold	k__Bacteria	p__Bacteroidetes	c__Flavobacteriia	o__Flavobacteriales	f__Flavobacteriaceae	g__Aquimarina	s__Aquimarina brevivitae	6		2		2	1
GCF_008124785.1	350814	Contig	k__Bacteria	p__Bacteroidetes	c__Flavobacteriia	o__Flavobacteriales	f__Flavobacteriaceae	g__Aquimarina	s__Aquimarina intermedia	6		2	1		1			1																													1
GCF_013365535.1	2736252	Complete Genome	k__Bacteria	p__Bacteroidetes	c__Flavobacteriia	o__Flavobacteriales	f__Flavobacteriaceae	g__Aquimarina	s__Aquimarina sp. TRL1	6	2	1	1						1
GCF_017897595.1	2823141	Contig	k__Bacteria	p__Bacteroidetes	c__Flavobacteriia	o__Flavobacteriales	f__Flavobacteriaceae	g__Aquimarina	s__Aquimarina sp. U1-2	6		2		1		1		1	1
GCF_018100805.1	2822690	Contig	k__Bacteria	p__Bacteroidetes	c__Flavobacteriia	o__Flavobacteriales	f__Flavobacteriaceae	g__Aquimarina	s__Aquimarina sp. MMG016	5		2				1		1																													1
GCF_000218485.1	980584	Contig	k__Bacteria	p__Bacteroidetes	c__Flavobacteriia	o__Flavobacteriales	f__Flavobacteriaceae	g__Aquimarina	s__Aquimarina agarivorans	4	1															1					1
GCF_000255455.1	620914	Scaffold	k__Bacteria	p__Bacteroidetes	c__Flavobacteriia	o__Flavobacteriales	f__Flavobacteriaceae	g__Aquimarina	s__Aquimarina agarilytica	3		1							1							1
GCF_016757455.1	2804502	Contig	k__Bacteria	p__Firmicutes	c__Bacilli	o__Bacillales	f__Bacillaceae	g__Bacillus	s__Bacillus sp. RHFS18	46	18	1			1			2		17				2													2					1			1
GCF_002082365.1	492670	Contig	k__Bacteria	p__Firmicutes	c__Bacilli	o__Bacillales	f__Bacillaceae	g__Bacillus	s__Bacillus velezensis	30	13	2				1		2		3	1			2													1		1						2	1
GCF_005217405.1	1396	Scaffold	k__Bacteria	p__Firmicutes	c__Bacilli	o__Bacillales	f__Bacillaceae	g__Bacillus	s__Bacillus cereus	28	18	1		2	2				1									1					1		1
GCF_005217675.1	1396	Scaffold	k__Bacteria	p__Firmicutes	c__Bacilli	o__Bacillales	f__Bacillaceae	g__Bacillus	s__Bacillus cereus	28	13	1		3	3	1			1						1			1					1		2
GCF_000497365.1	1310431	Scaffold	k__Bacteria	p__Firmicutes	c__Bacilli	o__Bacillales	f__Bacillaceae	g__Bacillus	s__Bacillus subtilis	26	11	2						1		6					1												1								2
GCF_001709115.1	492670	Contig	k__Bacteria	p__Firmicutes	c__Bacilli	o__Bacillales	f__Bacillaceae	g__Bacillus	s__Bacillus velezensis	26	8	2			1			1		5	1			2													1		1							1
GCF_002271355.1	492670	Contig	k__Bacteria	p__Firmicutes	c__Bacilli	o__Bacillales	f__Bacillaceae	g__Bacillus	s__Bacillus velezensis	26	11	2			2			1		2	1			2													1		1							1
GCF_005217285.1	1396	Scaffold	k__Bacteria	p__Firmicutes	c__Bacilli	o__Bacillales	f__Bacillaceae	g__Bacillus	s__Bacillus cereus	26	15	1		2	3	1			1									1
GCF_000934885.1	492670	Contig	k__Bacteria	p__Firmicutes	c__Bacilli	o__Bacillales	f__Bacillaceae	g__Bacillus	s__Bacillus velezensis	25	11	2			1			1		2				2											1		1		1							1
GCF_001286945.1	1390	Contig	k__Bacteria	p__Firmicutes	c__Bacilli	o__Bacillales	f__Bacillaceae	g__Bacillus	s__Bacillus amyloliquefaciens	25	8	2				1		1		3	1			2								1					1		1						1	1
GCF_001286965.1	1390	Contig	k__Bacteria	p__Firmicutes	c__Bacilli	o__Bacillales	f__Bacillaceae	g__Bacillus	s__Bacillus amyloliquefaciens	25	9	2						1		3	1			2													1		1						1	1
GCF_001663575.1	1423	Contig	k__Bacteria	p__Firmicutes	c__Bacilli	o__Bacillales	f__Bacillaceae	g__Bacillus	s__Bacillus subtilis	25	9	2						1		4	1				1								1				1					1			1
GCF_003321435.1	492670	Scaffold	k__Bacteria	p__Firmicutes	c__Bacilli	o__Bacillales	f__Bacillaceae	g__Bacillus	s__Bacillus velezensis	25	11	2			1			1		2	1			2													1		1							1
GCF_003408695.1	1428	Scaffold	k__Bacteria	p__Firmicutes	c__Bacilli	o__Bacillales	f__Bacillaceae	g__Bacillus	s__Bacillus thuringiensis	25	13	1	1	2	1	1			1		1				1			1					1
GCF_000784675.1	1366051	Contig	k__Bacteria	p__Firmicutes	c__Bacilli	o__Bacillales	f__Bacillaceae	g__Bacillus	s__Bacillus amyloliquefaciens	24	11	2						1		2	1			2													1		1							1
GCF_002558595.1	1428	Scaffold	k__Bacteria	p__Firmicutes	c__Bacilli	o__Bacillales	f__Bacillaceae	g__Bacillus	s__Bacillus thuringiensis	24	9	1	1	1	3	2			1		1				1			1					1		1
GCF_005217235.1	1396	Scaffold	k__Bacteria	p__Firmicutes	c__Bacilli	o__Bacillales	f__Bacillaceae	g__Bacillus	s__Bacillus cereus	24	14	1		2	1				1						1			1					1		1
GCF_015845955.1	1423	Contig	k__Bacteria	p__Firmicutes	c__Bacilli	o__Bacillales	f__Bacillaceae	g__Bacillus	s__Bacillus subtilis	24	10	2		1		3		1															2				1											1
GCF_000612565.1	492670	Contig	k__Bacteria	p__Firmicutes	c__Bacilli	o__Bacillales	f__Bacillaceae	g__Bacillus	s__Bacillus velezensis	23	7	2		1				1		4	1			2													1								1			1
GCF_001583935.1	1396	Contig	k__Bacteria	p__Firmicutes	c__Bacilli	o__Bacillales	f__Bacillaceae	g__Bacillus	s__Bacillus cereus	23	11	1	1	3	1				1						1			1					1		1
GCF_001619745.1	1390	Contig	k__Bacteria	p__Firmicutes	c__Bacilli	o__Bacillales	f__Bacillaceae	g__Bacillus	s__Bacillus amyloliquefaciens	23	8	2			1	1		1		2	1			2													1		1							1
GCF_001709045.1	492670	Contig	k__Bacteria	p__Firmicutes	c__Bacilli	o__Bacillales	f__Bacillaceae	g__Bacillus	s__Bacillus velezensis	23	9	2			1			1		3				2							1						1									1
GCF_002272465.1	492670	Contig	k__Bacteria	p__Firmicutes	c__Bacilli	o__Bacillales	f__Bacillaceae	g__Bacillus	s__Bacillus velezensis	23	8	2			1	1		1		2	1			2													1		1							1
GCF_002557595.1	1890302	Scaffold	k__Bacteria	p__Firmicutes	c__Bacilli	o__Bacillales	f__Bacillaceae	g__Bacillus	s__Bacillus wiedmannii	23	8	1		3	1				1	4				1	1			1												1
GCF_002559875.1	1428	Scaffold	k__Bacteria	p__Firmicutes	c__Bacilli	o__Bacillales	f__Bacillaceae	g__Bacillus	s__Bacillus thuringiensis	23	8	1	1	3	2	2			1		1				1			1					1		1
GCF_002563275.1	1428	Scaffold	k__Bacteria	p__Firmicutes	c__Bacilli	o__Bacillales	f__Bacillaceae	g__Bacillus	s__Bacillus thuringiensis	23	8	1	1	1	3	2			1		1				1			1					1		1
GCF_002570855.1	1428	Scaffold	k__Bacteria	p__Firmicutes	c__Bacilli	o__Bacillales	f__Bacillaceae	g__Bacillus	s__Bacillus thuringiensis	23	9	1	1	1	2	2			1		1				1			1					1		1
GCF_002576375.1	1428	Scaffold	k__Bacteria	p__Firmicutes	c__Bacilli	o__Bacillales	f__Bacillaceae	g__Bacillus	s__Bacillus thuringiensis	23	9	1	1	1	3	2			1		1				1			1					1		1
GCF_002576665.1	1428	Scaffold	k__Bacteria	p__Firmicutes	c__Bacilli	o__Bacillales	f__Bacillaceae	g__Bacillus	s__Bacillus thuringiensis	23	8	1	1	2	2	2			1		1				1			1					1		1
GCF_004118065.1	492670	Contig	k__Bacteria	p__Firmicutes	c__Bacilli	o__Bacillales	f__Bacillaceae	g__Bacillus	s__Bacillus velezensis	23	9	2		2		1		1		1				2								1					1									1
GCF_004337575.1	492670	Scaffold	k__Bacteria	p__Firmicutes	c__Bacilli	o__Bacillales	f__Bacillaceae	g__Bacillus	s__Bacillus velezensis	23	8	2			1	1		1		2	1			2													1		1							1
GCF_007673335.1	1225788	Scaffold	k__Bacteria	p__Firmicutes	c__Bacilli	o__Bacillales	f__Bacillaceae	g__Bacillus	s__Bacillus velezensis	23	9	2			1			1		2	1			2													1		1							1
GCF_013305505.1	1683607	Contig	k__Bacteria	p__Firmicutes	c__Bacilli	o__Bacillales	f__Bacillaceae	g__Bacillus	s__Bacillus sp. EKM213B	23	9	2				1		1		2	1			2													1		1							1
GCF_014840205.2	1390	Contig	k__Bacteria	p__Firmicutes	c__Bacilli	o__Bacillales	f__Bacillaceae	g__Bacillus	s__Bacillus amyloliquefaciens	23	8	2						1		3				2													1		1						1	1		1
GCF_015845485.1	1390	Scaffold	k__Bacteria	p__Firmicutes	c__Bacilli	o__Bacillales	f__Bacillaceae	g__Bacillus	s__Bacillus amyloliquefaciens	23	9	2			1			1		2				2							1						1		1							1
GCF_019093835.1	1390	Contig	k__Bacteria	p__Firmicutes	c__Bacilli	o__Bacillales	f__Bacillaceae	g__Bacillus	s__Bacillus amyloliquefaciens	23	8	2				1		1		2	1			2													1		1							1
GCF_001043515.1	1628209	Contig	k__Bacteria	p__Firmicutes	c__Bacilli	o__Bacillales	f__Bacillaceae	g__Bacillus	s__Bacillus sp. LK7	22	7	2			1			1		2				2							1						1		1			1				1
GCF_001267695.1	492670	Scaffold	k__Bacteria	p__Firmicutes	c__Bacilli	o__Bacillales	f__Bacillaceae	g__Bacillus	s__Bacillus velezensis	22	10	2				1		1						1								1					1		1							1
GCF_001461845.1	492670	Contig	k__Bacteria	p__Firmicutes	c__Bacilli	o__Bacillales	f__Bacillaceae	g__Bacillus	s__Bacillus velezensis	22	10	2				1		1						1								1					1		1							1
GCF_001590835.1	574375	Scaffold	k__Bacteria	p__Firmicutes	c__Bacilli	o__Bacillales	f__Bacillaceae	g__Bacillus	s__Bacillus gaemokensis	22	13	1	1	1	2	1									1			1
GCF_002071595.1	492670	Contig	k__Bacteria	p__Firmicutes	c__Bacilli	o__Bacillales	f__Bacillaceae	g__Bacillus	s__Bacillus velezensis	22	10	2						1		2				2													1		1							1
GCF_002147905.1	180870	Scaffold	k__Bacteria	p__Firmicutes	c__Bacilli	o__Bacillales	f__Bacillaceae	g__Bacillus	s__Bacillus thuringiensis	22	7	1	1	3	3	3			1						1			1					1
GCF_002269705.1	492670	Contig	k__Bacteria	p__Firmicutes	c__Bacilli	o__Bacillales	f__Bacillaceae	g__Bacillus	s__Bacillus velezensis	22	9	2						1		2				2								1					1		1							1
GCF_002272565.1	492670	Contig	k__Bacteria	p__Firmicutes	c__Bacilli	o__Bacillales	f__Bacillaceae	g__Bacillus	s__Bacillus velezensis	22	7	2			1	2		1		2				2													1		1							1
GCF_002558815.1	1428	Scaffold	k__Bacteria	p__Firmicutes	c__Bacilli	o__Bacillales	f__Bacillaceae	g__Bacillus	s__Bacillus thuringiensis	22	8	1	1	2	2	2			1		1				1			1					1		1
GCF_002559955.1	1428	Scaffold	k__Bacteria	p__Firmicutes	c__Bacilli	o__Bacillales	f__Bacillaceae	g__Bacillus	s__Bacillus thuringiensis	22	9	1	1	3	1				1		1				1			1					1		1
GCF_002565865.1	1396	Scaffold	k__Bacteria	p__Firmicutes	c__Bacilli	o__Bacillales	f__Bacillaceae	g__Bacillus	s__Bacillus cereus	22	13	1		1	1				1						1			1							1
GCF_002567585.1	1428	Scaffold	k__Bacteria	p__Firmicutes	c__Bacilli	o__Bacillales	f__Bacillaceae	g__Bacillus	s__Bacillus thuringiensis	22	9	1	1	1	1	4			1		1				1			1			1
GCF_002567875.1	1428	Scaffold	k__Bacteria	p__Firmicutes	c__Bacilli	o__Bacillales	f__Bacillaceae	g__Bacillus	s__Bacillus thuringiensis	22	8	1	1	2	3	1			1		1				1			1					1		1
GCF_002568045.1	1428	Scaffold	k__Bacteria	p__Firmicutes	c__Bacilli	o__Bacillales	f__Bacillaceae	g__Bacillus	s__Bacillus thuringiensis	22	8	1	1	2	2	2			1		1				1			1					1		1
GCF_002569115.1	155322	Scaffold	k__Bacteria	p__Firmicutes	c__Bacilli	o__Bacillales	f__Bacillaceae	g__Bacillus	s__Bacillus toyonensis	22	9	1		4	3	1			1				1		1			1
GCF_002570885.1	1428	Scaffold	k__Bacteria	p__Firmicutes	c__Bacilli	o__Bacillales	f__Bacillaceae	g__Bacillus	s__Bacillus thuringiensis	22	8	1		2	2	3			1						1			1							1
GCF_002574295.1	1428	Scaffold	k__Bacteria	p__Firmicutes	c__Bacilli	o__Bacillales	f__Bacillaceae	g__Bacillus	s__Bacillus thuringiensis	22	9	1	1	1	2	2			1		1		1		1			1			1
GCF_002574325.1	1428	Scaffold	k__Bacteria	p__Firmicutes	c__Bacilli	o__Bacillales	f__Bacillaceae	g__Bacillus	s__Bacillus thuringiensis	22	8	1	1	1	2	2			1		1				1			1					1		1
GCF_002803375.1	492670	Contig	k__Bacteria	p__Firmicutes	c__Bacilli	o__Bacillales	f__Bacillaceae	g__Bacillus	s__Bacillus velezensis	22	10	2		1		1				1				2													1									1
GCF_003012025.1	492670	Scaffold	k__Bacteria	p__Firmicutes	c__Bacilli	o__Bacillales	f__Bacillaceae	g__Bacillus	s__Bacillus velezensis	22	10	2				1		1						1								1					1		1							1
GCF_003148545.1	2135607	Scaffold	k__Bacteria	p__Firmicutes	c__Bacilli	o__Bacillales	f__Bacillaceae	g__Bacillus	s__Bacillus sp. VMFN-A1	22	8	2			1			1		2				2							1						1		1							1
GCF_005217165.1	1890302	Scaffold	k__Bacteria	p__Firmicutes	c__Bacilli	o__Bacillales	f__Bacillaceae	g__Bacillus	s__Bacillus wiedmannii	22	12	1		2	3				2						1			1
GCF_005217335.1	1890302	Scaffold	k__Bacteria	p__Firmicutes	c__Bacilli	o__Bacillales	f__Bacillaceae	g__Bacillus	s__Bacillus wiedmannii	22	10	1	1	3	2	2			1						1			1
GCF_007681175.1	492670	Scaffold	k__Bacteria	p__Firmicutes	c__Bacilli	o__Bacillales	f__Bacillaceae	g__Bacillus	s__Bacillus velezensis	22	7	2				1		1		2	1			2							1						1		1							1
GCF_011065615.1	1683632	Scaffold	k__Bacteria	p__Firmicutes	c__Bacilli	o__Bacillales	f__Bacillaceae	g__Bacillus	s__Bacillus sp. EKM417B	22	6	2				2		1		2		1		2							1						1		1							1
GCF_011075175.1	1683642	Contig	k__Bacteria	p__Firmicutes	c__Bacilli	o__Bacillales	f__Bacillaceae	g__Bacillus	s__Bacillus sp. EKM601B	22	8	2				1		1		2	1			2													1		1							1
GCF_012935315.1	492670	Contig	k__Bacteria	p__Firmicutes	c__Bacilli	o__Bacillales	f__Bacillaceae	g__Bacillus	s__Bacillus velezensis	22	10	2						1						1							1	1					1		1							1
GCF_015880865.1	1423	Scaffold	k__Bacteria	p__Firmicutes	c__Bacilli	o__Bacillales	f__Bacillaceae	g__Bacillus	s__Bacillus subtilis	22	13	2			1			1															1				1											1
GCF_000465655.1	1390372	Contig	k__Bacteria	p__Firmicutes	c__Bacilli	o__Bacillales	f__Bacillaceae	g__Bacillus	s__Bacillus amyloliquefaciens	21	9	2				1		1						1								1					1		1							1
GCF_000508125.1	492670	Contig	k__Bacteria	p__Firmicutes	c__Bacilli	o__Bacillales	f__Bacillaceae	g__Bacillus	s__Bacillus velezensis	21	7	2				1		1		2				2											1		1		1							1
GCF_000520915.1	1396	Contig	k__Bacteria	p__Firmicutes	c__Bacilli	o__Bacillales	f__Bacillaceae	g__Bacillus	s__Bacillus cereus	21	11	1		2	2				1		1				1			1																	1
GCF_000740715.1	492670	Scaffold	k__Bacteria	p__Firmicutes	c__Bacilli	o__Bacillales	f__Bacillaceae	g__Bacillus	s__Bacillus velezensis	21	9	2				1		1						1								1					1		1							1
GCF_000750045.1	1390	Contig	k__Bacteria	p__Firmicutes	c__Bacilli	o__Bacillales	f__Bacillaceae	g__Bacillus	s__Bacillus amyloliquefaciens	21	8	2				1		1		2				2													1		1							1
GCF_001278635.1	1390	Contig	k__Bacteria	p__Firmicutes	c__Bacilli	o__Bacillales	f__Bacillaceae	g__Bacillus	s__Bacillus amyloliquefaciens	21	9	2						1		1	1			2													1		1							1
GCF_001662915.1	659243	Contig	k__Bacteria	p__Firmicutes	c__Bacilli	o__Bacillales	f__Bacillaceae	g__Bacillus	s__Bacillus siamensis	21	9	2			3			1			1																		1							1
GCF_001709055.1	492670	Contig	k__Bacteria	p__Firmicutes	c__Bacilli	o__Bacillales	f__Bacillaceae	g__Bacillus	s__Bacillus velezensis	21	7	2				1		1		2	1			2													1		1							1
GCF_002146755.1	180847	Contig	k__Bacteria	p__Firmicutes	c__Bacilli	o__Bacillales	f__Bacillaceae	g__Bacillus	s__Bacillus thuringiensis	21	7	1	1	2	3	3			1						1			1					1
GCF_002271515.1	492670	Contig	k__Bacteria	p__Firmicutes	c__Bacilli	o__Bacillales	f__Bacillaceae	g__Bacillus	s__Bacillus velezensis	21	7	2			1			1		2		1		2													1		1							1
GCF_002272285.1	492670	Contig	k__Bacteria	p__Firmicutes	c__Bacilli	o__Bacillales	f__Bacillaceae	g__Bacillus	s__Bacillus velezensis	21	5	2			1	1		1		2	1			2													1		1							1		1
GCF_002560515.1	1428	Scaffold	k__Bacteria	p__Firmicutes	c__Bacilli	o__Bacillales	f__Bacillaceae	g__Bacillus	s__Bacillus thuringiensis	21	9	1		3	1	2			1						1			1
GCF_002560645.1	1428	Contig	k__Bacteria	p__Firmicutes	c__Bacilli	o__Bacillales	f__Bacillaceae	g__Bacillus	s__Bacillus thuringiensis	21	8	1	1	1	2	2			1		1				1			1					1		1
GCF_002561665.1	1428	Scaffold	k__Bacteria	p__Firmicutes	c__Bacilli	o__Bacillales	f__Bacillaceae	g__Bacillus	s__Bacillus thuringiensis	21	7	1	1	2	1	2			1		1				1			1					1		1
GCF_002565645.1	1396	Scaffold	k__Bacteria	p__Firmicutes	c__Bacilli	o__Bacillales	f__Bacillaceae	g__Bacillus	s__Bacillus cereus	21	13	1	1	1	1				1						1			1
GCF_002568515.1	1428	Scaffold	k__Bacteria	p__Firmicutes	c__Bacilli	o__Bacillales	f__Bacillaceae	g__Bacillus	s__Bacillus thuringiensis	21	8	1	1	2	2	1			1		1				1			1					1		1
GCF_002575365.1	1428	Scaffold	k__Bacteria	p__Firmicutes	c__Bacilli	o__Bacillales	f__Bacillaceae	g__Bacillus	s__Bacillus thuringiensis	21	8	1		3	2	2			1						1			1							1
GCF_002581835.1	64104	Scaffold	k__Bacteria	p__Firmicutes	c__Bacilli	o__Bacillales	f__Bacillaceae	g__Bacillus	s__Bacillus pseudomycoides	21	16	1											1		1
GCF_002751885.1	492670	Scaffold	k__Bacteria	p__Firmicutes	c__Bacilli	o__Bacillales	f__Bacillaceae	g__Bacillus	s__Bacillus velezensis	21	5	2			1			1		4				2													1		1							1
GCF_003946895.1	492670	Contig	k__Bacteria	p__Firmicutes	c__Bacilli	o__Bacillales	f__Bacillaceae	g__Bacillus	s__Bacillus velezensis	21	8	2				1		1		2				2													1		1							1
GCF_005217695.1	1890302	Scaffold	k__Bacteria	p__Firmicutes	c__Bacilli	o__Bacillales	f__Bacillaceae	g__Bacillus	s__Bacillus wiedmannii	21	13	1	1	2	2				1									1
GCF_006351675.1	492670	Contig	k__Bacteria	p__Firmicutes	c__Bacilli	o__Bacillales	f__Bacillaceae	g__Bacillus	s__Bacillus velezensis	21	7	2			1	1		1		2				2													1		1							1
GCF_007655015.1	492670	Contig	k__Bacteria	p__Firmicutes	c__Bacilli	o__Bacillales	f__Bacillaceae	g__Bacillus	s__Bacillus velezensis	21	8	2				1		1		2				2													1		1							1
GCF_007671905.1	492670	Scaffold	k__Bacteria	p__Firmicutes	c__Bacilli	o__Bacillales	f__Bacillaceae	g__Bacillus	s__Bacillus velezensis	21	6	2				1		1		2	1			2							1						1		1							1
GCF_007672335.1	492670	Scaffold	k__Bacteria	p__Firmicutes	c__Bacilli	o__Bacillales	f__Bacillaceae	g__Bacillus	s__Bacillus velezensis	21	6	2				1		1		2	1			2							1						1		1							1
GCF_007681135.1	492670	Scaffold	k__Bacteria	p__Firmicutes	c__Bacilli	o__Bacillales	f__Bacillaceae	g__Bacillus	s__Bacillus velezensis	21	6	2				1		1		2	1			2							1						1		1							1
GCF_007681655.1	492670	Scaffold	k__Bacteria	p__Firmicutes	c__Bacilli	o__Bacillales	f__Bacillaceae	g__Bacillus	s__Bacillus velezensis	21	6	2				1		1		2	1			2							1						1		1							1
GCF_007681885.1	492670	Scaffold	k__Bacteria	p__Firmicutes	c__Bacilli	o__Bacillales	f__Bacillaceae	g__Bacillus	s__Bacillus velezensis	21	6	2				1		1		2	1			2							1						1		1							1
GCF_007682255.1	492670	Scaffold	k__Bacteria	p__Firmicutes	c__Bacilli	o__Bacillales	f__Bacillaceae	g__Bacillus	s__Bacillus velezensis	21	6	2				1		1		2	1			2							1						1		1							1
GCF_009935395.1	492670	Scaffold	k__Bacteria	p__Firmicutes	c__Bacilli	o__Bacillales	f__Bacillaceae	g__Bacillus	s__Bacillus velezensis	21	7	2				1		1		2				2							1						1		1							1
GCF_010614765.1	492670	Contig	k__Bacteria	p__Firmicutes	c__Bacilli	o__Bacillales	f__Bacillaceae	g__Bacillus	s__Bacillus velezensis	21	7	2						1		2				2							1	1					1		1							1
GCF_011065565.1	1683635	Scaffold	k__Bacteria	p__Firmicutes	c__Bacilli	o__Bacillales	f__Bacillaceae	g__Bacillus	s__Bacillus sp. EKM420B	21	5	2				2		1		2		1		2							1						1		1							1
GCF_013131655.1	492670	Contig	k__Bacteria	p__Firmicutes	c__Bacilli	o__Bacillales	f__Bacillaceae	g__Bacillus	s__Bacillus velezensis	21	6	2				1		1		2				2							1						1		1			1				1
GCF_014596335.1	1396	Contig	k__Bacteria	p__Firmicutes	c__Bacilli	o__Bacillales	f__Bacillaceae	g__Bacillus	s__Bacillus cereus	21	2	1		12											5			1
GCF_015880875.1	1390	Contig	k__Bacteria	p__Firmicutes	c__Bacilli	o__Bacillales	f__Bacillaceae	g__Bacillus	s__Bacillus amyloliquefaciens	21	8	2						1		2				2							1						1		1							1
GCF_017601115.1	1423	Contig	k__Bacteria	p__Firmicutes	c__Bacilli	o__Bacillales	f__Bacillaceae	g__Bacillus	s__Bacillus subtilis	21	8	2		1	1	2		1		1																												1
GCF_015845875.1	1465	Scaffold	k__Bacteria	p__Firmicutes	c__Bacilli	o__Bacillales	f__Paenibacillaceae	g__Brevibacillus	s__Brevibacillus laterosporus	29	16	1	1	1	2				1	2				1				1				1
GCF_001645205.1	1247872	Contig	k__Bacteria	p__Firmicutes	c__Bacilli	o__Bacillales	f__Paenibacillaceae	g__Brevibacillus	s__Brevibacillus sp. SKDU10	27	12	1	2	1	1			1	1	2	2			1				1				1										1
GCF_015845895.1	1465	Scaffold	k__Bacteria	p__Firmicutes	c__Bacilli	o__Bacillales	f__Paenibacillaceae	g__Brevibacillus	s__Brevibacillus laterosporus	26	12	1	1	1	1				1	2	1			1				1				1
GCF_015845945.1	1465	Scaffold	k__Bacteria	p__Firmicutes	c__Bacilli	o__Bacillales	f__Paenibacillaceae	g__Brevibacillus	s__Brevibacillus laterosporus	26	14	1	1	1	1				1	2				1								1
GCF_015845885.1	1465	Scaffold	k__Bacteria	p__Firmicutes	c__Bacilli	o__Bacillales	f__Paenibacillaceae	g__Brevibacillus	s__Brevibacillus laterosporus	25	12	1	1	1	1				1	2	1			1				1				1
GCF_016904905.1	1465	Contig	k__Bacteria	p__Firmicutes	c__Bacilli	o__Bacillales	f__Paenibacillaceae	g__Brevibacillus	s__Brevibacillus laterosporus	24	11	1	1	1	1				1	1	1			1				1				1																1
GCF_000374385.1	1121121	Scaffold	k__Bacteria	p__Firmicutes	c__Bacilli	o__Bacillales	f__Paenibacillaceae	g__Brevibacillus	s__Brevibacillus laterosporus	23	11	1	1	1	1				1	2	1			1								1
GCF_002927085.1	1465	Scaffold	k__Bacteria	p__Firmicutes	c__Bacilli	o__Bacillales	f__Paenibacillaceae	g__Brevibacillus	s__Brevibacillus laterosporus	23	9	1	1	1	1	1			1		1			1				1				1
GCF_006438655.1	1465	Contig	k__Bacteria	p__Firmicutes	c__Bacilli	o__Bacillales	f__Paenibacillaceae	g__Brevibacillus	s__Brevibacillus laterosporus	23	7	1	3	1	1			1	1	1	2			1				1																				1
GCF_013867635.1	1507437	Contig	k__Bacteria	p__Firmicutes	c__Bacilli	o__Bacillales	f__Paenibacillaceae	g__Brevibacillus	s__Brevibacillus halotolerans	22	8			1	1	1		1	1	2	1			1				1				1
GCF_013284245.1	2738867	Contig	k__Bacteria	p__Firmicutes	c__Bacilli	o__Bacillales	f__Paenibacillaceae	g__Brevibacillus	s__Brevibacillus sp. DP1.3A	21	9	1	1	1		1		1	1		2							1																	1
GCF_000472325.2	1399144	Scaffold	k__Bacteria	p__Firmicutes	c__Bacilli	o__Bacillales	f__Paenibacillaceae	g__Brevibacillus	s__Brevibacillus laterosporus	20	9			1	1			1	1		2			1				1				1
GCF_001696705.1	1465	Scaffold	k__Bacteria	p__Firmicutes	c__Bacilli	o__Bacillales	f__Paenibacillaceae	g__Brevibacillus	s__Brevibacillus laterosporus	20	8			1	1			1	1	2	1			1				1				1
GCF_002259955.1	1465	Contig	k__Bacteria	p__Firmicutes	c__Bacilli	o__Bacillales	f__Paenibacillaceae	g__Brevibacillus	s__Brevibacillus laterosporus	20	8	1	1	1	1				1		1			1				1				1																1
GCF_002926995.1	1465	Contig	k__Bacteria	p__Firmicutes	c__Bacilli	o__Bacillales	f__Paenibacillaceae	g__Brevibacillus	s__Brevibacillus laterosporus	20	9	1	1	1	1				1		1			1				1				1
GCF_003265735.1	1465	Contig	k__Bacteria	p__Firmicutes	c__Bacilli	o__Bacillales	f__Paenibacillaceae	g__Brevibacillus	s__Brevibacillus laterosporus	20	4		2	1	1			1	1	2	2			1				1																				1
GCF_006715575.1	2572910	Scaffold	k__Bacteria	p__Firmicutes	c__Bacilli	o__Bacillales	f__Paenibacillaceae	g__Brevibacillus	s__Brevibacillus sp. AG162	20	6	1		1		1		1	1		3							2																	1
GCF_002927075.1	1465	Scaffold	k__Bacteria	p__Firmicutes	c__Bacilli	o__Bacillales	f__Paenibacillaceae	g__Brevibacillus	s__Brevibacillus laterosporus	19	8	1	1	1	1				1					1								1
GCF_006438615.1	1465	Scaffold	k__Bacteria	p__Firmicutes	c__Bacilli	o__Bacillales	f__Paenibacillaceae	g__Brevibacillus	s__Brevibacillus laterosporus	19	7	1	1	1	1				1	1	1			1								1
GCF_006539845.1	1393	Contig	k__Bacteria	p__Firmicutes	c__Bacilli	o__Bacillales	f__Paenibacillaceae	g__Brevibacillus	s__Brevibacillus brevis	19	7	1		1				1	1		3							1			1														1
GCF_000237005.1	1118154	Contig	k__Bacteria	p__Firmicutes	c__Bacilli	o__Bacillales	f__Paenibacillaceae	g__Brevibacillus	s__Brevibacillus laterosporus	18	8			1	1	1		1	1		1			1				1				1
GCF_002865525.1	1465	Complete Genome	k__Bacteria	p__Firmicutes	c__Bacilli	o__Bacillales	f__Paenibacillaceae	g__Brevibacillus	s__Brevibacillus laterosporus	18	8			2	1			1	1		1			1				1				1
GCF_003013395.1	2126352	Contig	k__Bacteria	p__Firmicutes	c__Bacilli	o__Bacillales	f__Paenibacillaceae	g__Brevibacillus	s__Brevibacillus fortis	18	8	1		1				1	1		1							1														1			1
GCF_003013405.1	54913	Scaffold	k__Bacteria	p__Firmicutes	c__Bacilli	o__Bacillales	f__Paenibacillaceae	g__Brevibacillus	s__Brevibacillus formosus	18	8	1		1		1		1	1		1							1																	1
GCF_006540185.1	54913	Contig	k__Bacteria	p__Firmicutes	c__Bacilli	o__Bacillales	f__Paenibacillaceae	g__Brevibacillus	s__Brevibacillus formosus	18	7	1	1	1		1		1	1		1							1																	1
GCF_010748895.1	2683193	Complete Genome	k__Bacteria	p__Firmicutes	c__Bacilli	o__Bacillales	f__Paenibacillaceae	g__Brevibacillus	s__Brevibacillus sp. 7WMA2	18	8			1				1	1		1			1				1				1
GCF_013284345.1	2738981	Contig	k__Bacteria	p__Firmicutes	c__Bacilli	o__Bacillales	f__Paenibacillaceae	g__Brevibacillus	s__Brevibacillus sp. MS2.2	18	3	1		1		1		1	1	1	1			1				1																	2
GCF_015845835.1	54913	Contig	k__Bacteria	p__Firmicutes	c__Bacilli	o__Bacillales	f__Paenibacillaceae	g__Brevibacillus	s__Brevibacillus formosus	18	7	1		1		2		1	1		1							1																	1
GCF_018333135.1	1507437	Contig	k__Bacteria	p__Firmicutes	c__Bacilli	o__Bacillales	f__Paenibacillaceae	g__Brevibacillus	s__Brevibacillus halotolerans	18	7		1	1	1			1	1		2			1								1										1
GCF_002215075.1	54913	Complete Genome	k__Bacteria	p__Firmicutes	c__Bacilli	o__Bacillales	f__Paenibacillaceae	g__Brevibacillus	s__Brevibacillus formosus	17	3	1		2		3		1	1		1							2																	1
GCF_002412145.1	1465	Contig	k__Bacteria	p__Firmicutes	c__Bacilli	o__Bacillales	f__Paenibacillaceae	g__Brevibacillus	s__Brevibacillus laterosporus	17	7			2	1			1	1		1			1				1				1
GCF_003012835.1	1393	Contig	k__Bacteria	p__Firmicutes	c__Bacilli	o__Bacillales	f__Paenibacillaceae	g__Brevibacillus	s__Brevibacillus brevis	17	5	1		1				1	1		3							2																	1
GCF_003400265.1	2293326	Contig	k__Bacteria	p__Firmicutes	c__Bacilli	o__Bacillales	f__Paenibacillaceae	g__Brevibacillus	s__Brevibacillus sp. VP	17	7	1	1	1	1				1		1			1				1				1
GCF_003663745.1	1465	Complete Genome	k__Bacteria	p__Firmicutes	c__Bacilli	o__Bacillales	f__Paenibacillaceae	g__Brevibacillus	s__Brevibacillus laterosporus	17	8			1				1	1		1			1				1				1
GCF_006439045.1	1465	Contig	k__Bacteria	p__Firmicutes	c__Bacilli	o__Bacillales	f__Paenibacillaceae	g__Brevibacillus	s__Brevibacillus laterosporus	17	5		1	1	1			1	1		1			1				1
GCF_006539065.1	54914	Contig	k__Bacteria	p__Firmicutes	c__Bacilli	o__Bacillales	f__Paenibacillaceae	g__Brevibacillus	s__Brevibacillus parabrevis	17	7	1	1	1				1		3								1			1
GCF_012328875.1	1465	Contig	k__Bacteria	p__Firmicutes	c__Bacilli	o__Bacillales	f__Paenibacillaceae	g__Brevibacillus	s__Brevibacillus laterosporus	17	7	1	1	1	1				1		1			1				1				1
GCF_000219535.2	1042163	Complete Genome	k__Bacteria	p__Firmicutes	c__Bacilli	o__Bacillales	f__Paenibacillaceae	g__Brevibacillus	s__Brevibacillus laterosporus	16	7			1	1			1	1		1			1				1				1
GCF_003590075.1	1465	Complete Genome	k__Bacteria	p__Firmicutes	c__Bacilli	o__Bacillales	f__Paenibacillaceae	g__Brevibacillus	s__Brevibacillus laterosporus	16	4	1	1	1	1				1		1			1								1																1
GCF_003594765.1	1465	Scaffold	k__Bacteria	p__Firmicutes	c__Bacilli	o__Bacillales	f__Paenibacillaceae	g__Brevibacillus	s__Brevibacillus laterosporus	16	7			1	1			1	1		1			1				1				1
GCF_005217615.1	2570228	Contig	k__Bacteria	p__Firmicutes	c__Bacilli	o__Bacillales	f__Paenibacillaceae	g__Brevibacillus	s__Brevibacillus antibioticus	16	4	1		1		2		1	1		1		1					1														1			1
GCF_007833815.1	1465	Complete Genome	k__Bacteria	p__Firmicutes	c__Bacilli	o__Bacillales	f__Paenibacillaceae	g__Brevibacillus	s__Brevibacillus laterosporus	16	4		1	1	1			1	1		1			1				1
GCF_002706795.1	1121121	Complete Genome	k__Bacteria	p__Firmicutes	c__Bacilli	o__Bacillales	f__Paenibacillaceae	g__Brevibacillus	s__Brevibacillus laterosporus	15	6	1	1	1	1				1					1								1
GCF_003385915.1	1393	Scaffold	k__Bacteria	p__Firmicutes	c__Bacilli	o__Bacillales	f__Paenibacillaceae	g__Brevibacillus	s__Brevibacillus brevis	15	4	1		1				1	1		2							2																	1
GCF_006438635.1	1465	Scaffold	k__Bacteria	p__Firmicutes	c__Bacilli	o__Bacillales	f__Paenibacillaceae	g__Brevibacillus	s__Brevibacillus laterosporus	15	6			1	1			1	1	1	1			1				1				1
GCF_013284355.1	2738980	Contig	k__Bacteria	p__Firmicutes	c__Bacilli	o__Bacillales	f__Paenibacillaceae	g__Brevibacillus	s__Brevibacillus sp. M2.1A	15	6	1		1				1	1		1							1																	1
GCF_900637055.1	1393	Complete Genome	k__Bacteria	p__Firmicutes	c__Bacilli	o__Bacillales	f__Paenibacillaceae	g__Brevibacillus	s__Brevibacillus brevis	15	4	1		1				1	1		2							2																	1
GCF_001012775.1	54913	Scaffold	k__Bacteria	p__Firmicutes	c__Bacilli	o__Bacillales	f__Paenibacillaceae	g__Brevibacillus	s__Brevibacillus formosus	14	3	1	1	1		1		1	1		1							1																	1
GCF_003013475.1	2126350	Contig	k__Bacteria	p__Firmicutes	c__Bacilli	o__Bacillales	f__Paenibacillaceae	g__Brevibacillus	s__Brevibacillus porteri	14	3	1	1	1		1		1	1		1							1																	2
GCF_007725005.1	1393	Complete Genome	k__Bacteria	p__Firmicutes	c__Bacilli	o__Bacillales	f__Paenibacillaceae	g__Brevibacillus	s__Brevibacillus brevis	14	2	1		1		3		1	1		1							1																	1
GCF_013284275.1	2738846	Contig	k__Bacteria	p__Firmicutes	c__Bacilli	o__Bacillales	f__Paenibacillaceae	g__Brevibacillus	s__Brevibacillus sp. HB2.2	14	5	1		1				1	1		1							1																	1
GCF_003013445.1	2126351	Contig	k__Bacteria	p__Firmicutes	c__Bacilli	o__Bacillales	f__Paenibacillaceae	g__Brevibacillus	s__Brevibacillus sp. NRRL NRS-603	13	3	1		1		1		1	1		1							1																	1
GCF_013186635.1	2738842	Contig	k__Bacteria	p__Firmicutes	c__Bacilli	o__Bacillales	f__Paenibacillaceae	g__Brevibacillus	s__Brevibacillus sp. HB1.3	13	2	1		1		2		1	1		1							1																	1
GCF_013284365.1	2738982	Contig	k__Bacteria	p__Firmicutes	c__Bacilli	o__Bacillales	f__Paenibacillaceae	g__Brevibacillus	s__Brevibacillus sp. RS1.1	13	3	1		1				1	1		1							1																	1
GCF_015912885.1	1393	Scaffold	k__Bacteria	p__Firmicutes	c__Bacilli	o__Bacillales	f__Paenibacillaceae	g__Brevibacillus	s__Brevibacillus brevis	13	6	1		1				1	1									1
GCF_000010165.1	358681	Complete Genome	k__Bacteria	p__Firmicutes	c__Bacilli	o__Bacillales	f__Paenibacillaceae	g__Brevibacillus	s__Brevibacillus brevis	12	4	1		1				1	1		1							1																	1
GCF_000296715.2	1200792	Complete Genome	k__Bacteria	p__Firmicutes	c__Bacilli	o__Bacillales	f__Paenibacillaceae	g__Brevibacillus	s__Brevibacillus brevis	12	3	1		1		1		1	1		1							1																	1
GCF_001039275.2	1393	Complete Genome	k__Bacteria	p__Firmicutes	c__Bacilli	o__Bacillales	f__Paenibacillaceae	g__Brevibacillus	s__Brevibacillus brevis	12	1	1		2		1		1	1		1							1																	1
GCF_001649505.1	1393	Scaffold	k__Bacteria	p__Firmicutes	c__Bacilli	o__Bacillales	f__Paenibacillaceae	g__Brevibacillus	s__Brevibacillus brevis	12	3	1		1				1	1		1							1																	1
GCF_001748185.1	1393	Scaffold	k__Bacteria	p__Firmicutes	c__Bacilli	o__Bacillales	f__Paenibacillaceae	g__Brevibacillus	s__Brevibacillus brevis	12	3	1		1		1		1	1		1							1																	1
GCF_002161835.1	1393	Contig	k__Bacteria	p__Firmicutes	c__Bacilli	o__Bacillales	f__Paenibacillaceae	g__Brevibacillus	s__Brevibacillus brevis	12	3	1		1		1		1	1		1							1																	1
GCF_006170445.1	1844116	Contig	k__Bacteria	p__Firmicutes	c__Bacilli	o__Bacillales	f__Paenibacillaceae	g__Brevibacillus	s__Brevibacillus sp. CHY01	12	1			2				1	1		1
GCF_013284285.1	2738845	Contig	k__Bacteria	p__Firmicutes	c__Bacilli	o__Bacillales	f__Paenibacillaceae	g__Brevibacillus	s__Brevibacillus sp. HB1.4B	12	3	1		1		1		1	1		1							1																	1
GCF_013284375.1	2738979	Contig	k__Bacteria	p__Firmicutes	c__Bacilli	o__Bacillales	f__Paenibacillaceae	g__Brevibacillus	s__Brevibacillus sp. HD3.3A	12	5	1	1	1				1										1			1
GCF_013332445.1	2738808	Contig	k__Bacteria	p__Firmicutes	c__Bacilli	o__Bacillales	f__Paenibacillaceae	g__Brevibacillus	s__Brevibacillus sp. HB1.1	12	3	1		1		1		1	1		1							1																	1
GCF_013332495.1	2738807	Contig	k__Bacteria	p__Firmicutes	c__Bacilli	o__Bacillales	f__Paenibacillaceae	g__Brevibacillus	s__Brevibacillus sp. HB1.2	12	3	1		1		1		1	1		1							1																	1
GCF_000612125.1	1444307	Contig	k__Bacteria	p__Firmicutes	c__Bacilli	o__Bacillales	f__Paenibacillaceae	g__Brevibacillus	s__Brevibacillus agri	11	3	1	1	1				1	1									1																	1
GCF_001423865.2	1736290	Scaffold	k__Bacteria	p__Firmicutes	c__Bacilli	o__Bacillales	f__Paenibacillaceae	g__Brevibacillus	s__Brevibacillus sp. Leaf182	11	1	1		1		1		1	1		1							1																	1
GCF_001619605.1	54914	Contig	k__Bacteria	p__Firmicutes	c__Bacilli	o__Bacillales	f__Paenibacillaceae	g__Brevibacillus	s__Brevibacillus parabrevis	11	5	1	1	1				1										1
GCF_013284325.1	2738978	Contig	k__Bacteria	p__Firmicutes	c__Bacilli	o__Bacillales	f__Paenibacillaceae	g__Brevibacillus	s__Brevibacillus sp. HD1.4A	11	5	1	1	1				1										1
GCF_014526365.1	1393	Contig	k__Bacteria	p__Firmicutes	c__Bacilli	o__Bacillales	f__Paenibacillaceae	g__Brevibacillus	s__Brevibacillus brevis	11	2	1		1				1	1		1							1																	1
GCF_006540165.1	45462	Contig	k__Bacteria	p__Firmicutes	c__Bacilli	o__Bacillales	f__Paenibacillaceae	g__Brevibacillus	s__Brevibacillus borstelensis	10	5		1	1				1	1												1
GCF_014844095.1	2778370	Complete Genome	k__Bacteria	p__Firmicutes	c__Bacilli	o__Bacillales	f__Paenibacillaceae	g__Brevibacillus	s__Brevibacillus sp. JNUCC-41	10		3						1	1				1		2			1																				1
GCF_000328345.1	1246477	Contig	k__Bacteria	p__Firmicutes	c__Bacilli	o__Bacillales	f__Paenibacillaceae	g__Brevibacillus	s__Brevibacillus agri	9		1		1	1			1	1									1			1														1
GCF_000744635.1	1382302	Contig	k__Bacteria	p__Firmicutes	c__Bacilli	o__Bacillales	f__Paenibacillaceae	g__Brevibacillus	s__Brevibacillus thermoruber	9	1			2				1	1						1			1
GCF_003710865.1	45462	Contig	k__Bacteria	p__Firmicutes	c__Bacilli	o__Bacillales	f__Paenibacillaceae	g__Brevibacillus	s__Brevibacillus borstelensis	9	4		1	1				1	1												1
GCF_003710935.1	1655277	Contig	k__Bacteria	p__Firmicutes	c__Bacilli	o__Bacillales	f__Paenibacillaceae	g__Brevibacillus	s__Brevibacillus gelatini	9	3	1		1				1	1				1					1
GCF_007197875.1	2595056	Contig	k__Bacteria	p__Firmicutes	c__Bacilli	o__Bacillales	f__Paenibacillaceae	g__Brevibacillus	s__Brevibacillus sp. LEMMJ03	9	1			2				1	1						1			1
GCF_000454065.1	1346613	Scaffold	k__Bacteria	p__Firmicutes	c__Bacilli	o__Bacillales	f__Paenibacillaceae	g__Brevibacillus	s__Brevibacillus thermoruber	8			1	1				1	1						1			1
GCF_003710885.1	51101	Contig	k__Bacteria	p__Firmicutes	c__Bacilli	o__Bacillales	f__Paenibacillaceae	g__Brevibacillus	s__Brevibacillus agri	8		1		1	1			1	1									1			1
GCF_003710905.1	54914	Contig	k__Bacteria	p__Firmicutes	c__Bacilli	o__Bacillales	f__Paenibacillaceae	g__Brevibacillus	s__Brevibacillus parabrevis	8	2	1		1				1										1			1
GCF_004117055.1	51101	Complete Genome	k__Bacteria	p__Firmicutes	c__Bacilli	o__Bacillales	f__Paenibacillaceae	g__Brevibacillus	s__Brevibacillus agri	8		1		1	1			1	1									1			1
GCF_006540025.1	51101	Contig	k__Bacteria	p__Firmicutes	c__Bacilli	o__Bacillales	f__Paenibacillaceae	g__Brevibacillus	s__Brevibacillus agri	8		1		1	1			1	1									1			1
GCF_013280485.1	45462	Contig	k__Bacteria	p__Firmicutes	c__Bacilli	o__Bacillales	f__Paenibacillaceae	g__Brevibacillus	s__Brevibacillus borstelensis	8	4			1				1	1												1
GCF_003710965.1	651560	Contig	k__Bacteria	p__Firmicutes	c__Bacilli	o__Bacillales	f__Paenibacillaceae	g__Brevibacillus	s__Brevibacillus nitrificans	7	1	1		1				1	1									1
GCF_019037975.1	54914	Contig	k__Bacteria	p__Firmicutes	c__Bacilli	o__Bacillales	f__Paenibacillaceae	g__Brevibacillus	s__Brevibacillus parabrevis	7	2	1		1				1										1
GCF_900114075.1	54910	Scaffold	k__Bacteria	p__Firmicutes	c__Bacilli	o__Bacillales	f__Paenibacillaceae	g__Brevibacillus	s__Brevibacillus centrosporus	7	2	1		1				1	1									1
GCF_000282015.1	1144311	Contig	k__Bacteria	p__Firmicutes	c__Bacilli	o__Bacillales	f__Paenibacillaceae	g__Brevibacillus	s__Brevibacillus sp. CF112	6		1		1	1			1													1
GCF_000503775.1	1408254	Scaffold	k__Bacteria	p__Firmicutes	c__Bacilli	o__Bacillales	f__Paenibacillaceae	g__Brevibacillus	s__Brevibacillus panacihumi	6		1	1	1				1										1
GCF_001420695.1	54911	Scaffold	k__Bacteria	p__Firmicutes	c__Bacilli	o__Bacillales	f__Paenibacillaceae	g__Brevibacillus	s__Brevibacillus choshinensis	6	1	1		1				1							1			1
GCF_003710815.1	54910	Contig	k__Bacteria	p__Firmicutes	c__Bacilli	o__Bacillales	f__Paenibacillaceae	g__Brevibacillus	s__Brevibacillus centrosporus	6	1	1		1				1	1									1
GCF_013140865.1	45462	Scaffold	k__Bacteria	p__Firmicutes	c__Bacilli	o__Bacillales	f__Paenibacillaceae	g__Brevibacillus	s__Brevibacillus borstelensis	6	2			1				1	1												1
GCF_015844595.1	51101	Scaffold	k__Bacteria	p__Firmicutes	c__Bacilli	o__Bacillales	f__Paenibacillaceae	g__Brevibacillus	s__Brevibacillus agri	6	1	1		1				1													1
GCF_016811915.1	54911	Complete Genome	k__Bacteria	p__Firmicutes	c__Bacilli	o__Bacillales	f__Paenibacillaceae	g__Brevibacillus	s__Brevibacillus choshinensis	6	1	1		1				1										1
GCF_000353565.1	1300222	Contig	k__Bacteria	p__Firmicutes	c__Bacilli	o__Bacillales	f__Paenibacillaceae	g__Brevibacillus	s__Brevibacillus borstelensis	5	2			1				1	1
GCF_000612185.1	1444309	Contig	k__Bacteria	p__Firmicutes	c__Bacilli	o__Bacillales	f__Paenibacillaceae	g__Brevibacillus	s__Brevibacillus borstelensis	5	2			1				1	1
GCF_000738785.1	1429889	Contig	k__Bacteria	p__Firmicutes	c__Bacilli	o__Bacillales	f__Paenibacillaceae	g__Brevibacillus	s__Brevibacillus borstelensis	5	2			1				1	1
GCF_001187725.1	54915	Scaffold	k__Bacteria	p__Firmicutes	c__Bacilli	o__Bacillales	f__Paenibacillaceae	g__Brevibacillus	s__Brevibacillus reuszeri	5		1		1				1										1
GCF_001673705.1	319501	Contig	k__Bacteria	p__Firmicutes	c__Bacilli	o__Bacillales	f__Paenibacillaceae	g__Brevibacillus	s__Brevibacillus sp. WF146	5	1			1				1	1									1
GCF_003710915.1	173959	Contig	k__Bacteria	p__Firmicutes	c__Bacilli	o__Bacillales	f__Paenibacillaceae	g__Brevibacillus	s__Brevibacillus invocatus	5		1		1				1							1						1
GCF_003991905.1	232991	Scaffold	k__Bacteria	p__Cyanobacteria	c__unclassified Cyanobacteria class	o__Nostocales	f__Calotrichaceae	g__Calothrix	s__Calothrix desertica	33	5	2	3	6	3	1						2	1															1			3
GCF_000331305.1	32057	Scaffold	k__Bacteria	p__Cyanobacteria	c__unclassified Cyanobacteria class	o__Nostocales	f__Calotrichaceae	g__Calothrix	s__Calothrix sp. PCC 7103	32	3	4	2	2	4	1						2	1				1							3	1			1			2
GCF_007830875.1	232991	Scaffold	k__Bacteria	p__Cyanobacteria	c__unclassified Cyanobacteria class	o__Nostocales	f__Calotrichaceae	g__Calothrix	s__Calothrix desertica	31	3	2	4	6	2	1						2	1															1			3
GCF_900185595.1	439482	Contig	k__Bacteria	p__Cyanobacteria	c__unclassified Cyanobacteria class	o__Nostocales	f__Calotrichaceae	g__Calothrix	s__Calothrix rhizosoleniae	28	7	4		2	5		3					2					1		1				1
GCF_014697055.1	2692779	Contig	k__Bacteria	p__Cyanobacteria	c__unclassified Cyanobacteria class	o__Nostocales	f__Calotrichaceae	g__Calothrix	s__Calothrix sp. FACHB-156	26	3	4	3	5	2	2	1					1					1					1		1
GCF_002368195.1	1954172	Chromosome	k__Bacteria	p__Cyanobacteria	c__unclassified Cyanobacteria class	o__Nostocales	f__Calotrichaceae	g__Calothrix	s__Calothrix sp. NIES-2100	25	4	5	1	4	1							3					1								1			2
GCF_002368175.1	1954171	Complete Genome	k__Bacteria	p__Cyanobacteria	c__unclassified Cyanobacteria class	o__Nostocales	f__Calotrichaceae	g__Calothrix	s__Calothrix sp. NIES-2098	24	6	3	1	2	5							3																			1			1
GCF_002368415.1	2005463	Chromosome	k__Bacteria	p__Cyanobacteria	c__unclassified Cyanobacteria class	o__Nostocales	f__Calotrichaceae	g__Calothrix	s__Calothrix sp. NIES-4105	24	3	2	1	3	3							2	1											1				2	1
GCF_002368455.1	2005469	Complete Genome	k__Bacteria	p__Cyanobacteria	c__unclassified Cyanobacteria class	o__Nostocales	f__Calotrichaceae	g__Calothrix	s__Calothrix sp. NIES-4071	24	3	2	1	3	3							2	1											1				2	1
GCF_014696435.1	2692894	Contig	k__Bacteria	p__Cyanobacteria	c__unclassified Cyanobacteria class	o__Nostocales	f__Calotrichaceae	g__Calothrix	s__Calothrix anomala	21	5	3	2	5	1							1					1							1				1
GCF_014696565.1	2692778	Contig	k__Bacteria	p__Cyanobacteria	c__unclassified Cyanobacteria class	o__Nostocales	f__Calotrichaceae	g__Calothrix	s__Calothrix sp. FACHB-1219	21	3	3	3	4	1	1						1					2							1				1
GCF_002367995.1	1973478	Chromosome	k__Bacteria	p__Cyanobacteria	c__unclassified Cyanobacteria class	o__Nostocales	f__Calotrichaceae	g__Calothrix	s__Calothrix brevissima	20	6	3	3	1	1		1					1					1											1	1
GCF_014696495.1	2692780	Contig	k__Bacteria	p__Cyanobacteria	c__unclassified Cyanobacteria class	o__Nostocales	f__Calotrichaceae	g__Calothrix	s__Calothrix sp. FACHB-168	20	3	3	2	4	1	1						1					1							1				1
GCF_014696555.1	2692896	Contig	k__Bacteria	p__Cyanobacteria	c__unclassified Cyanobacteria class	o__Nostocales	f__Calotrichaceae	g__Calothrix	s__Calothrix parietina	20	4	3	2	5	1							1					1							1				1
GCF_014696315.1	2692895	Contig	k__Bacteria	p__Cyanobacteria	c__unclassified Cyanobacteria class	o__Nostocales	f__Calotrichaceae	g__Calothrix	s__Calothrix membranacea	17	2	3	2	2	2	1						1					1
GCF_000317435.1	1170562	Complete Genome	k__Bacteria	p__Cyanobacteria	c__unclassified Cyanobacteria class	o__Nostocales	f__Calotrichaceae	g__Calothrix	s__Calothrix parietina	14	1	2	1	1								2	1												1			1		1				1
GCF_002368095.1	1973488	Chromosome	k__Bacteria	p__Cyanobacteria	c__unclassified Cyanobacteria class	o__Nostocales	f__Calotrichaceae	g__Calothrix	s__Calothrix parasitica	14	1	1	2	2								1	1				1							3				1
GCF_000316575.1	99598	Complete Genome	k__Bacteria	p__Cyanobacteria	c__unclassified Cyanobacteria class	o__Nostocales	f__Calotrichaceae	g__Calothrix	s__Calothrix sp. PCC 7507	13	1	5	1	1	2							2					1
GCF_000734895.2	1337936	Complete Genome	k__Bacteria	p__Cyanobacteria	c__unclassified Cyanobacteria class	o__Nostocales	f__Calotrichaceae	g__Calothrix	s__Calothrix sp. 336/3	10		2	1	2	1							2	1				1
GCF_002368395.1	2005462	Complete Genome	k__Bacteria	p__Cyanobacteria	c__unclassified Cyanobacteria class	o__Nostocales	f__Calotrichaceae	g__Calothrix	s__Calothrix sp. NIES-3974	8		1		1								2																1			1			1
GCF_900167135.1	634771	Scaffold	k__Bacteria	p__Bacteroidetes	c__Chitinophagia	o__Chitinophagales	f__Chitinophagaceae	g__Chitinophaga	s__Chitinophaga eiseniae	43	16	9	4	2	2	3			1							1			1
GCF_009928525.1	1233460	Scaffold	k__Bacteria	p__Bacteroidetes	c__Chitinophagia	o__Chitinophagales	f__Chitinophagaceae	g__Chitinophaga	s__Chitinophaga sp. O9	36	11	5	1	1		6	1	1	1							1															1
GCF_012641275.1	2202339	Contig	k__Bacteria	p__Bacteroidetes	c__Chitinophagia	o__Chitinophagales	f__Chitinophagaceae	g__Chitinophaga	s__Chitinophaga varians	34	6	8	2	2	2	3			1	4						1
GCF_014529945.1	2202339	Contig	k__Bacteria	p__Bacteroidetes	c__Chitinophagia	o__Chitinophagales	f__Chitinophagaceae	g__Chitinophaga	s__Chitinophaga varians	34	9	5	2	2	1	3			1	2			1			1			1
GCF_002290065.1	2033437	Chromosome	k__Bacteria	p__Bacteroidetes	c__Chitinophagia	o__Chitinophagales	f__Chitinophagaceae	g__Chitinophaga	s__Chitinophaga sp. MD30	31	6	6	3	1		4			1							1										1		1									1
GCF_003994345.2	2485489	Contig	k__Bacteria	p__Bacteroidetes	c__Chitinophagia	o__Chitinophagales	f__Chitinophagaceae	g__Chitinophaga	s__Chitinophaga extrema	30	4	7	1	1		6		1	1							1															1
GCF_007830125.1	104662	Scaffold	k__Bacteria	p__Bacteroidetes	c__Chitinophagia	o__Chitinophagales	f__Chitinophagaceae	g__Chitinophaga	s__Chitinophaga japonensis	29	3	9		3	1	5		1	1		1					1												1									1
GCF_012516355.1	2725416	Complete Genome	k__Bacteria	p__Bacteroidetes	c__Chitinophagia	o__Chitinophagales	f__Chitinophagaceae	g__Chitinophaga	s__Chitinophaga sp. 1310	29	3	8		2	3	3			1							1			2
GCF_012516375.2	2725414	Complete Genome	k__Bacteria	p__Bacteroidetes	c__Chitinophagia	o__Chitinophagales	f__Chitinophagaceae	g__Chitinophaga	s__Chitinophaga sp. 1303	29	3	9		2	3	3			1							1			2
GCF_019091455.1	2824753	Scaffold	k__Bacteria	p__Bacteroidetes	c__Chitinophagia	o__Chitinophagales	f__Chitinophagaceae	g__Chitinophaga	s__Chitinophaga sp. Gbtc_1	28	10	3		1	1	6		1	1							1	1											1									1
GCF_003308995.1	2259036	Contig	k__Bacteria	p__Bacteroidetes	c__Chitinophagia	o__Chitinophagales	f__Chitinophagaceae	g__Chitinophaga	s__Chitinophaga flava	26	7	5	3	2		2		1	1							1
GCF_900112615.1	1884367	Scaffold	k__Bacteria	p__Bacteroidetes	c__Chitinophagia	o__Chitinophagales	f__Chitinophagaceae	g__Chitinophaga	s__Chitinophaga sp. CF118	25	8	4	1	2				1	1				1	1		1																		1			1
GCF_012927205.1	2728842	Scaffold	k__Bacteria	p__Bacteroidetes	c__Chitinophagia	o__Chitinophagales	f__Chitinophagaceae	g__Chitinophaga	s__Chitinophaga fulva	24	3	6	3	3	1	3			1							1			1
GCF_900109685.1	573321	Scaffold	k__Bacteria	p__Bacteroidetes	c__Chitinophagia	o__Chitinophagales	f__Chitinophagaceae	g__Chitinophaga	s__Chitinophaga rupis	24	4	4	1	1		5		1	1		1					1	1											1	1								1
GCF_003014755.1	536980	Contig	k__Bacteria	p__Bacteroidetes	c__Chitinophagia	o__Chitinophagales	f__Chitinophagaceae	g__Chitinophaga	s__Chitinophaga niastensis	23	6	3	2	2	2	3		1								1																					1
GCF_003259435.1	1539050	Scaffold	k__Bacteria	p__Bacteroidetes	c__Chitinophagia	o__Chitinophagales	f__Chitinophagaceae	g__Chitinophaga	s__Chitinophaga dinghuensis	23	5	4	1	1	1	4			1				2			1			1																		1
GCF_007994035.1	79329	Scaffold	k__Bacteria	p__Bacteroidetes	c__Chitinophagia	o__Chitinophagales	f__Chitinophagaceae	g__Chitinophaga	s__Chitinophaga pinensis	23	7	3		1	1	3			1				1			1									1								1				1
GCF_014529935.1	1569794	Contig	k__Bacteria	p__Bacteroidetes	c__Chitinophagia	o__Chitinophagales	f__Chitinophagaceae	g__Chitinophaga	s__Chitinophaga qingshengii	23	4	5	2	2	1	4										1
GCF_016429345.1	2795108	Contig	k__Bacteria	p__Bacteroidetes	c__Chitinophagia	o__Chitinophagales	f__Chitinophagaceae	g__Chitinophaga	s__Chitinophaga sp. ASV3	23	3	5	1	1	1	3			1				1			3			1																		1
GCF_001975825.1	1936242	Scaffold	k__Bacteria	p__Bacteroidetes	c__Chitinophagia	o__Chitinophagales	f__Chitinophagaceae	g__Chitinophaga	s__[Flexibacter] sp. ATCC 35208	22	3	2	2	2	2	3		1	1				1			1									1												1
GCF_009758125.1	1031224	Contig	k__Bacteria	p__Bacteroidetes	c__Chitinophagia	o__Chitinophagales	f__Chitinophagaceae	g__Chitinophaga	s__Chitinophaga oryziterrae	22	8	5	1	1		2		1	1							1																					1
GCF_011752935.1	2608339	Contig	k__Bacteria	p__Bacteroidetes	c__Chitinophagia	o__Chitinophagales	f__Chitinophagaceae	g__Chitinophaga	s__Chitinophaga sp. Cy-1792	21	7	4		1	1	3			1				1			1			1																		1
GCF_000024005.1	485918	Complete Genome	k__Bacteria	p__Bacteroidetes	c__Chitinophagia	o__Chitinophagales	f__Chitinophagaceae	g__Chitinophaga	s__Chitinophaga pinensis	19	1	6		1		2		1	1				1			1																	1				1
GCF_003182155.1	2135462	Scaffold	k__Bacteria	p__Bacteroidetes	c__Chitinophagia	o__Chitinophagales	f__Chitinophagaceae	g__Chitinophaga	s__Chitinophaga sp. S165	19	3	2	1	1		5		1	1				1			1																	1				1
GCF_009758205.1	2683588	Contig	k__Bacteria	p__Bacteroidetes	c__Chitinophagia	o__Chitinophagales	f__Chitinophagaceae	g__Chitinophaga	s__Chitinophaga sp. ysch24	17	2	4				2		1	1							1	1		1																		1
GCF_017872815.1	2817898	Scaffold	k__Bacteria	p__Bacteroidetes	c__Chitinophagia	o__Chitinophagales	f__Chitinophagaceae	g__Chitinophaga	s__Chitinophaga sp. OAE865	17		7	1	2		1	2	1	1							1
GCF_900114995.1	1881041	Contig	k__Bacteria	p__Bacteroidetes	c__Chitinophagia	o__Chitinophagales	f__Chitinophagaceae	g__Chitinophaga	s__Chitinophaga sp. YR627	17		6		1		1		1	1				1			1																	1				1
GCF_008386695.1	2607653	Scaffold	k__Bacteria	p__Bacteroidetes	c__Chitinophagia	o__Chitinophagales	f__Chitinophagaceae	g__Chitinophaga	s__Chitinophaga sp. BN140078	16		5		2		4		1	1							1	1																				1
GCF_010093065.1	2703787	Complete Genome	k__Bacteria	p__Bacteroidetes	c__Chitinophagia	o__Chitinophagales	f__Chitinophagaceae	g__Chitinophaga	s__Chitinophaga agri	16	2	5				2		1	1				1			1																	1				1
GCF_012641295.1	1293035	Scaffold	k__Bacteria	p__Bacteroidetes	c__Chitinophagia	o__Chitinophagales	f__Chitinophagaceae	g__Chitinophaga	s__Chitinophaga polysaccharea	16	1	4	2	3	1	2		1								1
GCF_012726295.1	2726116	Scaffold	k__Bacteria	p__Bacteroidetes	c__Chitinophagia	o__Chitinophagales	f__Chitinophagaceae	g__Chitinophaga	s__Chitinophaga sp. Ak27	16	1	5	2	3	1	1		1								1
GCF_016909275.1	1004	Contig	k__Bacteria	p__Bacteroidetes	c__Chitinophagia	o__Chitinophagales	f__Chitinophagaceae	g__Chitinophaga	s__Chitinophaga sancti	16		3	1	1		2		1	1				1			1									1						1		1				1
GCF_900110995.1	1881040	Scaffold	k__Bacteria	p__Bacteroidetes	c__Chitinophagia	o__Chitinophagales	f__Chitinophagaceae	g__Chitinophaga	s__Chitinophaga sp. YR573	16	3	3		1		3		1	1							1																		1			1
GCF_902167625.1	2593957	Scaffold	k__Bacteria	p__Bacteroidetes	c__Chitinophagia	o__Chitinophagales	f__Chitinophagaceae	g__Chitinophaga	s__Chitinophaga vietnamensis	16	1	6		1		3	1						1			1															1
GCF_902167635.1	2593957	Contig	k__Bacteria	p__Bacteroidetes	c__Chitinophagia	o__Chitinophagales	f__Chitinophagaceae	g__Chitinophaga	s__Chitinophaga vietnamensis	16	1	6		1		3	1						1			1															1
GCF_003412465.1	2291814	Contig	k__Bacteria	p__Bacteroidetes	c__Chitinophagia	o__Chitinophagales	f__Chitinophagaceae	g__Chitinophaga	s__Chitinophaga silvisoli	15		3		1		1		1	1				1			1									1						1		1				1
GCF_012641265.1	634771	Scaffold	k__Bacteria	p__Bacteroidetes	c__Chitinophagia	o__Chitinophagales	f__Chitinophagaceae	g__Chitinophaga	s__Chitinophaga eiseniae	15	1	4	2	3	1	1		1								1
GCF_003014595.1	363837	Scaffold	k__Bacteria	p__Bacteroidetes	c__Chitinophagia	o__Chitinophagales	f__Chitinophagaceae	g__Chitinophaga	s__Chitinophaga ginsengisoli	14	2	2	1	1	1	1		1	1				1			1																					1
GCF_004363865.1	2135605	Scaffold	k__Bacteria	p__Bacteroidetes	c__Chitinophagia	o__Chitinophagales	f__Chitinophagaceae	g__Chitinophaga	s__Chitinophaga sp. OK723	14	1	5	1	2		2		1								1
GCF_007896845.1	79329	Contig	k__Bacteria	p__Bacteroidetes	c__Chitinophagia	o__Chitinophagales	f__Chitinophagaceae	g__Chitinophaga	s__Chitinophaga pinensis	14		6						1	1				1			1																	1				1
GCF_003614855.1	1647451	Scaffold	k__Bacteria	p__Bacteroidetes	c__Chitinophagia	o__Chitinophagales	f__Chitinophagaceae	g__Chitinophaga	s__Chitinophaga barathri	13		8		1		1										1												1									1
GCF_003807585.1	1647451	Contig	k__Bacteria	p__Bacteroidetes	c__Chitinophagia	o__Chitinophagales	f__Chitinophagaceae	g__Chitinophaga	s__Chitinophaga barathri	13		8		1		1										1												1									1
GCF_016467415.1	2663812	Scaffold	k__Bacteria	p__Bacteroidetes	c__Chitinophagia	o__Chitinophagales	f__Chitinophagaceae	g__Chitinophaga	s__Chitinophaga sp. OAE873	13	2	3	1	1				1	1				1			1																					1
GCF_900102545.1	104663	Scaffold	k__Bacteria	p__Bacteroidetes	c__Chitinophagia	o__Chitinophagales	f__Chitinophagaceae	g__Chitinophaga	s__Chitinophaga filiformis	13	1	2	1	1		2		1	1				1			1																					1
GCF_900129465.1	536979	Scaffold	k__Bacteria	p__Bacteroidetes	c__Chitinophagia	o__Chitinophagales	f__Chitinophagaceae	g__Chitinophaga	s__Chitinophaga niabensis	13		7		2		1										1												1									1
GCF_900142925.1	1855287	Scaffold	k__Bacteria	p__Bacteroidetes	c__Chitinophagia	o__Chitinophagales	f__Chitinophagaceae	g__Chitinophaga	s__Chitinophaga sp. CF418	13	2	2	1			1		1	1				1			1							1														1
GCF_902150045.1	1293035	Contig	k__Bacteria	p__Bacteroidetes	c__Chitinophagia	o__Chitinophagales	f__Chitinophagaceae	g__Chitinophaga	s__Chitinophaga polysaccharea	13		3		2		1	1	1	1							1
GCF_003958645.1	1864947	Contig	k__Bacteria	p__Bacteroidetes	c__Chitinophagia	o__Chitinophagales	f__Chitinophagaceae	g__Chitinophaga	s__Chitinophaga rhizosphaerae	12		5		2		1							1			1												1									1
GCF_900110835.1	29529	Scaffold	k__Bacteria	p__Bacteroidetes	c__Chitinophagia	o__Chitinophagales	f__Chitinophagaceae	g__Chitinophaga	s__Chitinophaga arvensicola	12		4		2		2		1								1
GCF_003259335.1	331697	Scaffold	k__Bacteria	p__Bacteroidetes	c__Chitinophagia	o__Chitinophagales	f__Chitinophagaceae	g__Chitinophaga	s__Chitinophaga skermanii	11	1	3		2		2										1																					1
GCF_009647655.1	2663120	Scaffold	k__Bacteria	p__Bacteroidetes	c__Chitinophagia	o__Chitinophagales	f__Chitinophagaceae	g__Chitinophaga	s__Chitinophaga sp. SYP-B3965	11		6		1		1										1												1									1
GCF_900142605.1	1419482	Contig	k__Bacteria	p__Bacteroidetes	c__Chitinophagia	o__Chitinophagales	f__Chitinophagaceae	g__Chitinophaga	s__Chitinophaga jiangningensis	11		3		1		4			1							1																					1
GCF_003419895.1	2282649	Contig	k__Bacteria	p__Bacteroidetes	c__Chitinophagia	o__Chitinophagales	f__Chitinophagaceae	g__Chitinophaga	s__Chitinophaga sp. GDMCC 1.1288	10		4			1	2		1								1																					1
GCF_003813775.1	2488634	Contig	k__Bacteria	p__Bacteroidetes	c__Chitinophagia	o__Chitinophagales	f__Chitinophagaceae	g__Chitinophaga	s__Chitinophaga lutea	10		4		1	1	1										1												1									1
GCF_008086345.1	2604421	Complete Genome	k__Bacteria	p__Bacteroidetes	c__Chitinophagia	o__Chitinophagales	f__Chitinophagaceae	g__Chitinophaga	s__Chitinophaga sp. XS-30	10		5		1		1										1												1									1
GCF_902167295.1	79329	Complete Genome	k__Bacteria	p__Bacteroidetes	c__Chitinophagia	o__Chitinophagales	f__Chitinophagaceae	g__Chitinophaga	s__Chitinophaga pinensis	9		3		1		2										1												1									1
GCF_902167305.1	79329	Complete Genome	k__Bacteria	p__Bacteroidetes	c__Chitinophagia	o__Chitinophagales	f__Chitinophagaceae	g__Chitinophaga	s__Chitinophaga pinensis	9		3		1		2										1												1									1
GCF_003071345.1	2169414	Contig	k__Bacteria	p__Bacteroidetes	c__Chitinophagia	o__Chitinophagales	f__Chitinophagaceae	g__Chitinophaga	s__Chitinophaga parva	8		2		2		2										1																					1
GCF_902167325.1	79329	Complete Genome	k__Bacteria	p__Bacteroidetes	c__Chitinophagia	o__Chitinophagales	f__Chitinophagaceae	g__Chitinophaga	s__Chitinophaga pinensis	8		2		1		2										1												1									1
GCF_002557795.1	2029983	Complete Genome	k__Bacteria	p__Bacteroidetes	c__Chitinophagia	o__Chitinophagales	f__Chitinophagaceae	g__Chitinophaga	s__Chitinophaga caeni	7		3		1												1																					1
GCF_003071385.1	1335309	Contig	k__Bacteria	p__Bacteroidetes	c__Chitinophagia	o__Chitinophagales	f__Chitinophagaceae	g__Chitinophaga	s__Chitinophaga costaii	7		1	1	1		1		1								1																					1
GCF_003149455.1	2164099	Scaffold	k__Bacteria	p__Bacteroidetes	c__Chitinophagia	o__Chitinophagales	f__Chitinophagaceae	g__Chitinophaga	s__Chitinophaga deserti	7		2		1		1										1												1									1
GCF_003568665.1	2203219	Scaffold	k__Bacteria	p__Bacteroidetes	c__Chitinophagia	o__Chitinophagales	f__Chitinophagaceae	g__Chitinophaga	s__Chitinophaga alhagiae	7		2		2												1												1									1
GCF_007992715.1	1096750	Contig	k__Bacteria	p__Bacteroidetes	c__Chitinophagia	o__Chitinophagales	f__Chitinophagaceae	g__Chitinophaga	s__Chitinophaga cymbidii	7		3		1												1												1									1
GCF_900094705.1	1335309	Contig	k__Bacteria	p__Bacteroidetes	c__Chitinophagia	o__Chitinophagales	f__Chitinophagaceae	g__Chitinophaga	s__Chitinophaga costaii	7		1	1	1		1		1								1																					1
GCF_007992695.1	408074	Contig	k__Bacteria	p__Bacteroidetes	c__Chitinophagia	o__Chitinophagales	f__Chitinophagaceae	g__Chitinophaga	s__Chitinophaga terrae Kim and Jung 2007	6		2				1		1								1
GCF_900107795.1	408074	Scaffold	k__Bacteria	p__Bacteroidetes	c__Chitinophagia	o__Chitinophagales	f__Chitinophagaceae	g__Chitinophaga	s__Chitinophaga terrae Kim and Jung 2007	6		2				1		1								1
GCF_003612055.1	2316731	Contig	k__Bacteria	p__Proteobacteria	c__Deltaproteobacteria	o__Myxococcales	f__Myxococcaceae	g__Corallococcus	s__Corallococcus llansteffanensis	96	55	3	12	5	5		3	1			1					1			1	2				2		1				1
GCF_013248925.1	83462	Contig	k__Bacteria	p__Proteobacteria	c__Deltaproteobacteria	o__Myxococcales	f__Myxococcaceae	g__Corallococcus	s__Corallococcus exiguus	89	54	4	7	5	5	2	2	1		4						1			1
GCF_013116615.1	2316736	Contig	k__Bacteria	p__Proteobacteria	c__Deltaproteobacteria	o__Myxococcales	f__Myxococcaceae	g__Corallococcus	s__Corallococcus exercitus	75	39	4	9	4	3	2	2	2		1						1			1							1
GCF_003611585.1	2316736	Contig	k__Bacteria	p__Proteobacteria	c__Deltaproteobacteria	o__Myxococcales	f__Myxococcaceae	g__Corallococcus	s__Corallococcus exercitus	71	35	5	7	5	4	2	2	2								1			2	1						1
GCF_003611635.1	2316733	Contig	k__Bacteria	p__Proteobacteria	c__Deltaproteobacteria	o__Myxococcales	f__Myxococcaceae	g__Corallococcus	s__Corallococcus terminator	71	30	2	13	5	5	2	1	1								1			2	2						1							1
GCF_003611675.1	2316732	Contig	k__Bacteria	p__Proteobacteria	c__Deltaproteobacteria	o__Myxococcales	f__Myxococcaceae	g__Corallococcus	s__Corallococcus sp. CA053C	70	32	4	9	5	3	1	3	1		2	1								1	2						1	1
GCF_003612125.1	2316724	Contig	k__Bacteria	p__Proteobacteria	c__Deltaproteobacteria	o__Myxococcales	f__Myxococcaceae	g__Corallococcus	s__Corallococcus praedator	70	37	4	11	5	2	1	1	2								1			1	1						1							1
GCF_012985275.1	83462	Contig	k__Bacteria	p__Proteobacteria	c__Deltaproteobacteria	o__Myxococcales	f__Myxococcaceae	g__Corallococcus	s__Corallococcus exiguus	69	35	4	8	5	2	3	3	1		2				1		1			1	2
GCF_003611735.1	2316726	Contig	k__Bacteria	p__Proteobacteria	c__Deltaproteobacteria	o__Myxococcales	f__Myxococcaceae	g__Corallococcus	s__Corallococcus sicarius	68	27	3	12	4	5	1	3	2								1			1	1						1									1
GCF_012985245.1	83462	Contig	k__Bacteria	p__Proteobacteria	c__Deltaproteobacteria	o__Myxococcales	f__Myxococcaceae	g__Corallococcus	s__Corallococcus exiguus	66	33	4	9	5	2	3	3	1		2						1			1	2
GCF_013248865.1	83462	Contig	k__Bacteria	p__Proteobacteria	c__Deltaproteobacteria	o__Myxococcales	f__Myxococcaceae	g__Corallococcus	s__Corallococcus exiguus	66	35	4	10	5	2	4	1	1								1			1
GCF_013116625.1	2316728	Contig	k__Bacteria	p__Proteobacteria	c__Deltaproteobacteria	o__Myxococcales	f__Myxococcaceae	g__Corallococcus	s__Corallococcus carmarthensis	65	31	5	9	4	3	1	2	1								1			1	1						1			1
GCF_003612065.1	2316729	Contig	k__Bacteria	p__Proteobacteria	c__Deltaproteobacteria	o__Myxococcales	f__Myxococcaceae	g__Corallococcus	s__Corallococcus sp. CA047B	64	28	4	13	5	3	1	2	1								1				1						1
GCF_013155175.1	83462	Contig	k__Bacteria	p__Proteobacteria	c__Deltaproteobacteria	o__Myxococcales	f__Myxococcaceae	g__Corallococcus	s__Corallococcus exiguus	61	27	5	10	5	2	3	2	1		2				1		1			1
GCF_013155575.1	83462	Contig	k__Bacteria	p__Proteobacteria	c__Deltaproteobacteria	o__Myxococcales	f__Myxococcaceae	g__Corallococcus	s__Corallococcus exiguus	61	30	5	11	5	2	3	1	1								1
GCF_003668885.1	2316721	Contig	k__Bacteria	p__Proteobacteria	c__Deltaproteobacteria	o__Myxococcales	f__Myxococcaceae	g__Corallococcus	s__Corallococcus sp. AB049A	60	27	4	4	5	3	4	3	2								1			1	1						1				1
GCF_013116705.1	2316736	Contig	k__Bacteria	p__Proteobacteria	c__Deltaproteobacteria	o__Myxococcales	f__Myxococcaceae	g__Corallococcus	s__Corallococcus exercitus	60	26	5	7	5	3	2	1	2								1			2							1
GCF_003612115.1	2316725	Contig	k__Bacteria	p__Proteobacteria	c__Deltaproteobacteria	o__Myxococcales	f__Myxococcaceae	g__Corallococcus	s__Corallococcus sp. CA031C	58	24	4	14	5	2	1	1	1								1				1						1
GCF_006376655.1	83462	Contig	k__Bacteria	p__Proteobacteria	c__Deltaproteobacteria	o__Myxococcales	f__Myxococcaceae	g__Corallococcus	s__Corallococcus exiguus	57	25	5	8	5	3	3	3	1								1			1
GCF_012985225.1	83462	Contig	k__Bacteria	p__Proteobacteria	c__Deltaproteobacteria	o__Myxococcales	f__Myxococcaceae	g__Corallococcus	s__Corallococcus exiguus	56	23	4	9	5	2	3	2	1		2	1					1			1	2
GCF_013248915.1	83462	Contig	k__Bacteria	p__Proteobacteria	c__Deltaproteobacteria	o__Myxococcales	f__Myxococcaceae	g__Corallococcus	s__Corallococcus exiguus	56	22	5	7	5	2	3	1	1		2						1			1	2																1
GCF_014930455.1	2710757	Contig	k__Bacteria	p__Proteobacteria	c__Deltaproteobacteria	o__Myxococcales	f__Myxococcaceae	g__Corallococcus	s__Corallococcus sp. ZKHCc1 1396	56	21	4	10	4	3	2	1	2								1			1										1						1
GCF_003611695.1	2316728	Contig	k__Bacteria	p__Proteobacteria	c__Deltaproteobacteria	o__Myxococcales	f__Myxococcaceae	g__Corallococcus	s__Corallococcus carmarthensis	55	21	5	11	5	2	2	1	1								1				1						1
GCF_013155195.1	83462	Contig	k__Bacteria	p__Proteobacteria	c__Deltaproteobacteria	o__Myxococcales	f__Myxococcaceae	g__Corallococcus	s__Corallococcus exiguus	55	25	4	11	5	2	3	1	1								1
GCF_009909145.1	2697031	Contig	k__Bacteria	p__Proteobacteria	c__Deltaproteobacteria	o__Myxococcales	f__Myxococcaceae	g__Corallococcus	s__Corallococcus sp. c25j21	52	20	4	10	4	3	1	1	1						1						1					1
GCF_003611625.1	2316734	Contig	k__Bacteria	p__Proteobacteria	c__Deltaproteobacteria	o__Myxococcales	f__Myxococcaceae	g__Corallococcus	s__Corallococcus sp. CA054B	50	16	4	9	5	3	3	1	1		1				1						1						1				1
GCF_003668895.1	2316719	Contig	k__Bacteria	p__Proteobacteria	c__Deltaproteobacteria	o__Myxococcales	f__Myxococcaceae	g__Corallococcus	s__Corallococcus sp. AB045	50	15	5	9	5	2	3	1	1	1	1				1		1			1	1										1
GCF_012985235.1	83462	Contig	k__Bacteria	p__Proteobacteria	c__Deltaproteobacteria	o__Myxococcales	f__Myxococcaceae	g__Corallococcus	s__Corallococcus exiguus	50	18	4	9	5	2	3	2	1		1						1			1	1
GCF_013116665.1	184914	Contig	k__Bacteria	p__Proteobacteria	c__Deltaproteobacteria	o__Myxococcales	f__Myxococcaceae	g__Corallococcus	s__Corallococcus coralloides	50	15	4	11	6	3	2	1	1	1							1			1	1				2
GCF_003612075.1	2316727	Contig	k__Bacteria	p__Proteobacteria	c__Deltaproteobacteria	o__Myxococcales	f__Myxococcaceae	g__Corallococcus	s__Corallococcus sp. CA041A	49	18	4	9	5	2	3	1	1		1						1			1	2
GCF_007352635.1	2596829	Contig	k__Bacteria	p__Proteobacteria	c__Deltaproteobacteria	o__Myxococcales	f__Myxococcaceae	g__Corallococcus	s__Corallococcus sp. Z5C101001	48	16	4	9	4	4	1	1	1						1						1					1
GCF_003668955.1	2316718	Scaffold	k__Bacteria	p__Proteobacteria	c__Deltaproteobacteria	o__Myxococcales	f__Myxococcaceae	g__Corallococcus	s__Corallococcus sp. AB038B	47	18	4	10	4	2	3	1	1										1
GCF_003668965.1	2316716	Contig	k__Bacteria	p__Proteobacteria	c__Deltaproteobacteria	o__Myxococcales	f__Myxococcaceae	g__Corallococcus	s__Corallococcus sp. AB030	47	15	4	8	5	2	3	1	1		2						1			1	1
GCF_003612165.1	2316722	Contig	k__Bacteria	p__Proteobacteria	c__Deltaproteobacteria	o__Myxococcales	f__Myxococcaceae	g__Corallococcus	s__Corallococcus aberystwythensis	46	13	4	7	5	4	3	1	1								1			2							1
GCF_003668935.1	2316717	Contig	k__Bacteria	p__Proteobacteria	c__Deltaproteobacteria	o__Myxococcales	f__Myxococcaceae	g__Corallococcus	s__Corallococcus sp. AB032C	46	16	4	10	4	2	3	1	1		1								1
GCF_003611685.1	2316730	Contig	k__Bacteria	p__Proteobacteria	c__Deltaproteobacteria	o__Myxococcales	f__Myxococcaceae	g__Corallococcus	s__Corallococcus sp. CA049B	45	12	4	10	5	2	2	1	1	2										1	1				1
GCF_003668875.1	2316720	Contig	k__Bacteria	p__Proteobacteria	c__Deltaproteobacteria	o__Myxococcales	f__Myxococcaceae	g__Corallococcus	s__Corallococcus interemptor	45	12	4	7	5	3	4	1	2																		1				1
GCF_003986945.1	2316715	Contig	k__Bacteria	p__Proteobacteria	c__Deltaproteobacteria	o__Myxococcales	f__Myxococcaceae	g__Corallococcus	s__Corallococcus sp. AB018	45	14	4	9	4	2	3	1	1								1		1	1	1
GCF_009909105.1	83462	Contig	k__Bacteria	p__Proteobacteria	c__Deltaproteobacteria	o__Myxococcales	f__Myxococcaceae	g__Corallococcus	s__Corallococcus exiguus	44	16	4	9	4	2	3	1	1										1
GCF_003611605.1	2316735	Scaffold	k__Bacteria	p__Proteobacteria	c__Deltaproteobacteria	o__Myxococcales	f__Myxococcaceae	g__Corallococcus	s__Corallococcus sp. AB011P	42	12	4	9	4	2	3	1	1	1											1
GCF_017302985.1	35	Contig	k__Bacteria	p__Proteobacteria	c__Deltaproteobacteria	o__Myxococcales	f__Myxococcaceae	g__Corallococcus	s__Corallococcus macrosporus	41	8	4	7	5	2	3	1	2												1						1
GCF_000255295.1	1144275	Complete Genome	k__Bacteria	p__Proteobacteria	c__Deltaproteobacteria	o__Myxococcales	f__Myxococcaceae	g__Corallococcus	s__Corallococcus coralloides	35	3	4	9	4	2	5	2	1																		1
GCF_004104415.1	184914	Complete Genome	k__Bacteria	p__Proteobacteria	c__Deltaproteobacteria	o__Myxococcales	f__Myxococcaceae	g__Corallococcus	s__Corallococcus coralloides	35	3	4	8	4	2	2	1	2	1											1				1		1
GCF_017309135.1	2813576	Contig	k__Bacteria	p__Proteobacteria	c__Deltaproteobacteria	o__Myxococcales	f__Myxococcaceae	g__Corallococcus	s__Corallococcus sp. NCSPR001	31	5	4	6	4	2	2	1	1
GCF_000219105.1	35	Complete Genome	k__Bacteria	p__Proteobacteria	c__Deltaproteobacteria	o__Myxococcales	f__Myxococcaceae	g__Corallococcus	s__Corallococcus macrosporus	25	4	2	6	5	1	3		2											1	1
GCF_002305895.1	1189310	Complete Genome	k__Bacteria	p__Proteobacteria	c__Deltaproteobacteria	o__Myxococcales	f__Myxococcaceae	g__Corallococcus	s__Corallococcus macrosporus	24	2	2	8	4	1	3		2											1	1
GCF_000745965.1	1121860	Scaffold	k__Bacteria	p__Acidobacteria	c__Acidobacteriia	o__Acidobacteriales	f__Acidobacteriaceae	g__Edaphobacter	s__Edaphobacter aggregans	13		4		2	1			2					2		1																		1
GCF_010093025.1	2703788	Complete Genome	k__Bacteria	p__Acidobacteria	c__Acidobacteriia	o__Acidobacteriales	f__Acidobacteriaceae	g__Edaphobacter	s__Edaphobacter sp. 12200R-103	9		2	1	1	1			3							1
GCF_014642855.1	2040573	Contig	k__Bacteria	p__Acidobacteria	c__Acidobacteriia	o__Acidobacteriales	f__Acidobacteriaceae	g__Edaphobacter	s__Edaphobacter acidisoli	9		2		1	1			3							1
GCF_004217555.1	388466	Contig	k__Bacteria	p__Acidobacteria	c__Acidobacteriia	o__Acidobacteriales	f__Acidobacteriaceae	g__Edaphobacter	s__Edaphobacter modestus	8		2		1	1			2							1
GCF_014201335.1	2051959	Scaffold	k__Bacteria	p__Acidobacteria	c__Acidobacteriia	o__Acidobacteriales	f__Acidobacteriaceae	g__Edaphobacter	s__Edaphobacter lichenicola	8		2		1	2			2
GCF_014201365.1	2051959	Scaffold	k__Bacteria	p__Acidobacteria	c__Acidobacteriia	o__Acidobacteriales	f__Acidobacteriaceae	g__Edaphobacter	s__Edaphobacter lichenicola	8		2			2			2													1
GCF_014274685.1	2763071	Complete Genome	k__Bacteria	p__Acidobacteria	c__Acidobacteriia	o__Acidobacteriales	f__Acidobacteriaceae	g__Edaphobacter	s__Edaphobacter sp. 4G125	8		3		2	1			2
GCF_014640335.1	1560005	Contig	k__Bacteria	p__Acidobacteria	c__Acidobacteriia	o__Acidobacteriales	f__Acidobacteriaceae	g__Edaphobacter	s__Edaphobacter dinghuensis	8	1	2		1	1			2
GCF_003945235.1	570835	Contig	k__Bacteria	p__Acidobacteria	c__Acidobacteriia	o__Acidobacteriales	f__Acidobacteriaceae	g__Edaphobacter	s__Edaphobacter aggregans	7	1	2		2		1		1
GCF_013410115.1	2051959	Contig	k__Bacteria	p__Acidobacteria	c__Acidobacteriia	o__Acidobacteriales	f__Acidobacteriaceae	g__Edaphobacter	s__Edaphobacter lichenicola	7		2			2			2
GCF_013410875.1	2051959	Contig	k__Bacteria	p__Acidobacteria	c__Acidobacteriia	o__Acidobacteriales	f__Acidobacteriaceae	g__Edaphobacter	s__Edaphobacter lichenicola	7		2			2			1					1
GCF_014201315.1	2051959	Scaffold	k__Bacteria	p__Acidobacteria	c__Acidobacteriia	o__Acidobacteriales	f__Acidobacteriaceae	g__Edaphobacter	s__Edaphobacter lichenicola	7		2		1	2			1
GCF_014201375.1	2051959	Scaffold	k__Bacteria	p__Acidobacteria	c__Acidobacteriia	o__Acidobacteriales	f__Acidobacteriaceae	g__Edaphobacter	s__Edaphobacter lichenicola	7		2		1	2			1
GCF_003633965.1	1560005	Contig	k__Bacteria	p__Acidobacteria	c__Acidobacteriia	o__Acidobacteriales	f__Acidobacteriaceae	g__Edaphobacter	s__Edaphobacter dinghuensis	6		2		1	1			2
GCF_014203225.1	940614	Contig	k__Bacteria	p__Acidobacteria	c__Acidobacteriia	o__Acidobacteriales	f__Acidobacteriaceae	g__Granulicella	s__Granulicella mallensis	22	9	4	2	2	1			2					1		1
GCF_009765825.1	1641866	Scaffold	k__Bacteria	p__Acidobacteria	c__Acidobacteriia	o__Acidobacteriales	f__Acidobacteriaceae	g__Granulicella	s__Granulicella sp. L60	14	4	2		2	1			2					2
GCF_000178955.2	682795	Complete Genome	k__Bacteria	p__Acidobacteria	c__Acidobacteriia	o__Acidobacteriales	f__Acidobacteriaceae	g__Granulicella	s__Granulicella mallensis	13	2	3		2	1			2							1
GCF_009765785.1	1641865	Scaffold	k__Bacteria	p__Acidobacteria	c__Acidobacteriia	o__Acidobacteriales	f__Acidobacteriaceae	g__Granulicella	s__Granulicella sp. L46	11		2		2	2			2							1					1
GCF_009766095.1	1747226	Scaffold	k__Bacteria	p__Acidobacteria	c__Acidobacteriia	o__Acidobacteriales	f__Acidobacteriaceae	g__Granulicella	s__Granulicella sp. S190	10	2	3	1		1			1			1
GCF_009766105.1	1747224	Scaffold	k__Bacteria	p__Acidobacteria	c__Acidobacteriia	o__Acidobacteriales	f__Acidobacteriaceae	g__Granulicella	s__Granulicella sp. S156	10	1	2		1	2			2					1		1
GCF_014203275.1	474949	Scaffold	k__Bacteria	p__Acidobacteria	c__Acidobacteriia	o__Acidobacteriales	f__Acidobacteriaceae	g__Granulicella	s__Granulicella aggregans	10		2	1	1		1		2					2								1
GCF_018449545.1	2719792	Contig	k__Bacteria	p__Acidobacteria	c__Acidobacteriia	o__Acidobacteriales	f__Acidobacteriaceae	g__Granulicella	s__Granulicella sp. dw_53	9	1	3		2	2			1
GCF_003751275.1	2485170	Contig	k__Bacteria	p__Acidobacteria	c__Acidobacteriia	o__Acidobacteriales	f__Acidobacteriaceae	g__Granulicella	s__Granulicella sp. GAS466	8		2	1	2	2			1
GCF_004115155.1	2479048	Contig	k__Bacteria	p__Acidobacteria	c__Acidobacteriia	o__Acidobacteriales	f__Acidobacteriaceae	g__Granulicella	s__Granulicella sibirica	8		2		2				1					2							1
GCF_009914315.1	2602070	Complete Genome	k__Bacteria	p__Acidobacteria	c__Acidobacteriia	o__Acidobacteriales	f__Acidobacteriaceae	g__Granulicella	s__Granulicella sp. WH15	7		2		1				2					1
GCF_009765835.1	1747222	Scaffold	k__Bacteria	p__Acidobacteria	c__Acidobacteriia	o__Acidobacteriales	f__Acidobacteriaceae	g__Granulicella	s__Granulicella sp. L56	6		2		1	1			2
GCF_013410065.1	940613	Scaffold	k__Bacteria	p__Acidobacteria	c__Acidobacteriia	o__Acidobacteriales	f__Acidobacteriaceae	g__Granulicella	s__Granulicella arctica	6		2		1				1					1		1
GCF_900114625.1	474950	Contig	k__Bacteria	p__Acidobacteria	c__Acidobacteriia	o__Acidobacteriales	f__Acidobacteriaceae	g__Granulicella	s__Granulicella pectinivorans	6		3		1				1					1
GCF_900188085.1	474952	Contig	k__Bacteria	p__Acidobacteria	c__Acidobacteriia	o__Acidobacteriales	f__Acidobacteriaceae	g__Granulicella	s__Granulicella rosea	6		2	1	2				1
GCF_000178975.2	1198114	Complete Genome	k__Bacteria	p__Acidobacteria	c__Acidobacteriia	o__Acidobacteriales	f__Acidobacteriaceae	g__Granulicella	s__Granulicella tundricola	5		2	1					1					1
GCF_014083945.1	1617967	Complete Genome	k__Bacteria	p__Acidobacteria	c__Acidobacteriia	o__Acidobacteriales	f__Acidobacteriaceae	g__Granulicella	s__Granulicella sp. 5B5	5		2		1				1							1
GCF_000710465.2	1444768	Scaffold	k__Bacteria	p__Actinobacteria	c__Actinomycetia	o__Streptomycetales	f__Streptomycetaceae	g__Kitasatospora	s__Kitasatospora sp. MBT63	67	24	7		1	3	4	4	1	2		1				1						1		1			1	1		1	1		3				1			1
GCF_000978515.1	1894	Contig	k__Bacteria	p__Actinobacteria	c__Actinomycetia	o__Streptomycetales	f__Streptomycetaceae	g__Kitasatospora	s__Kitasatospora aureofaciens	65	19	6	2	2	3	2	10	2	4								1		1		1					3						1				1			2
GCF_000716885.1	1894	Contig	k__Bacteria	p__Actinobacteria	c__Actinomycetia	o__Streptomycetales	f__Streptomycetaceae	g__Kitasatospora	s__Kitasatospora aureofaciens	61	9	7		2	5	1	20	3	2										2							2						1							2
GCF_017813315.1	2820815	Scaffold	k__Bacteria	p__Actinobacteria	c__Actinomycetia	o__Streptomycetales	f__Streptomycetaceae	g__Kitasatospora	s__Kitasatospora sp. RG8	61	21	7	1	2	2	5	1	2	1								1								1	1				1	1					2			1
GCF_000719175.1	1894	Contig	k__Bacteria	p__Actinobacteria	c__Actinomycetia	o__Streptomycetales	f__Streptomycetaceae	g__Kitasatospora	s__Kitasatospora aureofaciens	52	12	7	2	2	3	2	5	2	3								1		1		1					2						1						1	2
GCF_014203855.1	58351	Contig	k__Bacteria	p__Actinobacteria	c__Actinomycetia	o__Streptomycetales	f__Streptomycetaceae	g__Kitasatospora	s__Kitasatospora kifunensis	51	3	7	2	3	5	4	1	1	2				2						3				1							1					1
GCF_007829815.1	281105	Contig	k__Bacteria	p__Actinobacteria	c__Actinomycetia	o__Streptomycetales	f__Streptomycetaceae	g__Kitasatospora	s__Kitasatospora viridis	48	6	8	1	3	3	3	1	1	2								1		1				1	1								1		1
GCF_001188955.3	1894	Contig	k__Bacteria	p__Actinobacteria	c__Actinomycetia	o__Streptomycetales	f__Streptomycetaceae	g__Kitasatospora	s__Kitasatospora aureofaciens	47	8	7	3	1	3	2	5	2	2										1		1					1						1		1				1	2
GCF_002943525.1	2018025	Complete Genome	k__Bacteria	p__Actinobacteria	c__Actinomycetia	o__Streptomycetales	f__Streptomycetaceae	g__Kitasatospora	s__Kitasatospora sp. MMS16-BH015	45	6	9	2	2	1	3	1	1	1														1	1		1				1		3		1
GCF_014649975.1	67349	Contig	k__Bacteria	p__Actinobacteria	c__Actinomycetia	o__Streptomycetales	f__Streptomycetaceae	g__Kitasatospora	s__Kitasatospora psammotica	45	7	6	2	2	3	2	6	2	2										1		1					2						1						1	2
GCF_014655955.1	67307	Scaffold	k__Bacteria	p__Actinobacteria	c__Actinomycetia	o__Streptomycetales	f__Streptomycetaceae	g__Kitasatospora	s__Kitasatospora indigofera	44	9	4		2	3		5		1						1											3						1							2
GCF_000716965.1	2066	Contig	k__Bacteria	p__Actinobacteria	c__Actinomycetia	o__Streptomycetales	f__Streptomycetaceae	g__Kitasatospora	s__Kitasatospora setae	43	5	4		3	1	5	6	1	2				2			1					1			1	1	4	1												1
GCF_000710405.2	1444769	Scaffold	k__Bacteria	p__Actinobacteria	c__Actinomycetia	o__Streptomycetales	f__Streptomycetaceae	g__Kitasatospora	s__Kitasatospora sp. MBT66	42	5	4		2	2	6	4	1	2				1													1			1										1
GCF_000718025.1	67352	Contig	k__Bacteria	p__Actinobacteria	c__Actinomycetia	o__Streptomycetales	f__Streptomycetaceae	g__Kitasatospora	s__Kitasatospora purpeofusca	42	3	5	1	2	1	5	6	1	2										1							1			1										1
GCF_014648975.1	68217	Scaffold	k__Bacteria	p__Actinobacteria	c__Actinomycetia	o__Streptomycetales	f__Streptomycetaceae	g__Kitasatospora	s__Kitasatospora herbaricolor	42	8	4	1	3	3		5		1															1		4													1
GCF_003435025.1	83382	Contig	k__Bacteria	p__Actinobacteria	c__Actinomycetia	o__Streptomycetales	f__Streptomycetaceae	g__Kitasatospora	s__Kitasatospora xanthocidica	41	6	6	2	1	3	1		1	1										1							1	1
GCF_000269985.1	452652	Complete Genome	k__Bacteria	p__Actinobacteria	c__Actinomycetia	o__Streptomycetales	f__Streptomycetaceae	g__Kitasatospora	s__Kitasatospora setae	40	2	6		3	1	5	1	1	2				2								1			1	1	6	1												1
GCF_009862315.1	2690335	Contig	k__Bacteria	p__Actinobacteria	c__Actinomycetia	o__Streptomycetales	f__Streptomycetaceae	g__Kitasatospora	s__Kitasatospora sp. SID7827	40	2	6		3	1	5	1	1	2				2								1			1	1	6	1												1
GCF_000717185.1	2065	Contig	k__Bacteria	p__Actinobacteria	c__Actinomycetia	o__Streptomycetales	f__Streptomycetaceae	g__Kitasatospora	s__Kitasatospora phosalacinea	38	5	6	3	2	1	3	6	1	1						1				1		1			1						1									1
GCF_002082585.1	68173	Complete Genome	k__Bacteria	p__Actinobacteria	c__Actinomycetia	o__Streptomycetales	f__Streptomycetaceae	g__Kitasatospora	s__Kitasatospora albolonga	38	6	5	2	1	1	2		2	2				1		1											1						1
GCF_000744225.1	1449347	Contig	k__Bacteria	p__Actinobacteria	c__Actinomycetia	o__Streptomycetales	f__Streptomycetaceae	g__Kitasatospora	s__Kitasatospora mediocidica	33	3	3			3	2	2		2								1		2				1			1									1
GCF_003259315.1	1305729	Scaffold	k__Bacteria	p__Actinobacteria	c__Actinomycetia	o__Streptomycetales	f__Streptomycetaceae	g__Kitasatospora	s__Kitasatospora sp. SolWspMP-SS2h	33	4	6		2	2	3	2		1						1				1			1		1	1														2
GCF_001424875.1	1736424	Scaffold	k__Bacteria	p__Actinobacteria	c__Actinomycetia	o__Streptomycetales	f__Streptomycetaceae	g__Kitasatospora	s__Kitasatospora sp. Root107	32	3	4		1	3	3	1		1								1			1		1				1						1							2
GCF_001905465.1	1703930	Scaffold	k__Bacteria	p__Actinobacteria	c__Actinomycetia	o__Streptomycetales	f__Streptomycetaceae	g__Kitasatospora	s__Kitasatospora sp. CB01950	32	9	3	1	2	1	4		1	2												1				1														1
GCF_000721345.1	1463822	Contig	k__Bacteria	p__Actinobacteria	c__Actinomycetia	o__Streptomycetales	f__Streptomycetaceae	g__Kitasatospora	s__Kitasatospora sp. NRRL B-11411	31	2	5	1	2	2	5		1	2												1			1	1							1							1
GCF_000744785.1	1449346	Contig	k__Bacteria	p__Actinobacteria	c__Actinomycetia	o__Streptomycetales	f__Streptomycetaceae	g__Kitasatospora	s__Kitasatospora azatica	31		3	1	3	2	3	3	1	2											1			1	1		3						2
GCF_015776785.2	1588882	Scaffold	k__Bacteria	p__Actinobacteria	c__Actinomycetia	o__Streptomycetales	f__Streptomycetaceae	g__Kitasatospora	s__Kitasatospora sp. SUK 42	31	5	3	1	2	1	2	4	1	1						1											3						1				1
GCF_000696185.1	1348663	Scaffold	k__Bacteria	p__Actinobacteria	c__Actinomycetia	o__Streptomycetales	f__Streptomycetaceae	g__Kitasatospora	s__Kitasatospora cheerisanensis	30	1	5		2	1	7	2	1	2												1	1										1
GCF_006636205.1	2567942	Contig	k__Bacteria	p__Actinobacteria	c__Actinomycetia	o__Streptomycetales	f__Streptomycetaceae	g__Kitasatospora	s__Kitasatospora sp. MMS16-CNU292	30	5	3			2	5	1		2				1											1
GCF_014648555.1	2064	Scaffold	k__Bacteria	p__Actinobacteria	c__Actinomycetia	o__Streptomycetales	f__Streptomycetaceae	g__Kitasatospora	s__Kitasatospora griseola	30		3	1	2		5	4		2		1																1			1		1							1
GCF_003751605.1	88074	Contig	k__Bacteria	p__Actinobacteria	c__Actinomycetia	o__Streptomycetales	f__Streptomycetaceae	g__Kitasatospora	s__Kitasatospora cineracea	29	5	5		2	1	4		1	1												1			1	1														1
GCF_014203705.1	258050	Contig	k__Bacteria	p__Actinobacteria	c__Actinomycetia	o__Streptomycetales	f__Streptomycetaceae	g__Kitasatospora	s__Kitasatospora gansuensis	29	2	4	2	2	1	2			1								1				1					3				1									1
GCF_003814885.1	88075	Contig	k__Bacteria	p__Actinobacteria	c__Actinomycetia	o__Streptomycetales	f__Streptomycetaceae	g__Kitasatospora	s__Kitasatospora niigatensis	28	4	5	1	2	1	3		2	1												1			1	1														1
GCF_002082605.1	1894	Complete Genome	k__Bacteria	p__Actinobacteria	c__Actinomycetia	o__Streptomycetales	f__Streptomycetaceae	g__Kitasatospora	s__Kitasatospora aureofaciens	27	3	6		1	1	1	1	2	2												1					1						1						1	2
GCF_007828955.1	285545	Contig	k__Bacteria	p__Actinobacteria	c__Actinomycetia	o__Streptomycetales	f__Streptomycetaceae	g__Kitasatospora	s__Kitasatospora atroaurantiaca	27	3	4		1	1			1	1												1					3					1					1
GCF_000716545.1	2065	Contig	k__Bacteria	p__Actinobacteria	c__Actinomycetia	o__Streptomycetales	f__Streptomycetaceae	g__Kitasatospora	s__Kitasatospora phosalacinea	26	5	5	1	2	1				2										1		1			1										1					1
GCF_002803145.1	2020329	Scaffold	k__Bacteria	p__Actinobacteria	c__Actinomycetia	o__Streptomycetales	f__Streptomycetaceae	g__Kitasatospora	s__Kitasatospora sp. CB02891	26	1	3	1	2		5			1											1							1					1
GCF_013364235.1	2742135	Complete Genome	k__Bacteria	p__Actinobacteria	c__Actinomycetia	o__Streptomycetales	f__Streptomycetaceae	g__Kitasatospora	s__Kitasatospora sp. NA04385	26	3	3	1	2	1	2	1	1	1				1			1					1			1		1						1							1
GCF_000836635.1	2064	Contig	k__Bacteria	p__Actinobacteria	c__Actinomycetia	o__Streptomycetales	f__Streptomycetaceae	g__Kitasatospora	s__Kitasatospora griseola	22		2	1	2		5	1	1	2																		1												1
GCF_002813365.1	1882771	Contig	k__Bacteria	p__Actinobacteria	c__Actinomycetia	o__Streptomycetales	f__Streptomycetaceae	g__Kitasatospora	s__Kitasatospora sp. OK780	22		4	2	1		2		1	2								1			1						1										1
GCF_000717275.1	258052	Contig	k__Bacteria	p__Actinobacteria	c__Actinomycetia	o__Streptomycetales	f__Streptomycetaceae	g__Kitasatospora	s__Kitasatospora arboriphila	16	4	2		1			1	1				1			2
GCF_000955955.1	68170	Contig	k__Bacteria	p__Actinobacteria	c__Actinomycetia	o__Pseudonocardiales	f__Pseudonocardiaceae	g__Lentzea	s__Lentzea aerocolonigenes	51	6	5	3	1	4	2	13	1	1						1	1				1				1		1						1		1
GCF_007845675.1	2591470	Scaffold	k__Bacteria	p__Actinobacteria	c__Actinomycetia	o__Pseudonocardiales	f__Pseudonocardiaceae	g__Lentzea	s__Lentzea sp. FXJ1.1311	41	4	10			1	1			1				2	1	1	2			1					1			2							1				1	1
GCF_900115955.1	84724	Scaffold	k__Bacteria	p__Actinobacteria	c__Actinomycetia	o__Pseudonocardiales	f__Pseudonocardiaceae	g__Lentzea	s__Lentzea waywayandensis	39	3	8	2	2	4	3	2		1			1	1		1	1	1		2	1				2								1
GCF_012184385.1	2604800	Scaffold	k__Bacteria	p__Actinobacteria	c__Actinomycetia	o__Pseudonocardiales	f__Pseudonocardiaceae	g__Lentzea	s__Lentzea indica	38	7	5		1	4	1	8						1			2			1		1			1								1		1
GCF_900110955.1	402600	Scaffold	k__Bacteria	p__Actinobacteria	c__Actinomycetia	o__Pseudonocardiales	f__Pseudonocardiaceae	g__Lentzea	s__Lentzea xinjiangensis	37	2	6	2	1	2	4	4	1	1				1	1		1	1		1					1								1
GCF_900100955.1	200378	Scaffold	k__Bacteria	p__Actinobacteria	c__Actinomycetia	o__Pseudonocardiales	f__Pseudonocardiaceae	g__Lentzea	s__Lentzea fradiae	36	2	6	3	1	3	3	1	2	1		1					1											1					1		1
GCF_900104175.1	641025	Scaffold	k__Bacteria	p__Actinobacteria	c__Actinomycetia	o__Pseudonocardiales	f__Pseudonocardiaceae	g__Lentzea	s__Lentzea jiangxiensis	36	4	6	1	1	4	2	3	1	1				1		1												1					1
GCF_001701025.1	1586287	Complete Genome	k__Bacteria	p__Actinobacteria	c__Actinomycetia	o__Pseudonocardiales	f__Pseudonocardiaceae	g__Lentzea	s__Lentzea guizhouensis	35	3	6		1	3	3	1	1					1		1	2	1		1				1	1			1												1
GCF_900111005.1	65499	Scaffold	k__Bacteria	p__Actinobacteria	c__Actinomycetia	o__Pseudonocardiales	f__Pseudonocardiaceae	g__Lentzea	s__Lentzea albida	35	3	7	1	1	3	3	4	2	1				1		1	1								1								1		1
GCF_002150765.1	360086	Scaffold	k__Bacteria	p__Actinobacteria	c__Actinomycetia	o__Pseudonocardiales	f__Pseudonocardiaceae	g__Lentzea	s__Lentzea kentuckyensis	34	4	7	1	1	1	2	5		1				1				1		2					1								1
GCF_014653695.1	2020703	Scaffold	k__Bacteria	p__Actinobacteria	c__Actinomycetia	o__Pseudonocardiales	f__Pseudonocardiaceae	g__Lentzea	s__Lentzea cavernae	34	5	7	1	2	4	2	2		1				1		1	1								2								1
GCF_000719205.1	68170	Contig	k__Bacteria	p__Actinobacteria	c__Actinomycetia	o__Pseudonocardiales	f__Pseudonocardiaceae	g__Lentzea	s__Lentzea aerocolonigenes	33	3	5	1	1	2	3	5									1								1								1		1
GCF_003148865.1	531939	Scaffold	k__Bacteria	p__Actinobacteria	c__Actinomycetia	o__Pseudonocardiales	f__Pseudonocardiaceae	g__Lentzea	s__Lentzea deserti	32	4	8		1	2	3	2	2					1		1																	2		1
GCF_003265345.1	2200761	Scaffold	k__Bacteria	p__Actinobacteria	c__Actinomycetia	o__Pseudonocardiales	f__Pseudonocardiaceae	g__Lentzea	s__Lentzea terrae	32	2	5		2	3	4	1		1						2	2			2					1								1		1
GCF_003350445.1	200379	Scaffold	k__Bacteria	p__Actinobacteria	c__Actinomycetia	o__Pseudonocardiales	f__Pseudonocardiaceae	g__Lentzea	s__Lentzea flaviverrucosa	30		6	1	1	2	4	2	1	1						1								1	1								1		1
GCF_900100275.1	128104	Scaffold	k__Bacteria	p__Actinobacteria	c__Actinomycetia	o__Pseudonocardiales	f__Pseudonocardiaceae	g__Lentzea	s__Lentzea albidocapillata	30	2	5		1	3	3	1		1						1								1	2								1		1					1
GCF_900110985.1	200379	Scaffold	k__Bacteria	p__Actinobacteria	c__Actinomycetia	o__Pseudonocardiales	f__Pseudonocardiaceae	g__Lentzea	s__Lentzea flaviverrucosa	30		6	1	1	2	4	2	1	1						1								1	1								1		1
GCF_014648475.1	103732	Scaffold	k__Bacteria	p__Actinobacteria	c__Actinomycetia	o__Pseudonocardiales	f__Pseudonocardiaceae	g__Lentzea	s__Lentzea flava	29	2	7		2	4	3			1				1		1				1													1		1
GCF_000719115.1	40571	Contig	k__Bacteria	p__Actinobacteria	c__Actinomycetia	o__Pseudonocardiales	f__Pseudonocardiaceae	g__Lentzea	s__Lentzea albidocapillata	28	3	5		1	3	3	1		1														1	2			1					1		1
GCF_011067745.1	2714351	Scaffold	k__Bacteria	p__Actinobacteria	c__Actinomycetia	o__Pseudonocardiales	f__Pseudonocardiaceae	g__Lentzea	s__Lentzea alba	28	4	6		1	2	2	2		1							1			2					1								1		1
GCF_016907955.1	1128665	Contig	k__Bacteria	p__Actinobacteria	c__Actinomycetia	o__Pseudonocardiales	f__Pseudonocardiaceae	g__Lentzea	s__Lentzea nigeriaca	28	1	4		1	2	3	1		1							2			1					1	1							1		1					1
GCF_900176525.1	40571	Scaffold	k__Bacteria	p__Actinobacteria	c__Actinomycetia	o__Pseudonocardiales	f__Pseudonocardiaceae	g__Lentzea	s__Lentzea albidocapillata	28	3	5		1	3	3	1		1														1	2			1					1		1
GCF_000974445.1	68170	Scaffold	k__Bacteria	p__Actinobacteria	c__Actinomycetia	o__Pseudonocardiales	f__Pseudonocardiaceae	g__Lentzea	s__Lentzea aerocolonigenes	27	1	5	1	1	2	3	1									1								1								1		1
GCF_003269295.1	531938	Scaffold	k__Bacteria	p__Actinobacteria	c__Actinomycetia	o__Pseudonocardiales	f__Pseudonocardiaceae	g__Lentzea	s__Lentzea atacamensis	26	2	6	1	1	2	2	1	1					1		1												1					1		1
GCF_014646255.1	1789439	Scaffold	k__Bacteria	p__Actinobacteria	c__Actinomycetia	o__Pseudonocardiales	f__Pseudonocardiaceae	g__Lentzea	s__Lentzea pudingi	26	3	4		2	2	2		1	1				1		1																	2		1
GCF_007991095.1	33	Contig	k__Bacteria	p__Proteobacteria	c__Deltaproteobacteria	o__Myxococcales	f__Myxococcaceae	g__Myxococcus	s__Myxococcus fulvus	64	24	8	5	3	9	2	2	1								1				2													1
GCF_010894455.1	2709661	Scaffold	k__Bacteria	p__Proteobacteria	c__Deltaproteobacteria	o__Myxococcales	f__Myxococcaceae	g__Myxococcus	s__Myxococcus eversor	62	27	4	6	4	7	1	2	1	1							1				2											1	1	1
GCF_013372595.1	2745200	Contig	k__Bacteria	p__Proteobacteria	c__Deltaproteobacteria	o__Myxococcales	f__Myxococcaceae	g__Myxococcus	s__Myxococcus sp. AM011	59	24	5	5	4	7	1	3	1	1							1				2									1			1	1
GCF_900111765.1	33	Scaffold	k__Bacteria	p__Proteobacteria	c__Deltaproteobacteria	o__Myxococcales	f__Myxococcaceae	g__Myxococcus	s__Myxococcus fulvus	59	23	8	5	3	4	2	3	1								1				2									1				1
GCF_010894475.1	2709664	Contig	k__Bacteria	p__Proteobacteria	c__Deltaproteobacteria	o__Myxococcales	f__Myxococcaceae	g__Myxococcus	s__Myxococcus vastator	52	21	2	9	5	1	2	4	1		2				1					2	1		1
GCF_013336645.1	2741737	Contig	k__Bacteria	p__Proteobacteria	c__Deltaproteobacteria	o__Myxococcales	f__Myxococcaceae	g__Myxococcus	s__Myxococcus sp. CA039A	52	23	4	6	5	2		5	1								1				2												1	1
GCF_006518215.1	2562794	Contig	k__Bacteria	p__Proteobacteria	c__Deltaproteobacteria	o__Myxococcales	f__Myxococcaceae	g__Myxococcus	s__Myxococcus sp. AB025B	49	20	5	6	5	4		2	1								1			1	2									1				1
GCF_006636215.1	2590453	Contig	k__Bacteria	p__Proteobacteria	c__Deltaproteobacteria	o__Myxococcales	f__Myxococcaceae	g__Myxococcus	s__Myxococcus llanfairpwllgwyngyllgogerychwyrndrobwllllantysiliogogogochensis	49	20	4	7	4	2	1	4	1								1				2												1	1
GCF_013372605.1	2745137	Contig	k__Bacteria	p__Proteobacteria	c__Deltaproteobacteria	o__Myxococcales	f__Myxococcaceae	g__Myxococcus	s__Myxococcus sp. AM009	44	14	2	11	3	1	2	4	1		2				1					1	1
GCF_013372585.1	2745138	Contig	k__Bacteria	p__Proteobacteria	c__Deltaproteobacteria	o__Myxococcales	f__Myxococcaceae	g__Myxococcus	s__Myxococcus sp. AM010	42	12	2	11	3	2	2	3	1		2				1						1
GCF_013336625.1	2741516	Scaffold	k__Bacteria	p__Proteobacteria	c__Deltaproteobacteria	o__Myxococcales	f__Myxococcaceae	g__Myxococcus	s__Myxococcus sp. CA033	40	15	3	6	4	3		2									1				2												1	1
GCF_013336705.1	2741739	Scaffold	k__Bacteria	p__Proteobacteria	c__Deltaproteobacteria	o__Myxococcales	f__Myxococcaceae	g__Myxococcus	s__Myxococcus sp. CA051A	40	15	3	6	4	2		2									1				2												1	1
GCF_013336725.1	2741738	Scaffold	k__Bacteria	p__Proteobacteria	c__Deltaproteobacteria	o__Myxococcales	f__Myxococcaceae	g__Myxococcus	s__Myxococcus sp. CA040A	39	12	4	7	4	2	1	2									1				1												1	1
GCF_010998655.1	2651864	Contig	k__Bacteria	p__Proteobacteria	c__Deltaproteobacteria	o__Myxococcales	f__Myxococcaceae	g__Myxococcus	s__Myxococcus sp. CA018	36	11	2	9	3	2	2	1	1											1	1					1					1
GCF_013116825.1	34	Contig	k__Bacteria	p__Proteobacteria	c__Deltaproteobacteria	o__Myxococcales	f__Myxococcaceae	g__Myxococcus	s__Myxococcus xanthus	36	10	2	9	2	2	2	1	1		2				1					1	1									1
GCF_013336715.1	2741740	Scaffold	k__Bacteria	p__Proteobacteria	c__Deltaproteobacteria	o__Myxococcales	f__Myxococcaceae	g__Myxococcus	s__Myxococcus sp. CA056	34	10	4	6	4	1		2									1				2												1	1
GCF_007989405.1	83456	Contig	k__Bacteria	p__Proteobacteria	c__Deltaproteobacteria	o__Myxococcales	f__Myxococcaceae	g__Myxococcus	s__Myxococcus virescens	33	13	2	7	2	1	1	1	1											1	1									1
GCF_000280925.3	1297742	Complete Genome	k__Bacteria	p__Proteobacteria	c__Deltaproteobacteria	o__Myxococcales	f__Myxococcaceae	g__Myxococcus	s__Myxococcus hansupus	30	1	2	6	4	1	4		1	1					1						1											1		1	1
GCF_013116865.1	34	Contig	k__Bacteria	p__Proteobacteria	c__Deltaproteobacteria	o__Myxococcales	f__Myxococcaceae	g__Myxococcus	s__Myxococcus xanthus	30	5	2	8	2	2	2	1	1		2				1					1	1									1
GCF_900106535.1	34	Scaffold	k__Bacteria	p__Proteobacteria	c__Deltaproteobacteria	o__Myxococcales	f__Myxococcaceae	g__Myxococcus	s__Myxococcus xanthus	30	7	2	8	2	1	1	1	1											1	1									1									1
GCF_017301635.1	2813577	Chromosome	k__Bacteria	p__Proteobacteria	c__Deltaproteobacteria	o__Myxococcales	f__Myxococcaceae	g__Myxococcus	s__Myxococcus sp. SCHIC003	28	4	3	7	4	1			1			1					1				1	1
GCF_900101905.1	83456	Scaffold	k__Bacteria	p__Proteobacteria	c__Deltaproteobacteria	o__Myxococcales	f__Myxococcaceae	g__Myxococcus	s__Myxococcus virescens	28	7	2	7	2	2	1	1	1											1	1									1
GCF_000331735.1	1278073	Complete Genome	k__Bacteria	p__Proteobacteria	c__Deltaproteobacteria	o__Myxococcales	f__Myxococcaceae	g__Myxococcus	s__Myxococcus stipitatus	27	4	3	7	4	1			1		1						1				1				1
GCF_006547365.1	2562792	Contig	k__Bacteria	p__Proteobacteria	c__Deltaproteobacteria	o__Myxococcales	f__Myxococcaceae	g__Myxococcus	s__Myxococcus sp. AB056	25	3	3	8	2	1	1	1	1											1	1									1
GCF_000278585.1	1198133	Contig	k__Bacteria	p__Proteobacteria	c__Deltaproteobacteria	o__Myxococcales	f__Myxococcaceae	g__Myxococcus	s__Myxococcus xanthus	24	2	2	7	2	1	1	1	1											1	1									1									1
GCF_000340515.1	1198538	Contig	k__Bacteria	p__Proteobacteria	c__Deltaproteobacteria	o__Myxococcales	f__Myxococcaceae	g__Myxococcus	s__Myxococcus xanthus	24	3	2	7	2	1	1	1	1											1	1									1
GCF_006401635.1	34	Complete Genome	k__Bacteria	p__Proteobacteria	c__Deltaproteobacteria	o__Myxococcales	f__Myxococcaceae	g__Myxococcus	s__Myxococcus xanthus	24	1	2	8	2	1	1	1	1											1	1				1					1									1
GCF_006518205.1	2562800	Contig	k__Bacteria	p__Proteobacteria	c__Deltaproteobacteria	o__Myxococcales	f__Myxococcaceae	g__Myxococcus	s__Myxococcus sp. CA005	24	2	2	7	2	1	1	1	1											1	1									1									1
GCF_006547325.1	2562798	Contig	k__Bacteria	p__Proteobacteria	c__Deltaproteobacteria	o__Myxococcales	f__Myxococcaceae	g__Myxococcus	s__Myxococcus sp. CA010	24	3	2	7	2	2	1	1	1											1	1
GCF_006547355.1	2562793	Contig	k__Bacteria	p__Proteobacteria	c__Deltaproteobacteria	o__Myxococcales	f__Myxococcaceae	g__Myxococcus	s__Myxococcus sp. AB036A	24	2	3	7	2	2	1	1	1											1	1									1
GCF_013116835.1	34	Contig	k__Bacteria	p__Proteobacteria	c__Deltaproteobacteria	o__Myxococcales	f__Myxococcaceae	g__Myxococcus	s__Myxococcus xanthus	24	3	2	7	2	1	2	1	1											1	1					1
GCF_015775755.1	34	Complete Genome	k__Bacteria	p__Proteobacteria	c__Deltaproteobacteria	o__Myxococcales	f__Myxococcaceae	g__Myxococcus	s__Myxococcus xanthus	24	1	2	7	2	1	1	1	1											1	1									1									1
GCF_000012685.1	246197	Complete Genome	k__Bacteria	p__Proteobacteria	c__Deltaproteobacteria	o__Myxococcales	f__Myxococcaceae	g__Myxococcus	s__Myxococcus xanthus	23	1	2	7	2	1	1	1	1											1	1									1									1
GCF_006400955.1	34	Complete Genome	k__Bacteria	p__Proteobacteria	c__Deltaproteobacteria	o__Myxococcales	f__Myxococcaceae	g__Myxococcus	s__Myxococcus xanthus	23	1	2	7	3	1	1	1	1											1	1				1
GCF_006401215.1	34	Complete Genome	k__Bacteria	p__Proteobacteria	c__Deltaproteobacteria	o__Myxococcales	f__Myxococcaceae	g__Myxococcus	s__Myxococcus xanthus	23	1	2	7	3	1	1	1	1											1	1				1
GCF_006402415.1	34	Complete Genome	k__Bacteria	p__Proteobacteria	c__Deltaproteobacteria	o__Myxococcales	f__Myxococcaceae	g__Myxococcus	s__Myxococcus xanthus	23	1	2	7	2	1	1	1	2											1	1				1
GCF_006402735.1	34	Complete Genome	k__Bacteria	p__Proteobacteria	c__Deltaproteobacteria	o__Myxococcales	f__Myxococcaceae	g__Myxococcus	s__Myxococcus xanthus	23	1	2	7	2	1	1	1	2											1	1				1
GCF_006518195.1	2562799	Contig	k__Bacteria	p__Proteobacteria	c__Deltaproteobacteria	o__Myxococcales	f__Myxococcaceae	g__Myxococcus	s__Myxococcus sp. CA006	23	2	2	7	2	2	1	1	1											1	1
GCF_006547345.1	2562797	Contig	k__Bacteria	p__Proteobacteria	c__Deltaproteobacteria	o__Myxococcales	f__Myxococcaceae	g__Myxococcus	s__Myxococcus sp. AB022	23	2	2	7	2	2	1	1	1											1	1
GCF_010279825.1	2651866	Contig	k__Bacteria	p__Proteobacteria	c__Deltaproteobacteria	o__Myxococcales	f__Myxococcaceae	g__Myxococcus	s__Myxococcus sp. CA027	23	3	2	7	2	1	1	1	1											1	1
GCF_013116805.1	34	Contig	k__Bacteria	p__Proteobacteria	c__Deltaproteobacteria	o__Myxococcales	f__Myxococcaceae	g__Myxococcus	s__Myxococcus xanthus	23	1	2	7	2	1	1	1	1											1	1									1									1
GCF_018517205.1	1198133	Complete Genome	k__Bacteria	p__Proteobacteria	c__Deltaproteobacteria	o__Myxococcales	f__Myxococcaceae	g__Myxococcus	s__Myxococcus xanthus	23	1	2	7	2	1	1	1	1											1	1									1									1
GCF_006402015.1	34	Complete Genome	k__Bacteria	p__Proteobacteria	c__Deltaproteobacteria	o__Myxococcales	f__Myxococcaceae	g__Myxococcus	s__Myxococcus xanthus	22	1	2	7	2	1	1	1	1											1	1				1
GCF_010998615.1	2651865	Contig	k__Bacteria	p__Proteobacteria	c__Deltaproteobacteria	o__Myxococcales	f__Myxococcaceae	g__Myxococcus	s__Myxococcus sp. CA023	22	2	2	7	2	1	1	1	1											1	1
GCF_016698685.1	34	Complete Genome	k__Bacteria	p__Proteobacteria	c__Deltaproteobacteria	o__Myxococcales	f__Myxococcaceae	g__Myxococcus	s__Myxococcus xanthus	22	1	2	7	2	1	1	1	1											1	1									1
GCF_002245975.1	2014530	Scaffold	k__Bacteria	p__Cyanobacteria	c__unclassified Cyanobacteria class	o__Nostocales	f__Nostocaceae	g__Nostoc	s__Nostoc sp. 'Peltigera membranacea cyanobiont' 213	42	19	5	5	1	2		1					1					1	1		1								2										1
GCF_002245985.1	2014531	Scaffold	k__Bacteria	p__Cyanobacteria	c__unclassified Cyanobacteria class	o__Nostocales	f__Nostocaceae	g__Nostoc	s__Nostoc sp. 'Peltigera membranacea cyanobiont' 232	39	14	5	5	2			3					1					1			1		1						1										1
GCF_014904695.1	2721166	Contig	k__Bacteria	p__Cyanobacteria	c__unclassified Cyanobacteria class	o__Nostocales	f__Nostocaceae	g__Nostoc	s__Nostoc sp. MG11	38	7	4	6	1	4		1					4	4				1											1
GCF_002368335.1	2005458	Chromosome	k__Bacteria	p__Cyanobacteria	c__unclassified Cyanobacteria class	o__Nostocales	f__Nostocaceae	g__Nostoc	s__Nostoc sp. NIES-4103	35	5	4	5	4	1		1					1					1				1		1	1				2		1	2			1
GCF_014698065.1	2692904	Contig	k__Bacteria	p__Cyanobacteria	c__unclassified Cyanobacteria class	o__Nostocales	f__Nostocaceae	g__Nostoc	s__Nostoc flagelliforme	35	4	4	6	5	2		1					2					1	1				1		1				2			1
GCF_014222255.1	2681312	Contig	k__Bacteria	p__Cyanobacteria	c__unclassified Cyanobacteria class	o__Nostocales	f__Nostocaceae	g__Nostoc	s__Nostoc sp. UCD120	34	11	6	4	5	1							1					2		1												1
GCF_015714765.1	2650610	Contig	k__Bacteria	p__Cyanobacteria	c__unclassified Cyanobacteria class	o__Nostocales	f__Nostocaceae	g__Nostoc	s__Nostoc sp. BAE	34	14	3	2	4	3		3					2					2											1
GCF_014222165.1	2485484	Contig	k__Bacteria	p__Cyanobacteria	c__unclassified Cyanobacteria class	o__Nostocales	f__Nostocaceae	g__Nostoc	s__Nostoc sp. 2RC	33	6	4	4	3	2	2						3					1				1	1	1					1						1	1
GCF_014222275.1	2681306	Contig	k__Bacteria	p__Cyanobacteria	c__unclassified Cyanobacteria class	o__Nostocales	f__Nostocaceae	g__Nostoc	s__Nostoc sp. UCD122	31	8	6	2	5	1	1	1					2					2		2									1
GCF_014222285.1	2681305	Contig	k__Bacteria	p__Cyanobacteria	c__unclassified Cyanobacteria class	o__Nostocales	f__Nostocaceae	g__Nostoc	s__Nostoc sp. UCD121	31	7	6	4	5	1							2					2		1												1
GCF_002608275.1	1628748	Scaffold	k__Bacteria	p__Cyanobacteria	c__unclassified Cyanobacteria class	o__Nostocales	f__Nostocaceae	g__Nostoc	s__Nostoc linckia	30	4	5	1	4	4	2						3					1				1	1						1						1
GCF_002608385.1	1628750	Contig	k__Bacteria	p__Cyanobacteria	c__unclassified Cyanobacteria class	o__Nostocales	f__Nostocaceae	g__Nostoc	s__Nostoc linckia	30	4	5	3	2	3	1	1					3					1				1	1						1			1			1
GCF_015206895.1	1828643	Contig	k__Bacteria	p__Cyanobacteria	c__unclassified Cyanobacteria class	o__Nostocales	f__Nostocaceae	g__Nostoc	s__Nostoc sp. LEGE 12450	30	6	5	2	3	2		1					3	1				1							1							1			1
GCF_005869855.1	2575443	Contig	k__Bacteria	p__Cyanobacteria	c__unclassified Cyanobacteria class	o__Nostocales	f__Nostocaceae	g__Nostoc	s__Nostoc sp. PA-18-2419	29	4	6	3	2	1				1			4	1				1					1						1			2			1
GCF_001712795.1	457944	Scaffold	k__Bacteria	p__Cyanobacteria	c__unclassified Cyanobacteria class	o__Nostocales	f__Nostocaceae	g__Nostoc	s__Nostoc sp. KVJ20	28	5	5	1	5		1						2					2					1		1														1
GCF_002608325.1	1628751	Scaffold	k__Bacteria	p__Cyanobacteria	c__unclassified Cyanobacteria class	o__Nostocales	f__Nostocaceae	g__Nostoc	s__Nostoc linckia	28	3	7	1	2	3	1						3					1				1	1						1			1			1
GCF_002608345.1	1628749	Scaffold	k__Bacteria	p__Cyanobacteria	c__unclassified Cyanobacteria class	o__Nostocales	f__Nostocaceae	g__Nostoc	s__Nostoc linckia	28	3	5	1	4	3	1						3					1				1	1						1			1			1
GCF_014698115.1	2692844	Contig	k__Bacteria	p__Cyanobacteria	c__unclassified Cyanobacteria class	o__Nostocales	f__Nostocaceae	g__Nostoc	s__Nostoc sp. FACHB-973	28	8	4	4	1			2		1			1					3											2										1
GCF_014698495.1	1357509	Contig	k__Bacteria	p__Cyanobacteria	c__unclassified Cyanobacteria class	o__Nostocales	f__Nostocaceae	g__Nostoc	s__Nostoc punctiforme	28	5	4	3	3	2	1						3					1				1	1						1						1
GCF_017164015.1	2814655	Complete Genome	k__Bacteria	p__Cyanobacteria	c__unclassified Cyanobacteria class	o__Nostocales	f__Nostocaceae	g__Nostoc	s__Nostoc sp. UHCC 0702	28	4	2	3	4	1		2					1	1				1				1							2						1
GCF_002608105.1	1628744	Scaffold	k__Bacteria	p__Cyanobacteria	c__unclassified Cyanobacteria class	o__Nostocales	f__Nostocaceae	g__Nostoc	s__Nostoc linckia	27	3	5	1	4	3							3					1				1	1						1			1			1
GCF_002608145.1	1628746	Scaffold	k__Bacteria	p__Cyanobacteria	c__unclassified Cyanobacteria class	o__Nostocales	f__Nostocaceae	g__Nostoc	s__Nostoc linckia	27	3	5	1	4	3							3					1				1	1						1			1			1
GCF_002608225.1	1628747	Scaffold	k__Bacteria	p__Cyanobacteria	c__unclassified Cyanobacteria class	o__Nostocales	f__Nostocaceae	g__Nostoc	s__Nostoc linckia	27	3	5	1	4	3							3					1				1	1						1			1			1
GCF_013393905.1	2576902	Complete Genome	k__Bacteria	p__Cyanobacteria	c__unclassified Cyanobacteria class	o__Nostocales	f__Nostocaceae	g__Nostoc	s__Nostoc sp. C052	27	4	5	4	4	1		1	1				1					1														1
GCF_015714725.1	2650611	Contig	k__Bacteria	p__Cyanobacteria	c__unclassified Cyanobacteria class	o__Nostocales	f__Nostocaceae	g__Nostoc	s__Nostoc sp. WHI	27	7	4	3	2	4		1					1					1		1									1
GCF_002607925.1	1628752	Scaffold	k__Bacteria	p__Cyanobacteria	c__unclassified Cyanobacteria class	o__Nostocales	f__Nostocaceae	g__Nostoc	s__Nostoc linckia	26	3	5	1	3	3							3					1				1	1						1			1			1
GCF_002608015.1	1628742	Scaffold	k__Bacteria	p__Cyanobacteria	c__unclassified Cyanobacteria class	o__Nostocales	f__Nostocaceae	g__Nostoc	s__Nostoc linckia	26	3	5	1	3	3							3					1				1	1						1			1			1
GCF_003326245.1	76335	Contig	k__Bacteria	p__Cyanobacteria	c__unclassified Cyanobacteria class	o__Nostocales	f__Nostocaceae	g__Nostoc	s__Nostoc sp. ATCC 53789	26	3	4	4	2	2		1					2					1		1		1										2			1				1
GCF_010747425.1	2100146	Contig	k__Bacteria	p__Cyanobacteria	c__unclassified Cyanobacteria class	o__Nostocales	f__Nostocaceae	g__Nostoc	s__Nostoc sp. UIC 10630	26	5	5	3	1	1							3	1				2		1		1										1							1
GCF_014697425.1	2692834	Contig	k__Bacteria	p__Cyanobacteria	c__unclassified Cyanobacteria class	o__Nostocales	f__Nostocaceae	g__Nostoc	s__Nostoc sp. FACHB-110	26	7	4	3	5	1			1				1					1											2
GCF_014698795.1	2692843	Contig	k__Bacteria	p__Cyanobacteria	c__unclassified Cyanobacteria class	o__Nostocales	f__Nostocaceae	g__Nostoc	s__Nostoc sp. FACHB-892	26	1	4	2	3	1		2					3					1					1		1				2	1		1			1
GCF_002154725.1	1932667	Contig	k__Bacteria	p__Cyanobacteria	c__unclassified Cyanobacteria class	o__Nostocales	f__Nostocaceae	g__Nostoc	s__Nostoc sp. 106C	25	5	3	2	2	4	1						2					1								1						3
GCF_002155185.1	1932668	Scaffold	k__Bacteria	p__Cyanobacteria	c__unclassified Cyanobacteria class	o__Nostocales	f__Nostocaceae	g__Nostoc	s__Nostoc sp. RF31YmG	25	4	3	2	3	3	2						3					1								1						2
GCF_002607955.1	1628741	Scaffold	k__Bacteria	p__Cyanobacteria	c__unclassified Cyanobacteria class	o__Nostocales	f__Nostocaceae	g__Nostoc	s__Nostoc linckia	25	3	5	1	2	3							3					1				1	1						1			1			1
GCF_002607965.1	1612423	Scaffold	k__Bacteria	p__Cyanobacteria	c__unclassified Cyanobacteria class	o__Nostocales	f__Nostocaceae	g__Nostoc	s__Nostoc linckia	25	3	5	1	2	3							3					1				1	1						1			1			1
GCF_002608075.1	1628743	Scaffold	k__Bacteria	p__Cyanobacteria	c__unclassified Cyanobacteria class	o__Nostocales	f__Nostocaceae	g__Nostoc	s__Nostoc linckia	25	3	5	1	2	3							3					1				1	1						1			1			1
GCF_002608135.1	1628745	Scaffold	k__Bacteria	p__Cyanobacteria	c__unclassified Cyanobacteria class	o__Nostocales	f__Nostocaceae	g__Nostoc	s__Nostoc linckia	25	3	5	1	2	3							3					1				1	1						1			1			1
GCF_009873495.1	76335	Complete Genome	k__Bacteria	p__Cyanobacteria	c__unclassified Cyanobacteria class	o__Nostocales	f__Nostocaceae	g__Nostoc	s__Nostoc sp. ATCC 53789	25	2	4	5	2	2							2					1		1		1										2			1				1
GCF_014698055.1	2692835	Contig	k__Bacteria	p__Cyanobacteria	c__unclassified Cyanobacteria class	o__Nostocales	f__Nostocaceae	g__Nostoc	s__Nostoc sp. FACHB-133	25		5	4	1	3							2		1			1				1		1								2			1				1
GCF_014698635.1	2692840	Contig	k__Bacteria	p__Cyanobacteria	c__unclassified Cyanobacteria class	o__Nostocales	f__Nostocaceae	g__Nostoc	s__Nostoc sp. FACHB-857	25	1	5	3	3	1							3					2					1	1	1				1			1	1
GCF_014698835.1	2692908	Contig	k__Bacteria	p__Cyanobacteria	c__unclassified Cyanobacteria class	o__Nostocales	f__Nostocaceae	g__Nostoc	s__Nostoc paludosum	25	1	5	3	3	1							3					2					1	1	1				1			1	1
GCF_000020025.1	63737	Complete Genome	k__Bacteria	p__Cyanobacteria	c__unclassified Cyanobacteria class	o__Nostocales	f__Nostocaceae	g__Nostoc	s__Nostoc punctiforme	24		4	3	2	2							2					2		1												3							1
GCF_002368035.1	1091006	Chromosome	k__Bacteria	p__Cyanobacteria	c__unclassified Cyanobacteria class	o__Nostocales	f__Nostocaceae	g__Nostoc	s__Nostoc linckia	24	5	5	2	1	1							2					2				1	1						1			1
GCF_013393925.1	2576903	Complete Genome	k__Bacteria	p__Cyanobacteria	c__unclassified Cyanobacteria class	o__Nostocales	f__Nostocaceae	g__Nostoc	s__Nostoc sp. C057	24	3	4	4	3	1							2					1				1		1								1	1		1				1
GCF_014697355.1	2692903	Contig	k__Bacteria	p__Cyanobacteria	c__unclassified Cyanobacteria class	o__Nostocales	f__Nostocaceae	g__Nostoc	s__Nostoc calcicola	24	4	4	3	2								2					2					1								1	1							1
GCF_014697455.1	2692836	Contig	k__Bacteria	p__Cyanobacteria	c__unclassified Cyanobacteria class	o__Nostocales	f__Nostocaceae	g__Nostoc	s__Nostoc sp. FACHB-145	24	5	4	2	1	1		1					3					1											1			2
GCF_014697475.1	2692837	Contig	k__Bacteria	p__Cyanobacteria	c__unclassified Cyanobacteria class	o__Nostocales	f__Nostocaceae	g__Nostoc	s__Nostoc sp. FACHB-152	24	4	4	2	2	2		1					3					1											1			2
GCF_002368155.1	1973483	Chromosome	k__Bacteria	p__Cyanobacteria	c__unclassified Cyanobacteria class	o__Nostocales	f__Nostocaceae	g__Nostoc	s__Nostoc carneum	22	4	4	2	2	2	1						2					1														1
GCF_002813575.1	2038116	Complete Genome	k__Bacteria	p__Cyanobacteria	c__unclassified Cyanobacteria class	o__Nostocales	f__Nostocaceae	g__Nostoc	s__Nostoc flagelliforme	22	1	4	4	3	1	1	1					2					1											1		1			1
GCF_014023275.1	1472755	Complete Genome	k__Bacteria	p__Cyanobacteria	c__unclassified Cyanobacteria class	o__Nostocales	f__Nostocaceae	g__Nostoc	s__Nostoc edaphicum	22	4	5	2	3								2					2					1									1							1
GCF_002949735.1	1261031	Complete Genome	k__Bacteria	p__Cyanobacteria	c__unclassified Cyanobacteria class	o__Nostocales	f__Nostocaceae	g__Nostoc	s__Nostoc sp. 'Peltigera membranacea cyanobiont' N6	21	3	5	2	2			1					2					1			1								1										1
GCF_003113895.1	2005467	Scaffold	k__Bacteria	p__Cyanobacteria	c__unclassified Cyanobacteria class	o__Nostocales	f__Nostocaceae	g__Nostoc	s__Nostoc commune	21	1	4	1	6	1	1						2					1								1			1
GCF_014696615.1	2692905	Contig	k__Bacteria	p__Cyanobacteria	c__unclassified Cyanobacteria class	o__Nostocales	f__Nostocaceae	g__Nostoc	s__Nostoc linckia	21	2	4	1	5	2	2						1					1
GCF_014696655.1	2692842	Contig	k__Bacteria	p__Cyanobacteria	c__unclassified Cyanobacteria class	o__Nostocales	f__Nostocaceae	g__Nostoc	s__Nostoc sp. FACHB-888	21	4	4	2	2		2	1					1					1										1		1		1
GCF_014696905.1	2692838	Contig	k__Bacteria	p__Cyanobacteria	c__unclassified Cyanobacteria class	o__Nostocales	f__Nostocaceae	g__Nostoc	s__Nostoc sp. FACHB-190	21	3	3	1	3	1	1						1	1				1											1		1		1
GCF_014698505.1	2692915	Contig	k__Bacteria	p__Cyanobacteria	c__unclassified Cyanobacteria class	o__Nostocales	f__Nostocaceae	g__Nostoc	s__Nostoc foliaceum	21	2	4	3	4	1							2					2														1							1
GCF_014698525.1	2692906	Contig	k__Bacteria	p__Cyanobacteria	c__unclassified Cyanobacteria class	o__Nostocales	f__Nostocaceae	g__Nostoc	s__Nostoc linckia	21	2	4	3	4	1							2					2														1							1
GCF_015206985.1	1828640	Scaffold	k__Bacteria	p__Cyanobacteria	c__unclassified Cyanobacteria class	o__Nostocales	f__Nostocaceae	g__Nostoc	s__Nostoc sp. LEGE 12447	21	2	4	4	1	1		1					2					1				1										1			1				1
GCF_001548375.1	1751286	Complete Genome	k__Bacteria	p__Cyanobacteria	c__unclassified Cyanobacteria class	o__Nostocales	f__Nostocaceae	g__Nostoc	s__Nostoc sp. NIES-3756	20	3	3	1	1	2				1			2					1							1	1			1			1
GCF_002368215.1	1973475	Chromosome	k__Bacteria	p__Cyanobacteria	c__unclassified Cyanobacteria class	o__Nostocales	f__Nostocaceae	g__Nostoc	s__Nostoc sp. NIES-2111	20	3	4	1	1	1				1			2					1							1	1			1			1
GCF_002896875.1	1869241	Complete Genome	k__Bacteria	p__Cyanobacteria	c__unclassified Cyanobacteria class	o__Nostocales	f__Nostocaceae	g__Nostoc	s__Nostoc sp. CENA543	20	1	4	3	1								2	1				1								1						1
GCF_014696625.1	2692909	Contig	k__Bacteria	p__Cyanobacteria	c__unclassified Cyanobacteria class	o__Nostocales	f__Nostocaceae	g__Nostoc	s__Nostoc parmelioides	20	1	3	2	1	1	1						1					1		1				1		1						1
GCF_010091925.1	2690446	Scaffold	k__Bacteria	p__Cyanobacteria	c__unclassified Cyanobacteria class	o__Nostocales	f__Nostocaceae	g__Nostoc	s__Nostoc sp. B(2019)	19	1	4	1	1	1		1					3	2				2											1
GCF_015714705.1	2650612	Contig	k__Bacteria	p__Cyanobacteria	c__unclassified Cyanobacteria class	o__Nostocales	f__Nostocaceae	g__Nostoc	s__Nostoc sp. NZL	19	3	4	2	2								2	1				1					1												1				1
GCF_001298445.1	224013	Chromosome	k__Bacteria	p__Cyanobacteria	c__unclassified Cyanobacteria class	o__Nostocales	f__Nostocaceae	g__Nostoc	s__Nostoc piscinale	18	1	2	2	4	1	1						2	1				1											1				1
GCF_013343235.1	2572090	Complete Genome	k__Bacteria	p__Cyanobacteria	c__unclassified Cyanobacteria class	o__Nostocales	f__Nostocaceae	g__Nostoc	s__Nostoc sp. TCL240-02	18	1	4	1	1	1							2					2														1							1
GCF_014697495.1	2692841	Contig	k__Bacteria	p__Cyanobacteria	c__unclassified Cyanobacteria class	o__Nostocales	f__Nostocaceae	g__Nostoc	s__Nostoc sp. FACHB-87	18	3	3	1	3	1	1											1				1							1
GCF_014697615.1	2692839	Contig	k__Bacteria	p__Cyanobacteria	c__unclassified Cyanobacteria class	o__Nostocales	f__Nostocaceae	g__Nostoc	s__Nostoc sp. FACHB-280	18	2	3	1	3	1	1						2	1				1				1							1										1
GCF_000316645.1	28072	Complete Genome	k__Bacteria	p__Cyanobacteria	c__unclassified Cyanobacteria class	o__Nostocales	f__Nostocaceae	g__Nostoc	s__Nostoc sp. PCC 7524	17		5		1	1	1	1					2	1				1				1													1
GCF_002246015.1	2014529	Scaffold	k__Bacteria	p__Cyanobacteria	c__unclassified Cyanobacteria class	o__Nostocales	f__Nostocaceae	g__Nostoc	s__Nostoc sp. 'Peltigera membranacea cyanobiont' 210A	17	2	3	2	3								1					1					1						1										1
GCF_003990585.1	103690	Scaffold	k__Bacteria	p__Cyanobacteria	c__unclassified Cyanobacteria class	o__Nostocales	f__Nostocaceae	g__Nostoc	s__Nostoc sp. PCC 7120 = FACHB-418	17	1	4	2	1					1			2					1		1						1			1			1
GCF_009372195.1	2653204	Complete Genome	k__Bacteria	p__Cyanobacteria	c__unclassified Cyanobacteria class	o__Nostocales	f__Nostocaceae	g__Nostoc	s__Nostoc sphaeroides	17	2	3	1	5			1					1					1
GCF_014698475.1	1357510	Contig	k__Bacteria	p__Cyanobacteria	c__unclassified Cyanobacteria class	o__Nostocales	f__Nostocaceae	g__Nostoc	s__Nostoc spongiaeforme	17	1	4	1	3	1	2						2	1				1				1
GCF_015207705.1	915325	Contig	k__Bacteria	p__Cyanobacteria	c__unclassified Cyanobacteria class	o__Nostocales	f__Nostocaceae	g__Nostoc	s__Nostoc sp. LEGE 06077	17		4	1	3	1	1						2	1				1				1							1										1
GCF_000009705.1	103690	Complete Genome	k__Bacteria	p__Cyanobacteria	c__unclassified Cyanobacteria class	o__Nostocales	f__Nostocaceae	g__Nostoc	s__Nostoc sp. PCC 7120 = FACHB-418	16	1	4	1	1					1			2					1		1						1			1			1
GCF_013393945.1	2576904	Complete Genome	k__Bacteria	p__Cyanobacteria	c__unclassified Cyanobacteria class	o__Nostocales	f__Nostocaceae	g__Nostoc	s__Nostoc sp. TCL26-01	16		3	2	1	2		1					2	1		1																	1
GCF_014696735.1	103690	Contig	k__Bacteria	p__Cyanobacteria	c__unclassified Cyanobacteria class	o__Nostocales	f__Nostocaceae	g__Nostoc	s__Nostoc sp. PCC 7120 = FACHB-418	16	1	4	1	1					1			2					1		1						1			1			1
GCF_015207245.1	2777974	Contig	k__Bacteria	p__Cyanobacteria	c__unclassified Cyanobacteria class	o__Nostocales	f__Nostocaceae	g__Nostoc	s__Nostoc edaphicum	16	2	2	1	1			4												1			1						1			1			2
GCF_002897135.1	1861711	Scaffold	k__Bacteria	p__Cyanobacteria	c__unclassified Cyanobacteria class	o__Nostocales	f__Nostocaceae	g__Nostoc	s__Nostoc cycadae	15		5	1	3	1							2	1				1
GCF_002949795.1	1618022	Complete Genome	k__Bacteria	p__Cyanobacteria	c__unclassified Cyanobacteria class	o__Nostocales	f__Nostocaceae	g__Nostoc	s__Nostoc sp. 'Lobaria pulmonaria (5183) cyanobiont'	15	2	3	3	2								1					1					1
GCF_000316625.1	317936	Complete Genome	k__Bacteria	p__Cyanobacteria	c__unclassified Cyanobacteria class	o__Nostocales	f__Nostocaceae	g__Nostoc	s__Nostoc sp. PCC 7107	14		4	1	3	1							2	1				1				1
GCF_003185865.1	2204170	Scaffold	k__Bacteria	p__Cyanobacteria	c__unclassified Cyanobacteria class	o__Nostocales	f__Nostocaceae	g__Nostoc	s__Nostoc sp. 3335mG	13		3		2				2					1		1																		1
GCF_003443655.1	446679	Complete Genome	k__Bacteria	p__Cyanobacteria	c__unclassified Cyanobacteria class	o__Nostocales	f__Nostocaceae	g__Nostoc	s__Nostoc sphaeroides	10	1	4		3								1					1
GCF_009827695.1	2691605	Contig	k__Bacteria	p__Firmicutes	c__Bacilli	o__Bacillales	f__Paenibacillaceae	g__Paenibacillus	s__Paenibacillus sp. OT2-17	55	34			1	3	1	1		2	7			1	1								1													2
GCF_000935845.1	1458845	Contig	k__Bacteria	p__Firmicutes	c__Bacilli	o__Bacillales	f__Paenibacillaceae	g__Paenibacillus	s__Paenibacillus sp. E194	47	33		3	1	5		1											1															1					1
GCF_000714835.1	1406	Contig	k__Bacteria	p__Firmicutes	c__Bacilli	o__Bacillales	f__Paenibacillaceae	g__Paenibacillus	s__Paenibacillus polymyxa	40	27		1	1	1	3				1	3		1												1													1
GCF_001662815.1	1406	Contig	k__Bacteria	p__Firmicutes	c__Bacilli	o__Bacillales	f__Paenibacillaceae	g__Paenibacillus	s__Paenibacillus polymyxa	39	27			1	2	2				1	2		1	1																								1
GCF_000520775.1	1333862	Contig	k__Bacteria	p__Firmicutes	c__Bacilli	o__Bacillales	f__Paenibacillaceae	g__Paenibacillus	s__Paenibacillus polymyxa	38	24		1	1	2	1			1	3	1		1	1								1													1
GCF_001956155.1	59893	Contig	k__Bacteria	p__Firmicutes	c__Bacilli	o__Bacillales	f__Paenibacillaceae	g__Paenibacillus	s__Paenibacillus peoriae	38	24			1	1	2			1	1	3		1	1								1																1
GCF_003813765.1	1406	Contig	k__Bacteria	p__Firmicutes	c__Bacilli	o__Bacillales	f__Paenibacillaceae	g__Paenibacillus	s__Paenibacillus polymyxa	38	23			1	4	3					3		1	1	1
GCF_011800645.1	1683659	Contig	k__Bacteria	p__Firmicutes	c__Bacilli	o__Bacillales	f__Paenibacillaceae	g__Paenibacillus	s__Paenibacillus sp. EKM102P	38	25		1	1	3	2					2		1	1	1
GCF_015845605.1	44250	Scaffold	k__Bacteria	p__Firmicutes	c__Bacilli	o__Bacillales	f__Paenibacillaceae	g__Paenibacillus	s__Paenibacillus alvei	38	29		3	1	3						1																						1
GCF_015845705.1	44250	Scaffold	k__Bacteria	p__Firmicutes	c__Bacilli	o__Bacillales	f__Paenibacillaceae	g__Paenibacillus	s__Paenibacillus alvei	38	28		3	1	4						1																						1
GCF_009650715.1	1406	Contig	k__Bacteria	p__Firmicutes	c__Bacilli	o__Bacillales	f__Paenibacillaceae	g__Paenibacillus	s__Paenibacillus polymyxa	37	19			1	1	4				6	2		1	1
GCF_000955925.1	1406	Scaffold	k__Bacteria	p__Firmicutes	c__Bacilli	o__Bacillales	f__Paenibacillaceae	g__Paenibacillus	s__Paenibacillus polymyxa	36	25		1	1	2	2					2		1		1
GCF_011800615.1	1683658	Scaffold	k__Bacteria	p__Firmicutes	c__Bacilli	o__Bacillales	f__Paenibacillaceae	g__Paenibacillus	s__Paenibacillus sp. EKM101P	34	22		1	1	2	2					2		1	1	1
GCF_011800705.1	2708057	Contig	k__Bacteria	p__Firmicutes	c__Bacilli	o__Bacillales	f__Paenibacillaceae	g__Paenibacillus	s__Paenibacillus sp. EKM11P	34	21		1	1	4	2					2		1		1
GCF_000520755.1	1333846	Contig	k__Bacteria	p__Firmicutes	c__Bacilli	o__Bacillales	f__Paenibacillaceae	g__Paenibacillus	s__Paenibacillus sp. 1-18	33	17	1		1	1	3				4	1			1								1													1			1
GCF_001399685.1	1337054	Contig	k__Bacteria	p__Firmicutes	c__Bacilli	o__Bacillales	f__Paenibacillaceae	g__Paenibacillus	s__Paenibacillus sp. A3	33	24	1	1		1						1										2														1
GCF_004000865.1	1349776	Contig	k__Bacteria	p__Firmicutes	c__Bacilli	o__Bacillales	f__Paenibacillaceae	g__Paenibacillus	s__Paenibacillus elgii	33	24	1	2	1				1			1							1				1
GCF_000422505.1	1122924	Scaffold	k__Bacteria	p__Firmicutes	c__Bacilli	o__Bacillales	f__Paenibacillaceae	g__Paenibacillus	s__Paenibacillus pinihumi	32	15	3	1	1	1	2	1	1	1		1		1		1
GCF_001481575.1	1406	Scaffold	k__Bacteria	p__Firmicutes	c__Bacilli	o__Bacillales	f__Paenibacillaceae	g__Paenibacillus	s__Paenibacillus polymyxa	32	22		1	1	1	2					2		1																									1
GCF_001593085.1	1406	Contig	k__Bacteria	p__Firmicutes	c__Bacilli	o__Bacillales	f__Paenibacillaceae	g__Paenibacillus	s__Paenibacillus polymyxa	32	23			1	1	2			1		1		1																									1
GCF_003052505.1	1406	Contig	k__Bacteria	p__Firmicutes	c__Bacilli	o__Bacillales	f__Paenibacillaceae	g__Paenibacillus	s__Paenibacillus polymyxa	32	20		1	1	3	2					2		1		1
GCF_011066085.1	1683670	Scaffold	k__Bacteria	p__Firmicutes	c__Bacilli	o__Bacillales	f__Paenibacillaceae	g__Paenibacillus	s__Paenibacillus sp. EKM202P	32	24			1	1	1					1		1																						1			1
GCF_011066125.1	1683675	Scaffold	k__Bacteria	p__Firmicutes	c__Bacilli	o__Bacillales	f__Paenibacillaceae	g__Paenibacillus	s__Paenibacillus sp. EKM207P	32	22			1	1	1				1	1		1	1																					1			1
GCF_011800655.1	2707341	Scaffold	k__Bacteria	p__Firmicutes	c__Bacilli	o__Bacillales	f__Paenibacillaceae	g__Paenibacillus	s__Paenibacillus sp. EKM10P	32	21		1	1	1	2					2		1	1	1
GCF_014858585.1	2546104	Contig	k__Bacteria	p__Firmicutes	c__Bacilli	o__Bacillales	f__Paenibacillaceae	g__Paenibacillus	s__Paenibacillus sp. 23TSA30-6	32	22			1	1	2			1		1		1									1																1
GCF_000265445.1	1156938	Contig	k__Bacteria	p__Firmicutes	c__Bacilli	o__Bacillales	f__Paenibacillaceae	g__Paenibacillus	s__Paenibacillus polymyxa	31	18			1	2	3				1	2		1	1	1
GCF_000463565.1	1406	Contig	k__Bacteria	p__Firmicutes	c__Bacilli	o__Bacillales	f__Paenibacillaceae	g__Paenibacillus	s__Paenibacillus polymyxa	31	19		1	1	3	2				1	1		2																									1
GCF_000520795.1	1333863	Contig	k__Bacteria	p__Firmicutes	c__Bacilli	o__Bacillales	f__Paenibacillaceae	g__Paenibacillus	s__Paenibacillus polymyxa	31	17		1	1	2	2				1	1		1	1					1																			1
GCF_001709075.1	1406	Contig	k__Bacteria	p__Firmicutes	c__Bacilli	o__Bacillales	f__Paenibacillaceae	g__Paenibacillus	s__Paenibacillus polymyxa	31	22		1	1	1	3					1		1																									1
GCF_013116635.1	44250	Contig	k__Bacteria	p__Firmicutes	c__Bacilli	o__Bacillales	f__Paenibacillaceae	g__Paenibacillus	s__Paenibacillus alvei	31	22		2	2	2						1																						1
GCF_000520815.1	1155954	Contig	k__Bacteria	p__Firmicutes	c__Bacilli	o__Bacillales	f__Paenibacillaceae	g__Paenibacillus	s__Paenibacillus maysiensis	30	9			1	2	1			1	10			1									1													1
GCF_001477135.1	114136	Contig	k__Bacteria	p__Firmicutes	c__Bacilli	o__Bacillales	f__Paenibacillaceae	g__Paenibacillus	s__Paenibacillus jamilae	30	20		1	1	1	1				1	2		1	1
GCF_011066155.1	1683674	Contig	k__Bacteria	p__Firmicutes	c__Bacilli	o__Bacillales	f__Paenibacillaceae	g__Paenibacillus	s__Paenibacillus sp. EKM206P	30	20		1	1	1	2					2		2																									1
GCF_011066235.1	1683673	Contig	k__Bacteria	p__Firmicutes	c__Bacilli	o__Bacillales	f__Paenibacillaceae	g__Paenibacillus	s__Paenibacillus sp. EKM205P	30	20		1	1	1	2					2		2																									1
GCF_011800295.1	1683681	Scaffold	k__Bacteria	p__Firmicutes	c__Bacilli	o__Bacillales	f__Paenibacillaceae	g__Paenibacillus	s__Paenibacillus sp. EKM301P	30	19			1	2	3					2		1		1
GCF_001663585.1	1406	Contig	k__Bacteria	p__Firmicutes	c__Bacilli	o__Bacillales	f__Paenibacillaceae	g__Paenibacillus	s__Paenibacillus polymyxa	29	19			1	1	2				1			1	1																						1		1
GCF_013391865.1	59840	Contig	k__Bacteria	p__Firmicutes	c__Bacilli	o__Bacillales	f__Paenibacillaceae	g__Paenibacillus	s__Paenibacillus curdlanolyticus	29	15	2				1		1		2	1			1											2		1
GCF_014905155.1	1406	Contig	k__Bacteria	p__Firmicutes	c__Bacilli	o__Bacillales	f__Paenibacillaceae	g__Paenibacillus	s__Paenibacillus polymyxa	29	15		1	1	1	2				1	4		1	1	1
GCF_016806675.1	1406	Contig	k__Bacteria	p__Firmicutes	c__Bacilli	o__Bacillales	f__Paenibacillaceae	g__Paenibacillus	s__Paenibacillus polymyxa	29	18		1	1	2	2					2		2																									1
GCF_001709135.1	1406	Contig	k__Bacteria	p__Firmicutes	c__Bacilli	o__Bacillales	f__Paenibacillaceae	g__Paenibacillus	s__Paenibacillus polymyxa	28	15		1	1	1	1				2	1		1	1								2
GCF_001955935.1	59893	Contig	k__Bacteria	p__Firmicutes	c__Bacilli	o__Bacillales	f__Paenibacillaceae	g__Paenibacillus	s__Paenibacillus peoriae	28	16		1	1	1	1				2	1		1	1								1
GCF_003057575.1	189691	Contig	k__Bacteria	p__Firmicutes	c__Bacilli	o__Bacillales	f__Paenibacillaceae	g__Paenibacillus	s__Paenibacillus elgii	28	17	1	2	1	1						1										1	1
GCF_012933405.1	1406	Contig	k__Bacteria	p__Firmicutes	c__Bacilli	o__Bacillales	f__Paenibacillaceae	g__Paenibacillus	s__Paenibacillus polymyxa	28	17			1	1	3					2		1		1																				1
GCF_903797665.1	1036171	Scaffold	k__Bacteria	p__Firmicutes	c__Bacilli	o__Bacillales	f__Paenibacillaceae	g__Paenibacillus	s__Paenibacillus polymyxa	28	13		1	1	2	3				1	2		1	1	1							1
GCF_000612225.1	1444314	Contig	k__Bacteria	p__Firmicutes	c__Bacilli	o__Bacillales	f__Paenibacillaceae	g__Paenibacillus	s__Paenibacillus ehimensis	27	17	1	1			1			1		1			1																					1
GCF_001619725.1	189691	Contig	k__Bacteria	p__Firmicutes	c__Bacilli	o__Bacillales	f__Paenibacillaceae	g__Paenibacillus	s__Paenibacillus elgii	27	17	1	3	1							1										1	1
GCF_001956115.1	59893	Contig	k__Bacteria	p__Firmicutes	c__Bacilli	o__Bacillales	f__Paenibacillaceae	g__Paenibacillus	s__Paenibacillus peoriae	27	16		1	1	1	1				1	1		1	1								1
GCF_001956225.1	59893	Contig	k__Bacteria	p__Firmicutes	c__Bacilli	o__Bacillales	f__Paenibacillaceae	g__Paenibacillus	s__Paenibacillus peoriae	27	14			1	1	1			1	2	3		1	1								1
GCF_004001065.1	588083	Contig	k__Bacteria	p__Firmicutes	c__Bacilli	o__Bacillales	f__Paenibacillaceae	g__Paenibacillus	s__Paenibacillus xylaniclasticus	27	11	2			2	1		1		2	1			1											2		1
GCF_011066115.1	1683680	Scaffold	k__Bacteria	p__Firmicutes	c__Bacilli	o__Bacillales	f__Paenibacillaceae	g__Paenibacillus	s__Paenibacillus sp. EKM212P	27	18			1	1	1			1		2		1	1
GCF_900188505.1	1501230	Contig	k__Bacteria	p__Firmicutes	c__Bacilli	o__Bacillales	f__Paenibacillaceae	g__Paenibacillus	s__Paenibacillus tyrfis	27	16	1	2	1		1					1							1				1
GCF_001619755.1	114136	Contig	k__Bacteria	p__Firmicutes	c__Bacilli	o__Bacillales	f__Paenibacillaceae	g__Paenibacillus	s__Paenibacillus jamilae	26	11			1	4	3				1	1		1	1																						1		1
GCF_001956235.1	59893	Contig	k__Bacteria	p__Firmicutes	c__Bacilli	o__Bacillales	f__Paenibacillaceae	g__Paenibacillus	s__Paenibacillus peoriae	26	13			1	1	1			1	3	2		1	1								1
GCF_003591545.1	49283	Scaffold	k__Bacteria	p__Firmicutes	c__Bacilli	o__Bacillales	f__Paenibacillaceae	g__Paenibacillus	s__Paenibacillus thiaminolyticus	26	15			1	1								1					1				1							1	1
GCF_004001005.1	1349794	Contig	k__Bacteria	p__Firmicutes	c__Bacilli	o__Bacillales	f__Paenibacillaceae	g__Paenibacillus	s__Paenibacillus thiaminolyticus	26	14	1	2		1	3					1		2					1
GCF_006874425.1	2315729	Contig	k__Bacteria	p__Firmicutes	c__Bacilli	o__Bacillales	f__Paenibacillaceae	g__Paenibacillus	s__Paenibacillus ottowii	26	13		1	1	4	2				1			1	1																								1
GCF_900109125.1	1406	Scaffold	k__Bacteria	p__Firmicutes	c__Bacilli	o__Bacillales	f__Paenibacillaceae	g__Paenibacillus	s__Paenibacillus polymyxa	26	15			1	1	2				1	2		1	1	1
GCF_000442555.1	1117108	Contig	k__Bacteria	p__Firmicutes	c__Bacilli	o__Bacillales	f__Paenibacillaceae	g__Paenibacillus	s__Paenibacillus alvei	25	17	1	1	1																		1											1
GCF_000722545.1	1501230	Contig	k__Bacteria	p__Firmicutes	c__Bacilli	o__Bacillales	f__Paenibacillaceae	g__Paenibacillus	s__Paenibacillus tyrfis	25	12	1	2	1		1		1			1							1			1	1
GCF_001955855.1	1920425	Contig	k__Bacteria	p__Firmicutes	c__Bacilli	o__Bacillales	f__Paenibacillaceae	g__Paenibacillus	s__Paenibacillus sp. FSL R5-0765	25	6	1		1	2	1		2	1	4	1		2	1								1													1
GCF_002937395.1	59893	Scaffold	k__Bacteria	p__Firmicutes	c__Bacilli	o__Bacillales	f__Paenibacillaceae	g__Paenibacillus	s__Paenibacillus peoriae	25	15			1	1	1				1	2		1	1								1
GCF_006864285.1	2133754	Scaffold	k__Bacteria	p__Firmicutes	c__Bacilli	o__Bacillales	f__Paenibacillaceae	g__Paenibacillus	s__Paenibacillus sp. SDF0028	25	14		2	1	1						1		1																				1
GCF_011066175.1	1683679	Contig	k__Bacteria	p__Firmicutes	c__Bacilli	o__Bacillales	f__Paenibacillaceae	g__Paenibacillus	s__Paenibacillus sp. EKM211P	25	12		1	2	1	2				1	2		1	1	1
GCF_015845785.1	1406	Scaffold	k__Bacteria	p__Firmicutes	c__Bacilli	o__Bacillales	f__Paenibacillaceae	g__Paenibacillus	s__Paenibacillus polymyxa	25	11		1	1	1	3				1	2		1	1	1							1
GCF_000520695.1	1333859	Contig	k__Bacteria	p__Firmicutes	c__Bacilli	o__Bacillales	f__Paenibacillaceae	g__Paenibacillus	s__Paenibacillus massiliensis	24	11	1		1	2	2		1	2		1														1
GCF_012272915.1	130049	Contig	k__Bacteria	p__Firmicutes	c__Bacilli	o__Bacillales	f__Paenibacillaceae	g__Paenibacillus	s__Paenibacillus dendritiformis	24	12		2	1			1				1		1	1				1															1		1
GCF_013345675.1	1406	Contig	k__Bacteria	p__Firmicutes	c__Bacilli	o__Bacillales	f__Paenibacillaceae	g__Paenibacillus	s__Paenibacillus polymyxa	24	14		1	1	1	2					2		1		1
GCF_013345925.1	1406	Contig	k__Bacteria	p__Firmicutes	c__Bacilli	o__Bacillales	f__Paenibacillaceae	g__Paenibacillus	s__Paenibacillus polymyxa	24	14		1	1	1	2					2		1		1
GCF_013346005.1	1406	Contig	k__Bacteria	p__Firmicutes	c__Bacilli	o__Bacillales	f__Paenibacillaceae	g__Paenibacillus	s__Paenibacillus polymyxa	24	14		1	1	1	2					2		1		1
GCF_013346015.1	1406	Contig	k__Bacteria	p__Firmicutes	c__Bacilli	o__Bacillales	f__Paenibacillaceae	g__Paenibacillus	s__Paenibacillus polymyxa	24	14		1	1	1	2					2		1		1
GCF_013346085.1	1406	Contig	k__Bacteria	p__Firmicutes	c__Bacilli	o__Bacillales	f__Paenibacillaceae	g__Paenibacillus	s__Paenibacillus polymyxa	24	14		1	1	1	2					2		1		1
GCF_018998565.1	2594886	Scaffold	k__Bacteria	p__Firmicutes	c__Bacilli	o__Bacillales	f__Paenibacillaceae	g__Paenibacillus	s__Paenibacillus sp. SM 69	24	16	1	1											1				1			1	1
GCF_019091125.1	2824763	Scaffold	k__Bacteria	p__Firmicutes	c__Bacilli	o__Bacillales	f__Paenibacillaceae	g__Paenibacillus	s__Paenibacillus sp. Gbtc_1	24	4	1	1	2				1		3	2		1	2	1			1				1			1										1
GCF_001705305.1	172713	Contig	k__Bacteria	p__Firmicutes	c__Bacilli	o__Bacillales	f__Paenibacillaceae	g__Paenibacillus	s__Paenibacillus kribbensis	23	12	2		1	2	2			1		1		1									1
GCF_002979235.1	2033725	Scaffold	k__Bacteria	p__Firmicutes	c__Bacilli	o__Bacillales	f__Paenibacillaceae	g__Paenibacillus	s__Paenibacillus sp. MYb67	23	5	1		1	1	1		2	1	3	1		3	1																					1
GCF_003971075.1	1406	Contig	k__Bacteria	p__Firmicutes	c__Bacilli	o__Bacillales	f__Paenibacillaceae	g__Paenibacillus	s__Paenibacillus polymyxa	23	10		1	1	1	3				1	2		1	1	1
GCF_004000785.1	1220562	Contig	k__Bacteria	p__Firmicutes	c__Bacilli	o__Bacillales	f__Paenibacillaceae	g__Paenibacillus	s__Paenibacillus ehimensis	23	14	1	1			2			1		1			1																					1
GCF_008271705.1	159743	Contig	k__Bacteria	p__Firmicutes	c__Bacilli	o__Bacillales	f__Paenibacillaceae	g__Paenibacillus	s__Paenibacillus terrae	23	14			1	2	1			1		1		1									1																1
GCF_013346055.1	1406	Contig	k__Bacteria	p__Firmicutes	c__Bacilli	o__Bacillales	f__Paenibacillaceae	g__Paenibacillus	s__Paenibacillus polymyxa	23	13		1	1	1	2					2		1		1
GCF_000686825.1	1449064	Scaffold	k__Bacteria	p__Firmicutes	c__Bacilli	o__Bacillales	f__Paenibacillaceae	g__Paenibacillus	s__Paenibacillus sp. UNCCL52	22	11		1	1	1	1			1	1	2		1									1
GCF_001707685.1	1406	Contig	k__Bacteria	p__Firmicutes	c__Bacilli	o__Bacillales	f__Paenibacillaceae	g__Paenibacillus	s__Paenibacillus polymyxa	22	10		1	1	1	1			1	1	2		1	1								1													1
GCF_002161865.1	46240	Contig	k__Bacteria	p__Firmicutes	c__Bacilli	o__Bacillales	f__Paenibacillaceae	g__Paenibacillus	s__Paenibacillus apiarius	22	15		1	1	1	2					1
GCF_010686645.1	189691	Contig	k__Bacteria	p__Firmicutes	c__Bacilli	o__Bacillales	f__Paenibacillaceae	g__Paenibacillus	s__Paenibacillus elgii	22	12	1	2	1				1			1							1				1														1
GCF_013266915.1	130049	Scaffold	k__Bacteria	p__Firmicutes	c__Bacilli	o__Bacillales	f__Paenibacillaceae	g__Paenibacillus	s__Paenibacillus dendritiformis	22	11		2								3		1					1											1				1
GCF_013345725.1	1406	Contig	k__Bacteria	p__Firmicutes	c__Bacilli	o__Bacillales	f__Paenibacillaceae	g__Paenibacillus	s__Paenibacillus polymyxa	22	12		1	1	1	2					2		1		1
GCF_013345985.1	1406	Contig	k__Bacteria	p__Firmicutes	c__Bacilli	o__Bacillales	f__Paenibacillaceae	g__Paenibacillus	s__Paenibacillus polymyxa	22	12		1	1	1	2					2		1		1
GCF_013346045.1	1406	Contig	k__Bacteria	p__Firmicutes	c__Bacilli	o__Bacillales	f__Paenibacillaceae	g__Paenibacillus	s__Paenibacillus polymyxa	22	12		1	1	1	2					2		1		1
GCF_000283315.1	1196323	Contig	k__Bacteria	p__Firmicutes	c__Bacilli	o__Bacillales	f__Paenibacillaceae	g__Paenibacillus	s__Paenibacillus sp. OSY-SE	21	12		2	1		1				1	1							1
GCF_000442535.1	1117109	Contig	k__Bacteria	p__Firmicutes	c__Bacilli	o__Bacillales	f__Paenibacillaceae	g__Paenibacillus	s__Paenibacillus alvei	21	11	1	1	1			1				1																						1
GCF_000686865.1	1449062	Scaffold	k__Bacteria	p__Firmicutes	c__Bacilli	o__Bacillales	f__Paenibacillaceae	g__Paenibacillus	s__Paenibacillus sp. UNC217MF	21	13		1	1							1																						1
GCF_001680695.1	1849249	Contig	k__Bacteria	p__Firmicutes	c__Bacilli	o__Bacillales	f__Paenibacillaceae	g__Paenibacillus	s__Paenibacillus sp. KS1	21	12		3	1																													1
GCF_002894905.1	357385	Scaffold	k__Bacteria	p__Firmicutes	c__Bacilli	o__Bacillales	f__Paenibacillaceae	g__Paenibacillus	s__Paenibacillus sp. F4	21	12		1	1	1	2			1		2		1
GCF_002975315.1	1848709	Scaffold	k__Bacteria	p__Firmicutes	c__Bacilli	o__Bacillales	f__Paenibacillaceae	g__Paenibacillus	s__Paenibacillus sp. MYb63	21	2	1		1	2	1		2	1	3	1		3	1																					1
GCF_003851045.1	1117987	Scaffold	k__Bacteria	p__Firmicutes	c__Bacilli	o__Bacillales	f__Paenibacillaceae	g__Paenibacillus	s__Paenibacillus sp. 598K	21	8	3		1	1			1	2		1		1												1								1
GCF_004000825.1	1220566	Contig	k__Bacteria	p__Firmicutes	c__Bacilli	o__Bacillales	f__Paenibacillaceae	g__Paenibacillus	s__Paenibacillus kobensis	21	6	2		1	1	1		1	1		1		1	1											1
GCF_011009465.1	44250	Scaffold	k__Bacteria	p__Firmicutes	c__Bacilli	o__Bacillales	f__Paenibacillaceae	g__Paenibacillus	s__Paenibacillus alvei	21	12		3	1	1	1					1																						1
GCF_017589695.1	1406	Scaffold	k__Bacteria	p__Firmicutes	c__Bacilli	o__Bacillales	f__Paenibacillaceae	g__Paenibacillus	s__Paenibacillus polymyxa	21	12		1	1	1	3					1		1																									1
GCF_000187665.3	741161	Contig	k__Bacteria	p__Firmicutes	c__Bacilli	o__Bacillales	f__Paenibacillaceae	g__Paenibacillus	s__Paenibacillus larvae	20	3		1	8	1	2					1														1
GCF_000214295.1	944559	Contig	k__Bacteria	p__Firmicutes	c__Bacilli	o__Bacillales	f__Paenibacillaceae	g__Paenibacillus	s__Paenibacillus sp. HGF7	20	9	1		2				1			2				1			1							1										1
GCF_000224945.1	1073571	Contig	k__Bacteria	p__Firmicutes	c__Bacilli	o__Bacillales	f__Paenibacillaceae	g__Paenibacillus	s__Paenibacillus riograndensis	20	9		3							4			1																						3
GCF_000478765.1	1389415	Contig	k__Bacteria	p__Proteobacteria	c__Gammaproteobacteria	o__Enterobacterales	f__Morganellaceae	g__Photorhabdus	s__Photorhabdus temperata	67	48			2	8		1								1								1							1			1
GCF_000826725.2	1429883	Contig	k__Bacteria	p__Proteobacteria	c__Gammaproteobacteria	o__Enterobacterales	f__Morganellaceae	g__Photorhabdus	s__Photorhabdus luminescens	52	35	1	3	1	3		1		1						1	1							2							1			1
GCF_000798635.1	1429884	Contig	k__Bacteria	p__Proteobacteria	c__Gammaproteobacteria	o__Enterobacterales	f__Morganellaceae	g__Photorhabdus	s__Photorhabdus luminescens	51	30	1	3	1	6		1		2						1	1							2							1			1
GCF_000931955.2	29488	Contig	k__Bacteria	p__Proteobacteria	c__Gammaproteobacteria	o__Enterobacterales	f__Morganellaceae	g__Photorhabdus	s__Photorhabdus luminescens	51	30	1	4	1	5		1		2						1								2		1					1			1
GCF_018448935.1	1208607	Scaffold	k__Bacteria	p__Proteobacteria	c__Gammaproteobacteria	o__Enterobacterales	f__Morganellaceae	g__Photorhabdus	s__Photorhabdus noenieputensis	42	26	1	3	2	3		1		1						1	1														1			1
GCF_011189495.1	1123042	Scaffold	k__Bacteria	p__Proteobacteria	c__Gammaproteobacteria	o__Enterobacterales	f__Morganellaceae	g__Photorhabdus	s__Photorhabdus stackebrandtii	38	25			1	3		1				1				1						1					1				1
GCF_002969055.1	29488	Contig	k__Bacteria	p__Proteobacteria	c__Gammaproteobacteria	o__Enterobacterales	f__Morganellaceae	g__Photorhabdus	s__Photorhabdus luminescens	36	21	1	3	1			1		1						1	1							2										1
GCF_001854735.1	574560	Contig	k__Bacteria	p__Proteobacteria	c__Gammaproteobacteria	o__Enterobacterales	f__Morganellaceae	g__Photorhabdus	s__Photorhabdus temperata	35	22	1	1	1	2		1								1	1							1			1				1
GCF_011189505.1	1004159	Scaffold	k__Bacteria	p__Proteobacteria	c__Gammaproteobacteria	o__Enterobacterales	f__Morganellaceae	g__Photorhabdus	s__Photorhabdus tasmaniensis	35	19		2	1	3		1								1								1		1					1			1
GCF_004348755.1	2100166	Scaffold	k__Bacteria	p__Proteobacteria	c__Gammaproteobacteria	o__Enterobacterales	f__Morganellaceae	g__Photorhabdus	s__Photorhabdus khanii	33	19		1	1	1		1								1								1		1	1			1	1
GCF_002968975.1	29488	Scaffold	k__Bacteria	p__Proteobacteria	c__Gammaproteobacteria	o__Enterobacterales	f__Morganellaceae	g__Photorhabdus	s__Photorhabdus luminescens	31	14	2	3	1	3		1		1						1	1							1							1
GCF_018448885.1	1004165	Scaffold	k__Bacteria	p__Proteobacteria	c__Gammaproteobacteria	o__Enterobacterales	f__Morganellaceae	g__Photorhabdus	s__Photorhabdus caribbeanensis	31	16		3	1	1		1		1				1		1								1		1								1
GCF_004348775.1	2100167	Scaffold	k__Bacteria	p__Proteobacteria	c__Gammaproteobacteria	o__Enterobacterales	f__Morganellaceae	g__Photorhabdus	s__Photorhabdus luminescens	30	17	2	3	2					1		1				1								1							1			1
GCF_002968995.1	29488	Contig	k__Bacteria	p__Proteobacteria	c__Gammaproteobacteria	o__Enterobacterales	f__Morganellaceae	g__Photorhabdus	s__Photorhabdus luminescens	27	13	1	4	2					1						1	1							1							1			1
GCF_002969005.1	29488	Scaffold	k__Bacteria	p__Proteobacteria	c__Gammaproteobacteria	o__Enterobacterales	f__Morganellaceae	g__Photorhabdus	s__Photorhabdus luminescens	27	12	1	3	1	1		1		1						2								1		1					1
GCF_011174915.1	2100168	Scaffold	k__Bacteria	p__Proteobacteria	c__Gammaproteobacteria	o__Enterobacterales	f__Morganellaceae	g__Photorhabdus	s__Photorhabdus sp. RW14-46	27	12	1	1	2					1				1		1								2						1	1
GCF_018448965.1	1004166	Scaffold	k__Bacteria	p__Proteobacteria	c__Gammaproteobacteria	o__Enterobacterales	f__Morganellaceae	g__Photorhabdus	s__Photorhabdus hainanensis	27	12	2	3	1	1		1		1						1								1		1					1			1
GCF_002204205.1	29488	Contig	k__Bacteria	p__Proteobacteria	c__Gammaproteobacteria	o__Enterobacterales	f__Morganellaceae	g__Photorhabdus	s__Photorhabdus luminescens	26	14	2	3	1					1		1				1								1							1			1
GCF_003287575.1	2029685	Contig	k__Bacteria	p__Proteobacteria	c__Gammaproteobacteria	o__Enterobacterales	f__Morganellaceae	g__Photorhabdus	s__Photorhabdus laumondii	26	14	1	2	1					1						1								1							1
GCF_003287645.1	2029690	Scaffold	k__Bacteria	p__Proteobacteria	c__Gammaproteobacteria	o__Enterobacterales	f__Morganellaceae	g__Photorhabdus	s__Photorhabdus sp. S7-51	26	12	1	2	2					1						1								1							1
GCF_003287655.1	2029689	Scaffold	k__Bacteria	p__Proteobacteria	c__Gammaproteobacteria	o__Enterobacterales	f__Morganellaceae	g__Photorhabdus	s__Photorhabdus sp. S14-60	26	12	1	2	2					1						1								1							1
GCF_006239335.1	1173677	Contig	k__Bacteria	p__Proteobacteria	c__Gammaproteobacteria	o__Enterobacterales	f__Morganellaceae	g__Photorhabdus	s__Photorhabdus luminescens	26	14	1	2	1	2				1		1				1								1							1			1
GCF_009428945.1	1004150	Contig	k__Bacteria	p__Proteobacteria	c__Gammaproteobacteria	o__Enterobacterales	f__Morganellaceae	g__Photorhabdus	s__Photorhabdus khanii	26	15	1	1	1			1								1								1		1	1				1
GCF_018448905.1	880156	Scaffold	k__Bacteria	p__Proteobacteria	c__Gammaproteobacteria	o__Enterobacterales	f__Morganellaceae	g__Photorhabdus	s__Photorhabdus heterorhabditis	26	18		1	1			1								1															1			1
GCF_000767775.1	29488	Scaffold	k__Bacteria	p__Proteobacteria	c__Gammaproteobacteria	o__Enterobacterales	f__Morganellaceae	g__Photorhabdus	s__Photorhabdus luminescens	25	12	1	3	1			1		1						1								1		1					1			1
GCF_003287585.1	2029684	Scaffold	k__Bacteria	p__Proteobacteria	c__Gammaproteobacteria	o__Enterobacterales	f__Morganellaceae	g__Photorhabdus	s__Photorhabdus sp. S10-54	25	11	1	2	4	1				1						1															1			1
GCF_003287635.1	2029680	Scaffold	k__Bacteria	p__Proteobacteria	c__Gammaproteobacteria	o__Enterobacterales	f__Morganellaceae	g__Photorhabdus	s__Photorhabdus sp. HUG-39	25	9	2	2	2	1				1						1															1			1
GCF_003287665.1	2029688	Scaffold	k__Bacteria	p__Proteobacteria	c__Gammaproteobacteria	o__Enterobacterales	f__Morganellaceae	g__Photorhabdus	s__Photorhabdus sp. S15-56	25	11	1	2	2					1						1								1							1
GCF_003287715.1	2029683	Scaffold	k__Bacteria	p__Proteobacteria	c__Gammaproteobacteria	o__Enterobacterales	f__Morganellaceae	g__Photorhabdus	s__Photorhabdus sp. S9-53	25	11	1	2	4	1				1						1															1			1
GCF_003287725.1	2029682	Scaffold	k__Bacteria	p__Proteobacteria	c__Gammaproteobacteria	o__Enterobacterales	f__Morganellaceae	g__Photorhabdus	s__Photorhabdus sp. S8-52	25	11	1	2	4	1				1						1															1			1
GCF_003287735.1	2029681	Scaffold	k__Bacteria	p__Proteobacteria	c__Gammaproteobacteria	o__Enterobacterales	f__Morganellaceae	g__Photorhabdus	s__Photorhabdus bodei	25	12	1	2	1	1				1						1															1			1
GCF_003545805.1	2019570	Contig	k__Bacteria	p__Proteobacteria	c__Gammaproteobacteria	o__Enterobacterales	f__Morganellaceae	g__Photorhabdus	s__Photorhabdus sp. CRCIA-P01	25	9	1	1	3	2				1						1	1						1	1
GCF_010119635.1	141679	Scaffold	k__Bacteria	p__Proteobacteria	c__Gammaproteobacteria	o__Enterobacterales	f__Morganellaceae	g__Photorhabdus	s__Photorhabdus laumondii	25	10	1	1	2	1				1						1								1							1
GCF_010119645.1	2029681	Scaffold	k__Bacteria	p__Proteobacteria	c__Gammaproteobacteria	o__Enterobacterales	f__Morganellaceae	g__Photorhabdus	s__Photorhabdus bodei	25	12	1	2	1	1				1						1															1			1
GCF_010119675.1	2029681	Scaffold	k__Bacteria	p__Proteobacteria	c__Gammaproteobacteria	o__Enterobacterales	f__Morganellaceae	g__Photorhabdus	s__Photorhabdus bodei	25	12	1	2	1	1				1						1															1			1
GCF_010119855.1	230088	Scaffold	k__Bacteria	p__Proteobacteria	c__Gammaproteobacteria	o__Enterobacterales	f__Morganellaceae	g__Photorhabdus	s__Photorhabdus kayaii	25	9	2	2	2	1				1						1															1			1
GCF_011189575.1	471575	Scaffold	k__Bacteria	p__Proteobacteria	c__Gammaproteobacteria	o__Enterobacterales	f__Morganellaceae	g__Photorhabdus	s__Photorhabdus cinerea	25	12		1	1	2		1						1		1															1
GCF_018448925.1	171438	Scaffold	k__Bacteria	p__Proteobacteria	c__Gammaproteobacteria	o__Enterobacterales	f__Morganellaceae	g__Photorhabdus	s__Photorhabdus akhurstii	25	10	1	2	1	1		1		1						1								1		1				1	1			1
GCF_900102985.1	29488	Scaffold	k__Bacteria	p__Proteobacteria	c__Gammaproteobacteria	o__Enterobacterales	f__Morganellaceae	g__Photorhabdus	s__Photorhabdus luminescens	25	10	1	3	1	1			1	1					1	1								1		1					1
GCF_001280945.1	880156	Contig	k__Bacteria	p__Proteobacteria	c__Gammaproteobacteria	o__Enterobacterales	f__Morganellaceae	g__Photorhabdus	s__Photorhabdus heterorhabditis	24	15			1	1		1								1							1								1			1
GCF_003287555.1	2029687	Scaffold	k__Bacteria	p__Proteobacteria	c__Gammaproteobacteria	o__Enterobacterales	f__Morganellaceae	g__Photorhabdus	s__Photorhabdus sp. S5P8-50	24	9	1	2	2	1				1				1		1								1							1
GCF_003287565.1	2029686	Scaffold	k__Bacteria	p__Proteobacteria	c__Gammaproteobacteria	o__Enterobacterales	f__Morganellaceae	g__Photorhabdus	s__Photorhabdus sp. S12-55	24	9	1	2	2	1				1				1		1								1							1
GCF_010119735.1	141679	Scaffold	k__Bacteria	p__Proteobacteria	c__Gammaproteobacteria	o__Enterobacterales	f__Morganellaceae	g__Photorhabdus	s__Photorhabdus laumondii	24	9	1	2	2	1				1				1		1								1							1
GCF_010119785.1	2029681	Scaffold	k__Bacteria	p__Proteobacteria	c__Gammaproteobacteria	o__Enterobacterales	f__Morganellaceae	g__Photorhabdus	s__Photorhabdus bodei	24	11	1	2	1	1				1						1															1			1
GCF_010119865.1	141679	Scaffold	k__Bacteria	p__Proteobacteria	c__Gammaproteobacteria	o__Enterobacterales	f__Morganellaceae	g__Photorhabdus	s__Photorhabdus laumondii	24	9	1	2	2	1				1				1		1								1							1
GCF_010119885.1	141679	Scaffold	k__Bacteria	p__Proteobacteria	c__Gammaproteobacteria	o__Enterobacterales	f__Morganellaceae	g__Photorhabdus	s__Photorhabdus laumondii	24	9	1	2	2	1				1				1		1								1							1
GCF_013277735.1	2805094	Contig	k__Bacteria	p__Proteobacteria	c__Gammaproteobacteria	o__Enterobacterales	f__Morganellaceae	g__Photorhabdus	s__Photorhabdus heterorhabditis	24	15		1		1		1								1								1							1			1
GCF_001010285.1	230089	Complete Genome	k__Bacteria	p__Proteobacteria	c__Gammaproteobacteria	o__Enterobacterales	f__Morganellaceae	g__Photorhabdus	s__Photorhabdus thracensis	23	9		1	2			1								1											1				1
GCF_001083805.1	171439	Contig	k__Bacteria	p__Proteobacteria	c__Gammaproteobacteria	o__Enterobacterales	f__Morganellaceae	g__Photorhabdus	s__Photorhabdus luminescens	23	9	1	3	1				1	1					1	1								1		1					1
GCF_004365015.1	574560	Contig	k__Bacteria	p__Proteobacteria	c__Gammaproteobacteria	o__Enterobacterales	f__Morganellaceae	g__Photorhabdus	s__Photorhabdus temperata	23	10		2	1			1								1								1		1					1			1
GCF_010119695.1	141679	Scaffold	k__Bacteria	p__Proteobacteria	c__Gammaproteobacteria	o__Enterobacterales	f__Morganellaceae	g__Photorhabdus	s__Photorhabdus laumondii	23	9	1	1	2					1						1								1							1
GCF_010119745.1	141679	Scaffold	k__Bacteria	p__Proteobacteria	c__Gammaproteobacteria	o__Enterobacterales	f__Morganellaceae	g__Photorhabdus	s__Photorhabdus laumondii	23	9	1	1	2					1						1								1							1
GCF_010119775.1	141679	Scaffold	k__Bacteria	p__Proteobacteria	c__Gammaproteobacteria	o__Enterobacterales	f__Morganellaceae	g__Photorhabdus	s__Photorhabdus laumondii	23	9	1	1	2					1						1								1							1
GCF_010119795.1	141679	Scaffold	k__Bacteria	p__Proteobacteria	c__Gammaproteobacteria	o__Enterobacterales	f__Morganellaceae	g__Photorhabdus	s__Photorhabdus laumondii	23	9	1	1	2					1						1								1							1
GCF_010119835.1	141679	Scaffold	k__Bacteria	p__Proteobacteria	c__Gammaproteobacteria	o__Enterobacterales	f__Morganellaceae	g__Photorhabdus	s__Photorhabdus laumondii	23	9	1	1	2					1						1								1							1
GCF_000196155.1	243265	Complete Genome	k__Bacteria	p__Proteobacteria	c__Gammaproteobacteria	o__Enterobacterales	f__Morganellaceae	g__Photorhabdus	s__Photorhabdus laumondii	22	8	1	1	2					1						1								1							1
GCF_001620335.1	141679	Complete Genome	k__Bacteria	p__Proteobacteria	c__Gammaproteobacteria	o__Enterobacterales	f__Morganellaceae	g__Photorhabdus	s__Photorhabdus laumondii	22	8	1	1	2					1						1								1							1
GCF_001684335.1	1851568	Scaffold	k__Bacteria	p__Proteobacteria	c__Gammaproteobacteria	o__Enterobacterales	f__Morganellaceae	g__Photorhabdus	s__Photorhabdus namnaonensis	22	10	1	3	1					1						1	1							1							1			1
GCF_003343225.1	141679	Complete Genome	k__Bacteria	p__Proteobacteria	c__Gammaproteobacteria	o__Enterobacterales	f__Morganellaceae	g__Photorhabdus	s__Photorhabdus laumondii	22	7	1	2	2					1				1		1								1							1
GCF_003343245.1	141679	Complete Genome	k__Bacteria	p__Proteobacteria	c__Gammaproteobacteria	o__Enterobacterales	f__Morganellaceae	g__Photorhabdus	s__Photorhabdus laumondii	22	8	1	1	2					1						1								1							1
GCF_008370335.1	880156	Contig	k__Bacteria	p__Proteobacteria	c__Gammaproteobacteria	o__Enterobacterales	f__Morganellaceae	g__Photorhabdus	s__Photorhabdus heterorhabditis	22	14		1	1			1								1															1			1
GCF_019090985.1	171438	Complete Genome	k__Bacteria	p__Proteobacteria	c__Gammaproteobacteria	o__Enterobacterales	f__Morganellaceae	g__Photorhabdus	s__Photorhabdus akhurstii	22	8	1	4	1			1		1						1	1							1							1			1
GCF_000196475.1	291112	Complete Genome	k__Bacteria	p__Proteobacteria	c__Gammaproteobacteria	o__Enterobacterales	f__Morganellaceae	g__Photorhabdus	s__Photorhabdus asymbiotica	20	7		4				1						1		1											1				1
GCF_000517265.1	1004151	Scaffold	k__Bacteria	p__Proteobacteria	c__Gammaproteobacteria	o__Enterobacterales	f__Morganellaceae	g__Photorhabdus	s__Photorhabdus khanii	20	9	1	1	1			1								1								1		1	1				1
GCF_000711895.1	1122960	Scaffold	k__Bacteria	p__Proteobacteria	c__Gammaproteobacteria	o__Enterobacterales	f__Morganellaceae	g__Photorhabdus	s__Photorhabdus australis	20	8		3	1			1						1		1											1				1			1
GCF_001696805.1	2805096	Scaffold	k__Bacteria	p__Proteobacteria	c__Gammaproteobacteria	o__Enterobacterales	f__Morganellaceae	g__Photorhabdus	s__Photorhabdus australis	20	7	1	3	1			1								1											1			1	1			1
GCF_003634575.1	291112	Contig	k__Bacteria	p__Proteobacteria	c__Gammaproteobacteria	o__Enterobacterales	f__Morganellaceae	g__Photorhabdus	s__Photorhabdus asymbiotica	20	7		4				1						1		1											1				1
GCF_000716755.1	103733	Contig	k__Bacteria	p__Actinobacteria	c__Actinomycetia	o__Pseudonocardiales	f__Pseudonocardiaceae	g__Saccharothrix	s__Saccharothrix syringae	57	7	4	1	1		8	10		1										1					2		1								3		2			2
GCF_009498035.1	103733	Complete Genome	k__Bacteria	p__Actinobacteria	c__Actinomycetia	o__Pseudonocardiales	f__Pseudonocardiaceae	g__Saccharothrix	s__Saccharothrix syringae	50	6	4		1		7	5		1										1					2		1								3		2			1
GCF_000955975.1	1427391	Contig	k__Bacteria	p__Actinobacteria	c__Actinomycetia	o__Pseudonocardiales	f__Pseudonocardiaceae	g__Saccharothrix	s__Saccharothrix sp. ST-888	49	5	5	2	1	2	2	16	1	1																	2	1							1	1				1
GCF_009769385.1	2593674	Scaffold	k__Bacteria	p__Actinobacteria	c__Actinomycetia	o__Pseudonocardiales	f__Pseudonocardiaceae	g__Saccharothrix	s__Saccharothrix deserti	47	6	5	3	2	3	4	11		1						2									1			1					1							2
GCF_001280085.1	1415542	Contig	k__Bacteria	p__Actinobacteria	c__Actinomycetia	o__Pseudonocardiales	f__Pseudonocardiaceae	g__Saccharothrix	s__Saccharothrix sp. NRRL B-16348	43	5	5	1	2	1	3	8	1	1				1									1		1			1									1			1
GCF_001905065.1	1835005	Scaffold	k__Bacteria	p__Actinobacteria	c__Actinomycetia	o__Pseudonocardiales	f__Pseudonocardiaceae	g__Saccharothrix	s__Saccharothrix sp. CB00851	43	9	5	3	2	2	4	4		1															1			1			1						1			1
GCF_000716595.1	1463825	Contig	k__Bacteria	p__Actinobacteria	c__Actinomycetia	o__Pseudonocardiales	f__Pseudonocardiaceae	g__Saccharothrix	s__Saccharothrix sp. NRRL B-16314	39	3	4	3	1	1	2	9		1										1					2	1		2		1
GCF_014205015.1	1105145	Contig	k__Bacteria	p__Actinobacteria	c__Actinomycetia	o__Pseudonocardiales	f__Pseudonocardiaceae	g__Saccharothrix	s__Saccharothrix ecbatanensis	39	8	4	2	2	2	3	1		1			1									1			1			1
GCF_003014735.1	1280637	Contig	k__Bacteria	p__Actinobacteria	c__Actinomycetia	o__Pseudonocardiales	f__Pseudonocardiaceae	g__Saccharothrix	s__Saccharothrix carnea	35	6	3	1	1	2	4	4		1												1			1			1					1							1
GCF_003752005.1	103734	Contig	k__Bacteria	p__Actinobacteria	c__Actinomycetia	o__Pseudonocardiales	f__Pseudonocardiaceae	g__Saccharothrix	s__Saccharothrix texasensis	35	3	5	1	1	2	2	5	1	1						1									1			1					1		1		1
GCF_003634935.1	2072	Contig	k__Bacteria	p__Actinobacteria	c__Actinomycetia	o__Pseudonocardiales	f__Pseudonocardiaceae	g__Saccharothrix	s__Saccharothrix australiensis	33	1	5		1	3	3	4																	1								1		1
GCF_006716745.1	571190	Contig	k__Bacteria	p__Actinobacteria	c__Actinomycetia	o__Pseudonocardiales	f__Pseudonocardiaceae	g__Saccharothrix	s__Saccharothrix saharensis	32	3	5	1	2	1	2	3	1	1															1			1
GCF_014203665.1	1051531	Scaffold	k__Bacteria	p__Actinobacteria	c__Actinomycetia	o__Pseudonocardiales	f__Pseudonocardiaceae	g__Saccharothrix	s__Saccharothrix tamanrassetensis	32	3	5	2	1	3	4	1								2				1	1				1										1					1
GCF_000328705.1	1179773	Complete Genome	k__Bacteria	p__Actinobacteria	c__Actinomycetia	o__Pseudonocardiales	f__Pseudonocardiaceae	g__Saccharothrix	s__Saccharothrix espanaensis	31	4	5	2	1	2	3											1				1		1	1
GCF_016695385.1	2781735	Complete Genome	k__Bacteria	p__Actinobacteria	c__Actinomycetia	o__Pseudonocardiales	f__Pseudonocardiaceae	g__Saccharothrix	s__Saccharothrix sp. 6-C	31	3	4	1	1	1	3	5	1	1						1									1			1					1				1
GCF_014648515.1	33919	Scaffold	k__Bacteria	p__Actinobacteria	c__Actinomycetia	o__Pseudonocardiales	f__Pseudonocardiaceae	g__Saccharothrix	s__Saccharothrix coeruleofusca	30	8	2	2	1		3	2	1												1				2		1									1				2
GCF_014203755.1	413306	Contig	k__Bacteria	p__Actinobacteria	c__Actinomycetia	o__Pseudonocardiales	f__Pseudonocardiaceae	g__Saccharothrix	s__Saccharothrix violaceirubra	29	3	3	1	1		3	2		1				3						1					2								1							1
GCF_003634995.1	543527	Contig	k__Bacteria	p__Actinobacteria	c__Actinomycetia	o__Pseudonocardiales	f__Pseudonocardiaceae	g__Saccharothrix	s__Saccharothrix variisporea	28	5	4	1	1	1	3	3																	1										2
GCF_016907655.1	173560	Contig	k__Bacteria	p__Actinobacteria	c__Actinomycetia	o__Pseudonocardiales	f__Pseudonocardiaceae	g__Saccharothrix	s__Saccharothrix algeriensis	28	3	4		1	2	3	2	1					2								1			2		1	1			1				1
GCF_017876325.1	33919	Contig	k__Bacteria	p__Actinobacteria	c__Actinomycetia	o__Pseudonocardiales	f__Pseudonocardiaceae	g__Saccharothrix	s__Saccharothrix coeruleofusca	23	3	2	2	1		3	1	1												1				2		1			1										2
GCF_004138325.1	2502893	Scaffold	k__Bacteria	p__Bacteroidetes	c__Cytophagia	o__Cytophagales	f__Cytophagaceae	g__Spirosoma	s__Spirosoma sordidisoli	11		2	1	3	1			1					1						1
GCF_014282255.1	2585773	Contig	k__Bacteria	p__Bacteroidetes	c__Cytophagia	o__Cytophagales	f__Cytophagaceae	g__Spirosoma	s__Spirosoma utsteinense	11		3	3	1	1			1				1	1
GCF_014282275.1	2585773	Contig	k__Bacteria	p__Bacteroidetes	c__Cytophagia	o__Cytophagales	f__Cytophagaceae	g__Spirosoma	s__Spirosoma utsteinense	11		3	3	1	1			1				1	1
GCF_002006735.1	1955701	Contig	k__Bacteria	p__Bacteroidetes	c__Cytophagia	o__Cytophagales	f__Cytophagaceae	g__Spirosoma	s__Spirosoma sp. 209	10		2		2	1			1					1						1
GCF_005870035.1	1884249	Scaffold	k__Bacteria	p__Bacteroidetes	c__Cytophagia	o__Cytophagales	f__Cytophagaceae	g__Spirosoma	s__Spirosoma lacussanchae	10		2	1	4				1					1						1
GCF_006965485.1	2520506	Complete Genome	k__Bacteria	p__Bacteroidetes	c__Cytophagia	o__Cytophagales	f__Cytophagaceae	g__Spirosoma	s__Spirosoma sp. KCTC 42546	10	1	2	1	2	1			1					1
GCF_000974425.1	1379870	Complete Genome	k__Bacteria	p__Bacteroidetes	c__Cytophagia	o__Cytophagales	f__Cytophagaceae	g__Spirosoma	s__Spirosoma radiotolerans	9		2	3	1		1		1					1
GCF_002831565.1	2057025	Complete Genome	k__Bacteria	p__Bacteroidetes	c__Cytophagia	o__Cytophagales	f__Cytophagaceae	g__Spirosoma	s__Spirosoma pollinicola	9		2	3		2			1					1
GCF_010233585.1	2666025	Chromosome	k__Bacteria	p__Bacteroidetes	c__Cytophagia	o__Cytophagales	f__Cytophagaceae	g__Spirosoma	s__Spirosoma endbachense	9		2	1					1				1	2										1		1
GCF_010435915.1	1968276	Contig	k__Bacteria	p__Bacteroidetes	c__Cytophagia	o__Cytophagales	f__Cytophagaceae	g__Spirosoma	s__Spirosoma terrae	9		2	1	1		1		1					1												1
GCF_000374085.1	1123278	Scaffold	k__Bacteria	p__Bacteroidetes	c__Cytophagia	o__Cytophagales	f__Cytophagaceae	g__Spirosoma	s__Spirosoma spitsbergense	8		2	1			1		2					1						1
GCF_001988955.1	1178516	Complete Genome	k__Bacteria	p__Bacteroidetes	c__Cytophagia	o__Cytophagales	f__Cytophagaceae	g__Spirosoma	s__Spirosoma montaniterrae	8		2	1	2		2		1
GCF_011604685.1	2692134	Complete Genome	k__Bacteria	p__Bacteroidetes	c__Cytophagia	o__Cytophagales	f__Cytophagaceae	g__Spirosoma	s__Spirosoma aureum	8		2	1					1				1	2												1
GCF_014699035.1	2771355	Contig	k__Bacteria	p__Bacteroidetes	c__Cytophagia	o__Cytophagales	f__Cytophagaceae	g__Spirosoma	s__Spirosoma sp. BT704	8		2		2		1		1					1		1
GCF_014117325.1	2710596	Complete Genome	k__Bacteria	p__Bacteroidetes	c__Cytophagia	o__Cytophagales	f__Cytophagaceae	g__Spirosoma	s__Spirosoma sp. PL0136	7	1	2	1	1	1			1
GCF_900230225.1	1597977	Scaffold	k__Bacteria	p__Bacteroidetes	c__Cytophagia	o__Cytophagales	f__Cytophagaceae	g__Spirosoma	s__Spirosoma fluviale	7		2		1	1			1			1		1
GCF_000374025.1	1123277	Scaffold	k__Bacteria	p__Bacteroidetes	c__Cytophagia	o__Cytophagales	f__Cytophagaceae	g__Spirosoma	s__Spirosoma panaciterrae	6		2	1	2				1
GCF_000374065.1	1123276	Scaffold	k__Bacteria	p__Bacteroidetes	c__Cytophagia	o__Cytophagales	f__Cytophagaceae	g__Spirosoma	s__Spirosoma luteum	6		2	1					1											2
GCF_009754945.1	2682092	Contig	k__Bacteria	p__Bacteroidetes	c__Cytophagia	o__Cytophagales	f__Cytophagaceae	g__Spirosoma	s__Spirosoma sp. HMF4905	6		2	1	1		1		1
GCF_010747415.1	1987381	Contig	k__Bacteria	p__Bacteroidetes	c__Cytophagia	o__Cytophagales	f__Cytophagaceae	g__Spirosoma	s__Spirosoma agri	6		2	1					1					1												1
GCF_900112365.1	662367	Scaffold	k__Bacteria	p__Bacteroidetes	c__Cytophagia	o__Cytophagales	f__Cytophagaceae	g__Spirosoma	s__Spirosoma endophyticum	6		2		1	1			1							1
GCF_002056795.1	1211326	Complete Genome	k__Bacteria	p__Bacteroidetes	c__Cytophagia	o__Cytophagales	f__Cytophagaceae	g__Spirosoma	s__Spirosoma aerolatum	5		2	1					1															1
GCF_002067135.1	564064	Complete Genome	k__Bacteria	p__Bacteroidetes	c__Cytophagia	o__Cytophagales	f__Cytophagaceae	g__Spirosoma	s__Spirosoma rigui	5		2	1					1				1
GCF_003002825.1	1469603	Contig	k__Bacteria	p__Bacteroidetes	c__Cytophagia	o__Cytophagales	f__Cytophagaceae	g__Spirosoma	s__Spirosoma oryzae	5		2	1	1				1
GCF_012849055.1	2728024	Complete Genome	k__Bacteria	p__Bacteroidetes	c__Cytophagia	o__Cytophagales	f__Cytophagaceae	g__Spirosoma	s__Spirosoma sp. CJU-R4	5	1	2	1					1
GCF_013127955.1	2735870	Complete Genome	k__Bacteria	p__Bacteroidetes	c__Cytophagia	o__Cytophagales	f__Cytophagaceae	g__Spirosoma	s__Spirosoma taeanense	4		2	1					1
GCF_013375035.1	2745947	Complete Genome	k__Bacteria	p__Bacteroidetes	c__Cytophagia	o__Cytophagales	f__Cytophagaceae	g__Spirosoma	s__Spirosoma sp. KUDC1026	4		2	1					1
GCF_014222125.1	2681316	Scaffold	k__Bacteria	p__Cyanobacteria	c__unclassified Cyanobacteria class	o__Nostocales	f__Nostocaceae	g__Trichormus	s__Trichormus variabilis	29	5	4	4	1	2	1	1		2			2					1		1						1			1						1
GCF_014222225.1	2681317	Scaffold	k__Bacteria	p__Cyanobacteria	c__unclassified Cyanobacteria class	o__Nostocales	f__Nostocaceae	g__Trichormus	s__Trichormus variabilis	25	5	4	4	1	1	1			2			2					1								1
GCF_014222135.1	2681314	Scaffold	k__Bacteria	p__Cyanobacteria	c__unclassified Cyanobacteria class	o__Nostocales	f__Nostocaceae	g__Trichormus	s__Trichormus variabilis	24	4	4	3	1	1	1			2			2					1		1						1
GCF_014222245.1	2681318	Scaffold	k__Bacteria	p__Cyanobacteria	c__unclassified Cyanobacteria class	o__Nostocales	f__Nostocaceae	g__Trichormus	s__Trichormus variabilis	22	5	3	2	1	1				2			2					1		1						1
GCF_014222145.1	2681313	Scaffold	k__Bacteria	p__Cyanobacteria	c__unclassified Cyanobacteria class	o__Nostocales	f__Nostocaceae	g__Trichormus	s__Trichormus variabilis	21	3	3	3	1	1	1			2			2					1		1						1
GCF_014222155.1	2681315	Scaffold	k__Bacteria	p__Cyanobacteria	c__unclassified Cyanobacteria class	o__Nostocales	f__Nostocaceae	g__Trichormus	s__Trichormus variabilis	20	2	3	3	1	1	1			2			2					1								1
GCF_000204075.1	240292	Complete Genome	k__Bacteria	p__Cyanobacteria	c__unclassified Cyanobacteria class	o__Nostocales	f__Nostocaceae	g__Trichormus	s__Trichormus variabilis	18	1	3	3	1	1	1			1			2					1								1
GCF_009856605.1	375899	Complete Genome	k__Bacteria	p__Cyanobacteria	c__unclassified Cyanobacteria class	o__Nostocales	f__Nostocaceae	g__Trichormus	s__Trichormus variabilis	18	1	3	3	1	1	1			1			2					1								1
GCF_014697165.1	1357506	Contig	k__Bacteria	p__Cyanobacteria	c__unclassified Cyanobacteria class	o__Nostocales	f__Nostocaceae	g__Trichormus	s__Trichormus variabilis	18	1	3	3	1	1	1			1			2					1								1
GCF_002368015.1	1973479	Chromosome	k__Bacteria	p__Cyanobacteria	c__unclassified Cyanobacteria class	o__Nostocales	f__Nostocaceae	g__Trichormus	s__Trichormus variabilis	16	1	4	1	1					1			2					1		1						1			1			1
GCF_014697155.1	2692886	Contig	k__Bacteria	p__Cyanobacteria	c__unclassified Cyanobacteria class	o__Nostocales	f__Nostocaceae	g__Trichormus	s__Trichormus variabilis	16	1	4	1	1					1			2					1		1						1			1			1
GCF_003991935.1	447716	Scaffold	k__Bacteria	p__Cyanobacteria	c__unclassified Cyanobacteria class	o__Nostocales	f__Nostocaceae	g__Trichormus	s__Trichormus variabilis	15	2	3	2									2					1				1				1					1		1		1
GCF_014698355.1	2692885	Contig	k__Bacteria	p__Cyanobacteria	c__unclassified Cyanobacteria class	o__Nostocales	f__Nostocaceae	g__Trichormus	s__Trichormus variabilis	15	2	3	2									2					1				1				1					1		1		1
GCF_001858025.1	1853259	Scaffold	k__Bacteria	p__Cyanobacteria	c__unclassified Cyanobacteria class	o__Nostocales	f__Nostocaceae	g__Trichormus	s__Trichormus sp. NMC-1	12	1	2	2									2					1				1											1		1
GCF_000196515.1	551115	Complete Genome	k__Bacteria	p__Cyanobacteria	c__unclassified Cyanobacteria class	o__Nostocales	f__Nostocaceae	g__Trichormus	s__Trichormus azollae	9	1	1			1							2					1								1					1				1
[truncated: 394 more columns]
