# Supplementary material for: Amplicon-based prediction of secondary metabolic potential of microbiomes facilitates natural product discovery
Source: Synth Syst Biotechnol. 2025 Nov 4;11:385–96. doi: 10.1016/j.synbio.2025.10.012 (PMC12637254; doi:10.1016/j.synbio.2025.10.012)
Supplement: Multimedia component 5 [file mmc5.xlsx]

## Sheet: Fig3 A-B
range	full_length_emp_prob	full_length_mean_float	full_length_mean_int	full_length_median_float	full_length_median_int	full_length_mp	full_length_pic	full_length_scp	full_length_subtree_average	V3_V4_emp_prob	V3_V4_mean_float	V3_V4_mean_int	V3_V4_median_float	V3_V4_median_int	V3_V4_mp	V3_V4_pic	V3_V4_scp	V3_V4_subtree_average
[0,1]	3605	3888	4070	4089	4089	3550	2936	2593	3262	3744	3822	3828	3821	3821	3495	3211	2886	3369
(1,5]	1202	1001	821	806	806	1321	1725	2099	1585	925	871	865	872	872	1196	1498	1836	1323
(5,inf]	181	110	108	104	104	117	327	296	141	149	129	129	129	129	127	109	96	126

## Sheet: Fig3 C-F
pident	range	emp_prob	mp	pic	scp	subtree_average	mean_float	mean_int	median_float	median_int
95-100	[0, 1]	3629	3374	3146	2844	3307	3717	3723	3716	3716
	(1, 5]	867	1144	1383	1702	1216	818	812	819	819
	(5, inf]	133	111	100	83	106	98	98	98	98
90-95	[0, 1]	54	55	34	18	37	59	59	59	59
	(1, 5]	29	30	54	67	47	26	26	26	26
	(5, inf]	10	8	5	8	9	8	8	8	8
80-90	[0, 1]	50	45	30	23	24	41	41	41	41
	(1, 5]	18	21	40	46	40	23	23	23	23
	(5, inf]	6	8	4	5	10	10	10	10	10
<80	[0, 1]	11	21	1	1	1	5	5	5	5
	(1, 5]	11	1	21	21	20	4	4	4	4
	(5, inf]	0	0	0	0	1	13	13	13	13
