# Supplementary material for: Amplicon-based prediction of secondary metabolic potential of microbiomes facilitates natural product discovery
Source: Synth Syst Biotechnol. 2025 Nov 4;11:385–96. doi: 10.1016/j.synbio.2025.10.012 (PMC12637254; doi:10.1016/j.synbio.2025.10.012)
Supplement: Multimedia component 6 [file mmc6.xlsx]

## Sheet: Fig6B
	PKSI	PKSother	NRPS	RiPPs	Saccharides	Terpene	PKS-NRP_Hybrids	Others
8-MC01-1	0.039974	0.092294	0.183981	0.206715	6.98142e-05	0.170341	0.0334933	0.273131
8-MC01-2	0.0925456	0.112982	0.156098	0.194454	0.000948847	0.154314	0.0280927	0.260565
8-MC01-3	0.10534	0.134444	0.145562	0.212174	0	0.119713	0.00875757	0.27401
8-MC01-4	0.0839486	0.112178	0.147096	0.19477	0	0.15102	0.0341953	0.276791
8-MC01-5	0.0678069	0.0921063	0.169591	0.202949	0.00123192	0.116806	0.0218666	0.327642
8-MC01-6	0.0811814	0.106989	0.162411	0.164654	0	0.143048	0.0137759	0.32794
8-MC02-2	0.0439035	0.0856014	0.173392	0.198714	0	0.158215	0.0361712	0.304003
8-MC02-3	0.133733	0.119881	0.144994	0.174615	0	0.164945	0.0359232	0.225908
8-MC02-4	0.0994381	0.134176	0.150698	0.201859	0	0.141588	0.0223973	0.249844
8-MC02-5	0.074634	0.119358	0.143972	0.185244	0.00152965	0.171409	0.0311967	0.272656
8-MC02-6	0.0915167	0.144029	0.141276	0.193119	0	0.152932	0.0201147	0.257013
8-MC04	0.065493	0.102249	0.176965	0.181154	0	0.146191	0.0135897	0.314359
S.2.1	0.0187278	0.0665475	0.153775	0.244225	0.000505635	0.153971	0.0402546	0.321993
S.2.2	0.0247272	0.0642613	0.147954	0.244369	0.00081457	0.155838	0.0505002	0.311537
S.2.3	0.0232791	0.0663674	0.147105	0.245769	0.000629695	0.149419	0.0402777	0.327153
S.4.1	0.0321233	0.0758674	0.152846	0.211203	0.000707535	0.183885	0.052695	0.290672
S.4.2	0.0291273	0.0698936	0.148108	0.228883	0.000282314	0.182731	0.0511905	0.289784
S.4.3	0.0313532	0.0748705	0.151087	0.223325	0.000428982	0.16679	0.0479602	0.304185
X.2.1	0.0187202	0.0478326	0.163271	0.263922	4.60675e-05	0.164885	0.0303596	0.310963
X.2.2	0.0205348	0.0597512	0.165616	0.261654	0.00142979	0.145239	0.0399097	0.305865
X.2.3	0.0186395	0.0462239	0.149626	0.273301	0.000582104	0.144917	0.0357166	0.330994
X.4.1	0.0258163	0.068206	0.143812	0.229146	0.00108887	0.160522	0.0430671	0.328342
X.4.2	0.0239414	0.063451	0.141171	0.236772	0.000974092	0.155119	0.0353653	0.343205
X.4.3	0.0240447	0.0536956	0.155518	0.243133	0.000636866	0.154534	0.0307685	0.33767
B3A-1	0.0253759	0.0826057	0.146464	0.22057	0.000758456	0.207782	0.0359304	0.280514
B3A-2	0.02452	0.0847184	0.14175	0.222126	0.000706061	0.198565	0.0352508	0.292364
B3A-3	0.0238431	0.0793226	0.144023	0.226216	0.00073375	0.202846	0.034919	0.288096

## Sheet: Fig6C
qseqid	sseqid	pident	lineage	sum	PKSI	PKSother	NRPS	RiPPs	Saccharides	Terpene	PKS-NRP_Hybrids	Others
7b18a17f3d8a2f40c7a756aa7111e6b2	refseq186007	84.709	p__Actinobacteria; g__Planobispora; s__Planobispora takensis	30	2	2	10	6	0	3	1	6
26c2230fdfddc556a1a9cc237a04edbf	refseq57647	92.841	p__Proteobacteria; g__Steroidobacter; s__Steroidobacter agaridevorans	13	0	0	3	6	0	1	0	3
9b9bf16416fccf0e8ab39e986b5758ab	refseq93763	95.612	p__Proteobacteria; g__Desulfosarcina; s__Desulfosarcina cetonica	11	0	2	0	1	0	0	0	8
40962ee035dc04521e4118788bd89ce3	refseq95516	94.931	p__Proteobacteria; g__Thiohalocapsa; s__Thiohalocapsa sp. ML1	10	0	0	3	3	0	3	0	1
c253ea5baea7a50305a135f280efc360	refseq84508	91.014	p__Proteobacteria; g__Sandaracinus; s__Sandaracinus amylolyticus	19	0	1	3	3	0	4	0	8
f8f55857de019206d32754d5d54cc80e	refseq84508	89.145	p__Proteobacteria; g__Sandaracinus; s__Sandaracinus amylolyticus	19	0	1	3	3	0	4	0	8
91e2cdf52badbd2bc6d73cc0768e43e2	refseq13517	99.022	p__Actinobacteria; g__Frankia; s__Candidatus Frankia datiscae	20	4	5	3	3	0	2	0	3
4ceef16a1378c538f3e44577040417e5	refseq186007	85.437	p__Actinobacteria; g__Planobispora; s__Planobispora takensis	30	2	2	10	6	0	3	1	6
dc1f9896751ac1f4c09e1ef21c08c6d6	refseq31185	97.789	p__Proteobacteria; g__Mesorhizobium; s__Mesorhizobium sp. WSM3626	10	0	1	4	1	0	1	0	3
ff47654e010df7c1446090597050d354	refseq93763	94.688	p__Proteobacteria; g__Desulfosarcina; s__Desulfosarcina cetonica	11	0	2	0	1	0	0	0	8
0ba6157d02e0d8984ab65378bd620978	refseq57647	92.841	p__Proteobacteria; g__Steroidobacter; s__Steroidobacter agaridevorans	13	0	0	3	6	0	1	0	3
7c044348197712a9e0416d731c292418	refseq84508	88.657	p__Proteobacteria; g__Sandaracinus; s__Sandaracinus amylolyticus	19	0	1	3	3	0	4	0	8
e780c7bd90ec598d69576bbb75aca4a5	refseq86793	94.84	p__Cyanobacteria; g__Tolypothrix; s__Tolypothrix campylonemoides	25	1	1	5	8	1	3	4	2
3ec789f607dfd1832d189a6ba3a2bebe	refseq86793	95.332	p__Cyanobacteria; g__Tolypothrix; s__Tolypothrix campylonemoides	25	1	1	5	8	1	3	4	2
9d8f81a147a6d641a8eba8a90cf163fd	refseq84508	89.607	p__Proteobacteria; g__Sandaracinus; s__Sandaracinus amylolyticus	19	0	1	3	3	0	4	0	8
7f36eaa332dcd7d30884c2f655ea984c	refseq186007	84.709	p__Actinobacteria; g__Planobispora; s__Planobispora takensis	30	2	2	10	6	0	3	1	6
4587ca03ea27f2f87a9b8602cc49d70b	refseq184752	97.917	p__Proteobacteria; g__Lamprobacter; s__Lamprobacter modestohalophilus	14	0	0	2	6	0	3	0	3
acb7d111cf1d9a11d086a38b9ffb9a88	refseq55627	90.255	p__Planctomycetes; g__Lignipirellula; s__Lignipirellula cremea	11	0	1	1	3	0	3	1	2
23df1d15b207879d5ebf479c519d6672	refseq186004	90.732	p__Actinobacteria; g__Rugosimonospora; s__Rugosimonospora africana	25	0	6	4	6	1	2	2	4
e04d0b0f0a87cdf41a528753d5dce825	refseq202719	97.454	p__Proteobacteria; g__Halochromatium; s__Halochromatium glycolicum	11	0	0	2	4	0	2	1	2
bea3bfde695d95f68c808296a4034ed4	refseq10459	96.806	p__Proteobacteria; g__Methylosinus; s__Methylosinus trichosporium	15	1.33	0	6.67	2	0	2.33	1	1.67
925b7f23eafce088573b99c099122bd4	refseq93763	99.769	p__Proteobacteria; g__Desulfosarcina; s__Desulfosarcina cetonica	11	0	2	0	1	0	0	0	8
71056352f0b3d420dc4eddb652499940	refseq30690	93.056	p__Proteobacteria; g__Alkalilimnicola; s__Alkalilimnicola ehrlichii	10	0	0	3	1	0	2	2	2
4fd454c6e52344dc57dc108cd01f70c8	refseq84508	88.915	p__Proteobacteria; g__Sandaracinus; s__Sandaracinus amylolyticus	19	0	1	3	3	0	4	0	8
5aea48d9c73f1aa679cee136168635c5	refseq93763	94.931	p__Proteobacteria; g__Desulfosarcina; s__Desulfosarcina cetonica	11	0	2	0	1	0	0	0	8
9b005fb56f7ce9e5af04b0fb465d07c8	refseq190768	98.824	p__Planctomycetes; g__Rhodopirellula; s__Rhodopirellula sp. SM50	11	1	1	3	1	0	2	1	2
05fbdc70fdd2f7d186ec9fdae3a33d85	refseq118059	93.137	p__Firmicutes; g__Acetivibrio; s__Acetivibrio cellulolyticus	12	1	0	2	2	0	0	6	1
85c0d7fe4c8cec3508445718bd793ec5	refseq55627	90.719	p__Planctomycetes; g__Lignipirellula; s__Lignipirellula cremea	11	0	1	1	3	0	3	1	2
35bfeae4ee32efd2d8888507cf9bf4aa	refseq84508	90.783	p__Proteobacteria; g__Sandaracinus; s__Sandaracinus amylolyticus	19	0	1	3	3	0	4	0	8
71777ea28c9bab61caa76a1043db010a	refseq181446	94.853	p__Proteobacteria; g__Pelagibius; s__Pelagibius sp. NBU2595	11	0	1	0	5	0	2	0	3
cd3cdc50c17918d4d026079d1992b27d	refseq33397	84.668	p__Proteobacteria; g__Methylohalobius; s__Methylohalobius crimeensis	13	0	0	1	2	0	3	0	7
7cb1ac2869ef87d40aa3bae6d7a1b0e5	refseq30690	94.444	p__Proteobacteria; g__Alkalilimnicola; s__Alkalilimnicola ehrlichii	10	0	0	3	1	0	2	2	2
a86f2e02d721c9ddbd92c44a7e0d1bb5	refseq55627	89.327	p__Planctomycetes; g__Lignipirellula; s__Lignipirellula cremea	11	0	1	1	3	0	3	1	2
de1d581253c652e44773b53f83994718	refseq138225	89.563	p__Actinobacteria; g__Streptomyces; s__Streptomyces albidoflavus	53	12	1	23	4	0	6	3	4
12e46d30482fd36ed361de48901fa40f	refseq125693	93.447	p__Actinobacteria; g__Embleya; s__Embleya scabrispora	50	7	6	11	7	0	4	0	15
217846cd8bfba4660fb64f1365dd0965	refseq84508	89.815	p__Proteobacteria; g__Sandaracinus; s__Sandaracinus amylolyticus	19	0	1	3	3	0	4	0	8
4aca669c800ba208e9b06f8916390e88	refseq84113	90.291	p__Actinobacteria; g__Streptomyces; s__Streptomyces sp. NRRL F-5650	41	12	6	3	5	0	4	1	10
4f45c0ed818c20112d32308037633229	refseq181446	98.034	p__Proteobacteria; g__Pelagibius; s__Pelagibius sp. NBU2595	11	0	1	0	5	0	2	0	3
8330b9bf9be8b89a0be71e753c032772	refseq141995	84.491	p__Proteobacteria; g__Enhygromyxa; s__Enhygromyxa salina	33	3	7	4	4	0	6	4	5
c9542535859640249156d2a6fb61b66e	refseq199968	98.361	p__Actinobacteria; g__Actinomycetospora; s__Actinomycetospora cinnamomea	13	1	1	3	1	0	3	0	4
33176d1ab69f5d3ac8a566399cec79d1	refseq21920	98.383	p__Proteobacteria; g__Ketobacter; s__Ketobacter alkanivorans	11	1	0	1	1	0	0	2	6
d8090469273919d55f292e97e839c50e	refseq84508	90.783	p__Proteobacteria; g__Sandaracinus; s__Sandaracinus amylolyticus	19	0	1	3	3	0	4	0	8
9f6cd715721686d89d67cc31b06ca715	refseq169065	99.515	p__Actinobacteria; g__Mycobacterium; s__Mycobacterium sp. 3519A	21	1	3	8	3	0	1	4	1
2bbef3adc83fbeacdcbbf394b02faa67	refseq181446	93.857	p__Proteobacteria; g__Pelagibius; s__Pelagibius sp. NBU2595	11	0	1	0	5	0	2	0	3
aba45954ff32f5025a365b151da76152	refseq184752	97.685	p__Proteobacteria; g__Lamprobacter; s__Lamprobacter modestohalophilus	14	0	0	2	6	0	3	0	3
aa602a4a9fa0bb2fd88ee431e8ea7f03	refseq25750	88.506	p__Proteobacteria; g__Labilithrix; s__Labilithrix luteola	14	0	2	3	2	0	2	1	4
e4c1f7ddfa13ea795a270c4e174d4f00	refseq95516	94.931	p__Proteobacteria; g__Thiohalocapsa; s__Thiohalocapsa sp. ML1	10	0	0	3	3	0	3	0	1
3ff1c7bbb4bf4d73546c647e4fff812b	refseq55631	89.977	p__Planctomycetes; g__Rosistilla; s__Rosistilla oblonga	12	3	1	3	1	0	2	2	0
ba6360d9ecd29124951bc0ce956c79d5	refseq84508	88.657	p__Proteobacteria; g__Sandaracinus; s__Sandaracinus amylolyticus	19	0	1	3	3	0	4	0	8
032b600b233c1ce2aeb34450723e18a3	refseq198084	91.422	p__Planctomycetes; g__Blastopirellula; s__Blastopirellula marina	14	1	1	4	1	1	3	2	1
ee4ef93eecce4f9d276b631fd0be941c	refseq90977	98.289	p__Cyanobacteria; g__Synechococcus; s__Synechococcus sp. GFB01	10	0	0	0	7	0	3	0	0
2d114f316a5e1744126a5c93a5657019	refseq30690	94.676	p__Proteobacteria; g__Alkalilimnicola; s__Alkalilimnicola ehrlichii	10	0	0	3	1	0	2	2	2
e05a232faa644907367c8878446d74d1	refseq180336	87.348	p__Cyanobacteria; g__Microcoleus; s__Microcoleus sp. FACHB-831	11	0	0	5	4	0	1	0	1
de8abc24e2738dab7b3000c87c817899	refseq26102	96.602	p__Actinobacteria; g__Frankia; s__Frankia sp. CH37	31	4	8	5	6	0	3	0	5
394820594931016b5bb56abaa863eb4b	refseq30690	94.444	p__Proteobacteria; g__Alkalilimnicola; s__Alkalilimnicola ehrlichii	10	0	0	3	1	0	2	2	2
95d948342f0226f4f557c779fbb865dc	refseq143101	96.56	p__Proteobacteria; g__Rhodobium; s__Rhodobium orientis	10	1	0	0	3	0	2	1	3
f30de141d4144ecf77aa04265986a8f4	refseq199071	89.512	p__Actinobacteria; g__Micromonospora; s__Micromonospora sp. RP3T	22	5	2	0	2	0	4	2	7
1da1c965d1a24954644f1189521e3473	refseq55627	91.879	p__Planctomycetes; g__Lignipirellula; s__Lignipirellula cremea	11	0	1	1	3	0	3	1	2
7fc2b4c82131e3e9fbc8101328df96b3	refseq26473	99.272	p__Actinobacteria; g__Mycobacterium; s__Mycobacterium sp. 1164985.4	23	2	1.67	14	1	0	1	2.67	0.67
0e861622e63f7b2423d2c8f8399b5d19	refseq198084	91.422	p__Planctomycetes; g__Blastopirellula; s__Blastopirellula marina	14	1	1	4	1	1	3	2	1
aab3f986bb2cff3bccffbcc3e52a3e1b	refseq156774	98.771	p__Proteobacteria; g__Salipiger; s__Salipiger mucosus	12	2	0	0	1	0	2	0	7
4264f38149998865eac725ee7cdfdd71	refseq29634	93.22	p__Firmicutes; g__Ruminiclostridium; s__Ruminiclostridium josui	19	0	1	1	5	0	0	5	7
c29b201850f088835cdaa19a7273cc75	refseq125693	97.33	p__Actinobacteria; g__Embleya; s__Embleya scabrispora	50	7	6	11	7	0	4	0	15
68708e2c7931e6881f0e0bde810bb917	refseq138225	90.049	p__Actinobacteria; g__Streptomyces; s__Streptomyces albidoflavus	53	12	1	23	4	0	6	3	4
3d71ed1c9532b1b3e75e2983de79b72f	refseq141997	97.897	p__Proteobacteria; g__Enhygromyxa; s__Enhygromyxa salina	43	1	7	7	8	0	9	3	8
d039b20f05e8148a05a1c3192b97ad73	refseq31389	84.897	p__Gemmatimonadetes; g__Longimicrobium; s__Longimicrobium terrae	13	0	0	3	4	0	1	3	2
bd641b3d213177c417fc4cce95983c45	refseq180008	98.843	p__Proteobacteria; g__Marinobacterium; s__Marinobacterium nitratireducens	12	2	1	1	3	0	0	1	4
1fa4634aa0b9326a3d804f363992218d	refseq84508	88.915	p__Proteobacteria; g__Sandaracinus; s__Sandaracinus amylolyticus	19	0	1	3	3	0	4	0	8
5e65bed7e1761b155939dc2bf2519330	refseq181446	98.034	p__Proteobacteria; g__Pelagibius; s__Pelagibius sp. NBU2595	11	0	1	0	5	0	2	0	3
01b653f7d18ff65257dee0ca5cb1fa8b	refseq181446	94.84	p__Proteobacteria; g__Pelagibius; s__Pelagibius sp. NBU2595	11	0	1	0	5	0	2	0	3
36901b2a8b104c7992e784fef52dcfc8	refseq55631	88.863	p__Planctomycetes; g__Rosistilla; s__Rosistilla oblonga	12	3	1	3	1	0	2	2	0
6b697c8f076b0164acc1f405350bb473	refseq90568	95.105	p__Planctomycetes; g__Rhodopirellula; s__Rhodopirellula islandica	10	1	2	3	0	0	2	1	1
a03f99ea62fd787234f392c287455bfd	refseq80867	88.532	p__Proteobacteria; g__Polyangium; s__Polyangium spumosum	26	1	1	7	8	0	3	3	3
de5701d734227a1df94c554d15f0dc69	refseq55627	90.255	p__Planctomycetes; g__Lignipirellula; s__Lignipirellula cremea	11	0	1	1	3	0	3	1	2
7d27f0c0d958d11d838edb7528bc430c	refseq55627	91.183	p__Planctomycetes; g__Lignipirellula; s__Lignipirellula cremea	11	0	1	1	3	0	3	1	2
da6e77a2b5d542785151ed9d4b98123a	refseq38453	88.966	p__Verrucomicrobia; g__Chthoniobacter; s__Chthoniobacter flavus	10	1	0	0	2	0	4	1	2
ebac37fc299e904ea739a274a20256dd	refseq132514	80.278	p__Nitrospirae; g__Nitrospira; s__Nitrospira moscoviensis	10	0	0	1	2	0	3	0	4
bf58f03e31df1d2c59d9ccb664c25bc9	refseq172456	99.022	p__Actinobacteria; g__Frankia; s__Candidatus Frankia datiscae	36	10	7	3	8	0	4	0	4
0ce9e0bfe0ab21ed8268c42436c6331f	refseq124481	81.324	p__Proteobacteria; g__Desulfotignum; s__Desulfotignum phosphitoxidans	10	3	2	1	2	0	0	0	2
2a85e2d1decd471c415e27477e5e2dc7	refseq201789	99.017	p__Proteobacteria; g__Tateyamaria; s__Tateyamaria omphalii	13	0	0	3	1	0	2	1	6
09e0065e141163ea9aaca8e82dd932e3	refseq62382	94.866	p__Firmicutes; g__Anaerobacterium; s__Anaerobacterium chartisolvens	16	0	1	3	4	0	0	7	1
b69e6d8ccb2137f6e4c774e024ff26dc	refseq26102	96.845	p__Actinobacteria; g__Frankia; s__Frankia sp. CH37	31	4	8	5	6	0	3	0	5
9890d5fc0217fa120ef3ac977131ded8	refseq161988	86.788	p__Proteobacteria; g__Chondromyces; s__Chondromyces apiculatus	39	3	1	9	7	0	7	9	3
27947341d1d11721646f572e993cde48	refseq180008	98.611	p__Proteobacteria; g__Marinobacterium; s__Marinobacterium nitratireducens	12	2	1	1	3	0	0	1	4
0d16c1aa87b97f84016dfc5891b5ffe3	refseq143101	94.103	p__Proteobacteria; g__Rhodobium; s__Rhodobium orientis	10	1	0	0	3	0	2	1	3
f2ac1b34bbeb67545f90d55921a79280	refseq202719	83.373	p__Proteobacteria; g__Halochromatium; s__Halochromatium glycolicum	11	0	0	2	4	0	2	1	2
c79d3543caec2db22af4cc6d33c819b2	refseq92289	87.298	p__Proteobacteria; g__Chondromyces; s__Chondromyces crocatus	34	3	1	3	6	0	5	9	7
89fd77f81e613b95e4a85175f8e1311d	refseq62382	94.866	p__Firmicutes; g__Anaerobacterium; s__Anaerobacterium chartisolvens	16	0	1	3	4	0	0	7	1
3b7e9548cad6777ee3b412bbe040e251	refseq181446	95.823	p__Proteobacteria; g__Pelagibius; s__Pelagibius sp. NBU2595	11	0	1	0	5	0	2	0	3
d2c03fed820681d7af1af4a69e24444a	refseq93763	94.919	p__Proteobacteria; g__Desulfosarcina; s__Desulfosarcina cetonica	11	0	2	0	1	0	0	0	8
f0cb9f9ff39fb57b35b6c4d517ffd289	refseq84508	90.661	p__Proteobacteria; g__Sandaracinus; s__Sandaracinus amylolyticus	19	0	1	3	3	0	4	0	8
8cbad424bb20d2d110dc66a9d141d565	refseq29458	78.837	p__Proteobacteria; g__Sorangium; s__Sorangium cellulosum	39	3	3	7	11	0	3	7	5
0cbf2c3193c2ed35f5af780fb897ff70	refseq31389	85.16	p__Gemmatimonadetes; g__Longimicrobium; s__Longimicrobium terrae	13	0	0	3	4	0	1	3	2
f06d2b3138878600c0c48ac99d513d82	refseq30826	91.724	p__Proteobacteria; g__Haliangium; s__Haliangium ochraceum	24	2	1	5	7	0	3	1	5
cb5240a63ba412d6d36edb652600b5c2	refseq57897	96.536	p__Proteobacteria; g__Desulfopila; s__Desulfopila sp. IMCC35008	13	0	0	5	2	0	0	2	4
94d8a550ae0ae6d77cb59f6a49a62f95	refseq95516	95.172	p__Proteobacteria; g__Thiohalocapsa; s__Thiohalocapsa sp. ML1	10	0	0	3	3	0	3	0	1
fef849735c924c1a109a7e7db9865759	refseq81262	88.453	p__Firmicutes; g__Bacillus; s__Bacillus paralicheniformis	16	0	1	6	4	0	1	0	4
b24347036900b708d7679bf2c1265ca7	refseq41598	100	p__Cyanobacteria; g__Synechococcus; s__Synechococcus sp. WH 8101	12	0	0	0	10	0	1	0	1
e942212b972fe0b77873b815dab7c602	refseq21300	99.034	p__Actinobacteria; g__Mycobacterium; s__Mycobacterium sp. 141	13	1	1	7	2	0	0	1	1
c3f3006f753a108d334d744f6acb3f9d	refseq198084	93.137	p__Planctomycetes; g__Blastopirellula; s__Blastopirellula marina	14	1	1	4	1	1	3	2	1
fa2bc6ed5474df23d69205918ffba396	refseq185571	93.224	p__Bacteroidetes; g__Fulvivirga; s__Fulvivirga sp. 2943	14	1	2	3	2	0	1	2	3
0268bdecf245d1152e7cf3e88b03738d	refseq109973	92.875	p__Cyanobacteria; g__Leptolyngbya; s__Leptolyngbya sp. 7M	16	1	4	6	3	0	1	1	0
ce2fd01ff802c05042880638dba2cb69	refseq129664	90.487	p__Verrucomicrobia; g__Pedosphaera; s__Pedosphaera parvula	15	0	0	3	1	0	4	6	1
f6cd9727db0965ac70a1d577770db5f8	refseq55713	96.471	p__Planctomycetes; g__Stieleria; s__Stieleria varia	11	3	1	2	0	0	2	2	1
23d87dbf1c95329b65d1999d9df521f8	refseq173707	98.786	p__Actinobacteria; g__Mycolicibacterium; s__Mycolicibacterium sarraceniae	12	2	2	3	1	0	2	2	0
1de6ed663fb621c68d3a02b819faa557	refseq55627	90.698	p__Planctomycetes; g__Lignipirellula; s__Lignipirellula cremea	11	0	1	1	3	0	3	1	2
7f1dd2ded3ff34a7dd32455c311093f0	refseq60100	94.84	p__Cyanobacteria; g__Cylindrospermopsis; s__Cylindrospermopsis raciborskii	12	2	2	1	2	0	3	1	1
1e889f8022c1e7b8bddf3af9ceeb0443	refseq57897	97.691	p__Proteobacteria; g__Desulfopila; s__Desulfopila sp. IMCC35008	13	0	0	5	2	0	0	2	4
8606931a6105df48b8db0831e07430da	refseq30826	90.618	p__Proteobacteria; g__Haliangium; s__Haliangium ochraceum	24	2	1	5	7	0	3	1	5
b66ba7d284c9156828fc4a343ca1a58e	refseq185747	92.056	p__Bacteroidetes; g__Fulvivirga; s__Fulvivirga sp. 29W222	19	1	2	6	2	0	1	4	3
09ddf5f65e7794eaf59b7c5310d22f0a	refseq164992	97.427	p__Proteobacteria; g__Marinobacterium; s__Marinobacterium lutimaris	11	1	1	0	4	0	0	0	5
a4348296182f13de3f4865d59907a007	refseq30690	93.303	p__Proteobacteria; g__Alkalilimnicola; s__Alkalilimnicola ehrlichii	10	0	0	3	1	0	2	2	2
c14d200a7497ba25b50df54bb97f4248	refseq55627	90.719	p__Planctomycetes; g__Lignipirellula; s__Lignipirellula cremea	11	0	1	1	3	0	3	1	2
1f8f65f3a76c37f50bdcf500bb448e75	refseq95888	99.263	p__Proteobacteria; g__Pseudoruegeria; s__Pseudoruegeria marinistellae	10	0	0	2	2	0	1	1	4
028fba794eebe45d394d8cc559288e51	refseq30253	96.333	p__Cyanobacteria; g__Prochlorococcus; s__Prochlorococcus marinus	16	0	0	0	12	0	2	0	2
559a6b53443a5e75ef46bcf98729fdc6	refseq55627	89.044	p__Planctomycetes; g__Lignipirellula; s__Lignipirellula cremea	11	0	1	1	3	0	3	1	2
8ba842c8cd77bccf6fa82fb91a6de65c	refseq55627	90.698	p__Planctomycetes; g__Lignipirellula; s__Lignipirellula cremea	11	0	1	1	3	0	3	1	2
1e12e33876eaa7285607c036baed2636	refseq26102	96.845	p__Actinobacteria; g__Frankia; s__Frankia sp. CH37	31	4	8	5	6	0	3	0	5
b2cb5dd34e697c1b2f51d755e3136787	refseq129664	89.171	p__Verrucomicrobia; g__Pedosphaera; s__Pedosphaera parvula	15	0	0	3	1	0	4	6	1
5fc913116183af8f90f725ac65279175	refseq84508	90.783	p__Proteobacteria; g__Sandaracinus; s__Sandaracinus amylolyticus	19	0	1	3	3	0	4	0	8
d185565a811e4aec260c4e94f1f69bbd	refseq30690	91.686	p__Proteobacteria; g__Alkalilimnicola; s__Alkalilimnicola ehrlichii	10	0	0	3	1	0	2	2	2
3e1a1d403cf0bec2a73bbeb52182bbc8	refseq57897	97.46	p__Proteobacteria; g__Desulfopila; s__Desulfopila sp. IMCC35008	13	0	0	5	2	0	0	2	4
51083b5a86afae2feb8d8fdda153affe	refseq55627	88.657	p__Planctomycetes; g__Lignipirellula; s__Lignipirellula cremea	11	0	1	1	3	0	3	1	2
b136df4b4eb1c167f87eee4fbc427a22	refseq55631	90.443	p__Planctomycetes; g__Rosistilla; s__Rosistilla oblonga	12	3	1	3	1	0	2	2	0
827c0d3688c0925a536381062d00151c	refseq161988	92.343	p__Proteobacteria; g__Chondromyces; s__Chondromyces apiculatus	39	3	1	9	7	0	7	9	3
f77b1e5d43cd05d0a181fc15e09211c9	refseq21920	97.46	p__Proteobacteria; g__Ketobacter; s__Ketobacter alkanivorans	11	1	0	1	1	0	0	2	6
6633b7855a35c6fa7b80f172d59fa064	refseq55631	90	p__Planctomycetes; g__Rosistilla; s__Rosistilla oblonga	12	3	1	3	1	0	2	2	0
cf5e4650c78463511a6ccecbbfae7e05	refseq161988	87.356	p__Proteobacteria; g__Chondromyces; s__Chondromyces apiculatus	39	3	1	9	7	0	7	9	3
8f94e7896792a0a0a768c5901c8c48ed	refseq55627	90.698	p__Planctomycetes; g__Lignipirellula; s__Lignipirellula cremea	11	0	1	1	3	0	3	1	2
4d9559267e3cf83fc4a0203eb51068b9	refseq20222	99.511	p__Cyanobacteria; g__Synechococcus; s__Synechococcus sp. CB0101	14	0	0	0	12	0	2	0	0
5857853198f0a46121373bd9dcf1d3f6	refseq143101	98.28	p__Proteobacteria; g__Rhodobium; s__Rhodobium orientis	10	1	0	0	3	0	2	1	3
6b8919f9804956d6b21fdf47f1ec2c80	refseq84508	90.553	p__Proteobacteria; g__Sandaracinus; s__Sandaracinus amylolyticus	19	0	1	3	3	0	4	0	8
b9ee5f03bffd3f49d9d432d65b6141be	refseq55627	91.183	p__Planctomycetes; g__Lignipirellula; s__Lignipirellula cremea	11	0	1	1	3	0	3	1	2
3a85534b585453362a71a4f88dc7791b	refseq55627	91.163	p__Planctomycetes; g__Lignipirellula; s__Lignipirellula cremea	11	0	1	1	3	0	3	1	2
7be9e943cc6558c7373b8f482f780736	refseq55627	90.951	p__Planctomycetes; g__Lignipirellula; s__Lignipirellula cremea	11	0	1	1	3	0	3	1	2
d2226d900b3e526a2033bdb7a2cad8a5	refseq43038	90.268	p__Actinobacteria; g__Frankia; s__Candidatus Frankia nodulisporulans	14	1	4	1	1	0	4	2	1
4ca3b7dc0b59bef791a570e59f38b5b6	refseq55627	90.487	p__Planctomycetes; g__Lignipirellula; s__Lignipirellula cremea	11	0	1	1	3	0	3	1	2
a6cb5de65fe991daaaceddde21b58334	refseq48617	91.971	p__Planctomycetes; g__Blastopirellula; s__Blastopirellula retiformator	12	1	0	4	1	1	3	1	1
4724796cd33b30b74dc5324889dc993c	refseq92289	92.575	p__Proteobacteria; g__Chondromyces; s__Chondromyces crocatus	34	3	1	3	6	0	5	9	7
5f409dadd122d4c197e97c67b46b87ab	refseq55627	90.487	p__Planctomycetes; g__Lignipirellula; s__Lignipirellula cremea	11	0	1	1	3	0	3	1	2
884d6624e7cd7ffe7e5a4e9944bb2260	refseq55627	89.095	p__Planctomycetes; g__Lignipirellula; s__Lignipirellula cremea	11	0	1	1	3	0	3	1	2
c4aa5b77893f48bc11abc20d3ef7c6bf	refseq21920	97.696	p__Proteobacteria; g__Ketobacter; s__Ketobacter alkanivorans	11	1	0	1	1	0	0	2	6
c752901afe2211469ac93107af354aec	refseq186004	90.732	p__Actinobacteria; g__Rugosimonospora; s__Rugosimonospora africana	25	0	6	4	6	1	2	2	4
191be27a6ea8871bdb2140c265f934c5	refseq129739	100	p__Cyanobacteria; g__Synechococcus; s__Synechococcus sp. CB0205	10	0	0	0	8	0	1	0	1
b546add9de85b8d5d98234396a4bd1fb	refseq63315	83.373	p__Actinobacteria; g__Geodermatophilus; s__Geodermatophilus sp. LHW52908	10	0	2	3	0	0	0	0	5
a5f58da423d19350c73b8e59ec672645	refseq55631	89.51	p__Planctomycetes; g__Rosistilla; s__Rosistilla oblonga	12	3	1	3	1	0	2	2	0
0bb3ab84f2f35860c7838b9ab33c085a	refseq84508	91.494	p__Proteobacteria; g__Sandaracinus; s__Sandaracinus amylolyticus	19	0	1	3	3	0	4	0	8
85ebb60b9a7e8ff8def601ba4c600ae4	refseq95266	79.54	p__Nitrospirae; g__Nitrospira; s__Candidatus Nitrospira inopinata	11	0	0	1	3	0	3	0	4
05830d1dea91c961796411391ba068ba	refseq55627	90.21	p__Planctomycetes; g__Lignipirellula; s__Lignipirellula cremea	11	0	1	1	3	0	3	1	2
10d8f4df0cefd8b90c6d7ca37afbdca8	refseq38453	87.067	p__Verrucomicrobia; g__Chthoniobacter; s__Chthoniobacter flavus	10	1	0	0	2	0	4	1	2
9e0df2390cdfd5503946a8e857dcb09d	refseq129664	90.762	p__Verrucomicrobia; g__Pedosphaera; s__Pedosphaera parvula	15	0	0	3	1	0	4	6	1
5578f46dd3b7dbbe31e8cb80350d5947	refseq55627	90.719	p__Planctomycetes; g__Lignipirellula; s__Lignipirellula cremea	11	0	1	1	3	0	3	1	2
21484cb34aeb97b52829f79e9d788816	refseq22328	95.592	p__Proteobacteria; g__Methylobacter; s__Methylobacter marinus	13	0	0	3	4	0	2	0	4
40e2aab4c70ebad6fff933b97257ac2b	refseq57897	94.919	p__Proteobacteria; g__Desulfopila; s__Desulfopila sp. IMCC35008	13	0	0	5	2	0	0	2	4
3f37ed8f32c43e451d936fbb532a2346	refseq90568	95.105	p__Planctomycetes; g__Rhodopirellula; s__Rhodopirellula islandica	10	1	2	3	0	0	2	1	1
539d512dda97ff0dfe4a77f5e5d81d42	refseq29634	92.439	p__Firmicutes; g__Ruminiclostridium; s__Ruminiclostridium josui	19	0	1	1	5	0	0	5	7
07663203e3abefe1675fd96f4a683c2b	refseq93763	94.919	p__Proteobacteria; g__Desulfosarcina; s__Desulfosarcina cetonica	11	0	2	0	1	0	0	0	8
640dd049a44fb259c5197793b506693c	refseq103025	81.931	p__Proteobacteria; g__Agrobacterium; s__Agrobacterium tumefaciens	10	0	1	1	1	0	1	0	6
f4d2bf6141a814367a8424c3518e41ce	refseq149182	92.326	p__Bacteroidetes; g__Fulvivirga; s__Fulvivirga kasyanovii	21	1	4	7	1	0	1	4	3
ae185f7926903f2ecc425dab047a52de	refseq55627	89.095	p__Planctomycetes; g__Lignipirellula; s__Lignipirellula cremea	11	0	1	1	3	0	3	1	2
dc27b2b9afb701a4cad0c0e6f3a086b7	refseq93763	93.103	p__Proteobacteria; g__Desulfosarcina; s__Desulfosarcina cetonica	11	0	2	0	1	0	0	0	8
ff5c72ee5df9be91f073d863d5277463	refseq202719	96.528	p__Proteobacteria; g__Halochromatium; s__Halochromatium glycolicum	11	0	0	2	4	0	2	1	2
0d659875021b1fc2a33ea96892d2ca1a	refseq30690	91.972	p__Proteobacteria; g__Alkalilimnicola; s__Alkalilimnicola ehrlichii	10	0	0	3	1	0	2	2	2
41f7ee40e312bbdd16d7eea7c79e49b4	refseq55628	89.352	p__Planctomycetes; g__Rosistilla; s__Rosistilla oblonga	12	3	1	4	1	0	2	1	0
d2dd47c9234f4f4b4dbe69488d6b8e73	refseq57897	97.691	p__Proteobacteria; g__Desulfopila; s__Desulfopila sp. IMCC35008	13	0	0	5	2	0	0	2	4
2cfebb8870ef4864ead248851eaf87c9	refseq21920	97.235	p__Proteobacteria; g__Ketobacter; s__Ketobacter alkanivorans	11	1	0	1	1	0	0	2	6
971ebb95c7de5cf1f77488f9ccabb915	refseq55631	89.791	p__Planctomycetes; g__Rosistilla; s__Rosistilla oblonga	12	3	1	3	1	0	2	2	0
227e112cd7b2a273c23816746b420a39	refseq78275	84.026	p__Acidobacteria; g__Terriglobus; s__Terriglobus albidus	10	0	1	1	4	0	3	0	1
80a49e54d06cb9bd76f46db781038b0b	refseq30690	93.072	p__Proteobacteria; g__Alkalilimnicola; s__Alkalilimnicola ehrlichii	10	0	0	3	1	0	2	2	2
cb9b61b983b4d421a3d9fb17e43536e9	refseq84508	90.323	p__Proteobacteria; g__Sandaracinus; s__Sandaracinus amylolyticus	19	0	1	3	3	0	4	0	8
a27667c684f46a6d7d0c6ad9dc5ecff4	refseq38453	87.991	p__Verrucomicrobia; g__Chthoniobacter; s__Chthoniobacter flavus	10	1	0	0	2	0	4	1	2
df1201300d1715feadfd4df2aa048429	refseq55627	90.909	p__Planctomycetes; g__Lignipirellula; s__Lignipirellula cremea	11	0	1	1	3	0	3	1	2
07bedec2ab659ee3cff9a78b39a13a45	refseq125693	93.447	p__Actinobacteria; g__Embleya; s__Embleya scabrispora	50	7	6	11	7	0	4	0	15
ff88586b4334209ae1834f3fe3240811	refseq25572	88.049	p__Actinobacteria; g__Actinokineospora; s__Actinokineospora pegani	53	24	1	11	4	0	3	4	6
68d6990cc1bb8f8661be877c8a908d08	refseq162587	93.462	p__Firmicutes; g__Ruminiclostridium; s__Ruminiclostridium cellobioparum	14	0	0	8	1	0	0	3	2
8b088a2494923f697aebc0a44c938b9d	refseq90977	98.044	p__Cyanobacteria; g__Synechococcus; s__Synechococcus sp. GFB01	10	0	0	0	7	0	3	0	0
3ea31ab95fb5efe4e730ab9fd008449c	refseq55627	91.375	p__Planctomycetes; g__Lignipirellula; s__Lignipirellula cremea	11	0	1	1	3	0	3	1	2
f4303a3dfadefc6e8abd36160aa448cb	refseq84508	89.425	p__Proteobacteria; g__Sandaracinus; s__Sandaracinus amylolyticus	19	0	1	3	3	0	4	0	8
47762163f91db827bcf14c8755c61acd	refseq55462	84.541	p__Actinobacteria; g__Streptomyces; s__Streptomyces sp. S1A1-8	34	0	3	6	6	0	5	3	11
3878721d92c59a95e0420f64ec20da18	refseq57897	97.229	p__Proteobacteria; g__Desulfopila; s__Desulfopila sp. IMCC35008	13	0	0	5	2	0	0	2	4
64dd3ed243fe1baa8ba5c60d3eedef9d	refseq21920	97.222	p__Proteobacteria; g__Ketobacter; s__Ketobacter alkanivorans	11	1	0	1	1	0	0	2	6
442bc0c0befef934b85cd1409942ddf7	refseq30826	89.862	p__Proteobacteria; g__Haliangium; s__Haliangium ochraceum	24	2	1	5	7	0	3	1	5
06ff25170cb0d41129c76d4c390d2364	refseq161988	94.676	p__Proteobacteria; g__Chondromyces; s__Chondromyces apiculatus	39	3	1	9	7	0	7	9	3
6a0867a4b1bd62eb91b8423604c97dee	refseq55627	92.075	p__Planctomycetes; g__Lignipirellula; s__Lignipirellula cremea	11	0	1	1	3	0	3	1	2
539c31d78248b902bd79d2577e90f29b	refseq30826	89.631	p__Proteobacteria; g__Haliangium; s__Haliangium ochraceum	24	2	1	5	7	0	3	1	5
f4a05d2aca3e7fd01e966893f5e5a491	refseq181446	96.324	p__Proteobacteria; g__Pelagibius; s__Pelagibius sp. NBU2595	11	0	1	0	5	0	2	0	3
8e7cb49222df659627ecb7fded05d560	refseq55631	89.977	p__Planctomycetes; g__Rosistilla; s__Rosistilla oblonga	12	3	1	3	1	0	2	2	0
921747c4e4811271a41464c83f3e3cb2	refseq55627	90.487	p__Planctomycetes; g__Lignipirellula; s__Lignipirellula cremea	11	0	1	1	3	0	3	1	2
c3efce03545eaf9febcd1c5758a6a8e3	refseq200568	89.655	p__Proteobacteria; g__Plasticicumulans; s__Plasticicumulans acidivorans	11	0	0	1	5	0	1	0	4
a9c4bbcc901bec4bbe9a373e95553bf0	refseq107980	90.046	p__Acidobacteria; g__Acanthopleuribacter; s__Acanthopleuribacter pedis	38	2	4	11	5	0	1	12	3
818f6ba2b01be02651664ac39bec8231	refseq30826	90.138	p__Proteobacteria; g__Haliangium; s__Haliangium ochraceum	24	2	1	5	7	0	3	1	5
7f33607df67e9b19811227e777b84fcc	refseq55627	89.327	p__Planctomycetes; g__Lignipirellula; s__Lignipirellula cremea	11	0	1	1	3	0	3	1	2
b402ce5a5097191644becbd68d123533	refseq93763	94.226	p__Proteobacteria; g__Desulfosarcina; s__Desulfosarcina cetonica	11	0	2	0	1	0	0	0	8
415da0da0edbbc7dbfa8293361a121b4	refseq130057	86.165	p__Cyanobacteria; g__Pleurocapsa; s__Pleurocapsa sp. PCC 7319	22	1	2	4	8	0	3	4	0
d34f661b181b727f499bc7e6d1bd16bf	refseq84508	89.655	p__Proteobacteria; g__Sandaracinus; s__Sandaracinus amylolyticus	19	0	1	3	3	0	4	0	8
fd1db8fb531ce73e71aec015640f72c8	refseq165647	97.297	p__Proteobacteria; g__Methylocapsa; s__Methylocapsa palsarum	10	0	0	4	2	0	3	1	0
2cc90c9a04be035ebabee5b1f9d1da6b	refseq53841	91.553	p__Proteobacteria; g__Marinobacter; s__Marinobacter halodurans	10	0	0	6	1	0	0	0	3
6f946dfbaa77082ceb9016fe9d232c98	refseq55627	89.302	p__Planctomycetes; g__Lignipirellula; s__Lignipirellula cremea	11	0	1	1	3	0	3	1	2
4d753c4a79ef73553e8fdc074a2ab86d	refseq115490	92.665	p__Proteobacteria; g__Oceanibaculum; s__Oceanibaculum indicum	12	0	1	0	6	0	2	0	3
199cc23463965d4d6c2bb1f592a376fd	refseq55627	88.167	p__Planctomycetes; g__Lignipirellula; s__Lignipirellula cremea	11	0	1	1	3	0	3	1	2
10d65f99d0dd976373f43e2c3f710e0d	refseq199071	89.756	p__Actinobacteria; g__Micromonospora; s__Micromonospora sp. RP3T	22	5	2	0	2	0	4	2	7
4f448346b4c6dc6ce69e7c38df42be73	refseq55628	89.744	p__Planctomycetes; g__Rosistilla; s__Rosistilla oblonga	12	3	1	4	1	0	2	1	0
8d86ed78b6124679e7d7828490aeeadc	refseq55627	89.51	p__Planctomycetes; g__Lignipirellula; s__Lignipirellula cremea	11	0	1	1	3	0	3	1	2
4e0a721860296364f17bb664ab17159e	refseq31437	84.634	p__Actinobacteria; g__Streptomyces; s__Streptomyces sp. DS1-2	46.5	18.5	3	0	9	0	4	4	8
86b04e9f177a2a9e7c493059acab97b6	refseq57897	95.15	p__Proteobacteria; g__Desulfopila; s__Desulfopila sp. IMCC35008	13	0	0	5	2	0	0	2	4
df573be9f4f6fdae5d852c909a8b8492	refseq30826	89.791	p__Proteobacteria; g__Haliangium; s__Haliangium ochraceum	24	2	1	5	7	0	3	1	5
96de412d214217883c3b465c7b2e3835	refseq55627	90.909	p__Planctomycetes; g__Lignipirellula; s__Lignipirellula cremea	11	0	1	1	3	0	3	1	2
15d450e15afd1411bbc34670887b9c66	refseq181373	94.931	p__Proteobacteria; g__Microbulbifer; s__Microbulbifer taiwanensis	10	0	0	5	2	0	0	0	3
3aeb968c7659112e2553a973377ddee3	refseq54294	99.757	p__Actinobacteria; g__Mycobacterium; s__Mycobacterium sp. PS03_16	14	3	2	5	1	0	2	1	0
9e7512d00bcf66f6d621b17a1255c30d	refseq55627	91.163	p__Planctomycetes; g__Lignipirellula; s__Lignipirellula cremea	11	0	1	1	3	0	3	1	2
772ec808da08fd78890e975f18862ff2	refseq30826	93.072	p__Proteobacteria; g__Haliangium; s__Haliangium ochraceum	24	2	1	5	7	0	3	1	5
1e2d78579436a7dcf66793da3adc04cb	refseq55631	88.631	p__Planctomycetes; g__Rosistilla; s__Rosistilla oblonga	12	3	1	3	1	0	2	2	0
6993efc3a51780c414bce65002b7035c	refseq55627	88.863	p__Planctomycetes; g__Lignipirellula; s__Lignipirellula cremea	11	0	1	1	3	0	3	1	2
8d85b53b604f80a7427dc076343e1c90	refseq184752	96.065	p__Proteobacteria; g__Lamprobacter; s__Lamprobacter modestohalophilus	14	0	0	2	6	0	3	0	3
2bceabe1f3d93014b7a8d3695d928e31	refseq54294	99.515	p__Actinobacteria; g__Mycobacterium; s__Mycobacterium sp. PS03_16	14	3	2	5	1	0	2	1	0
453642c1417ee9862e6a93321c711a50	refseq23871	99.272	p__Actinobacteria; g__Micromonospora; s__Micromonospora narathiwatensis	18	0	2	1	2	0	5	4	4
3598fbe47ca15276874fbd7ac526b18c	refseq55631	88.605	p__Planctomycetes; g__Rosistilla; s__Rosistilla oblonga	12	3	1	3	1	0	2	2	0
e97211412824f984d49cc67e7859c169	refseq57897	95.15	p__Proteobacteria; g__Desulfopila; s__Desulfopila sp. IMCC35008	13	0	0	5	2	0	0	2	4
fa8b713f8cee1f8238ceb15439e8d462	refseq95516	94.931	p__Proteobacteria; g__Thiohalocapsa; s__Thiohalocapsa sp. ML1	10	0	0	3	3	0	3	0	1
2bf210067148c4cded7267323fa29f39	refseq84508	90.762	p__Proteobacteria; g__Sandaracinus; s__Sandaracinus amylolyticus	19	0	1	3	3	0	4	0	8
da6d47a9557b69676b3cf6b94d6a7884	refseq173707	98.544	p__Actinobacteria; g__Mycolicibacterium; s__Mycolicibacterium sarraceniae	12	2	2	3	1	0	2	2	0
77eed818ae1ecab54c44a70a03545a48	refseq124481	81.324	p__Proteobacteria; g__Desulfotignum; s__Desulfotignum phosphitoxidans	10	3	2	1	2	0	0	0	2
acbdbad20ae038d554ec07269d284085	refseq129664	90.531	p__Verrucomicrobia; g__Pedosphaera; s__Pedosphaera parvula	15	0	0	3	1	0	4	6	1
c0248e0a90fe3d1d76a37c5aa87ab747	refseq161988	94.676	p__Proteobacteria; g__Chondromyces; s__Chondromyces apiculatus	39	3	1	9	7	0	7	9	3
02941129e74d7e04a615589b3743c508	refseq55627	90.719	p__Planctomycetes; g__Lignipirellula; s__Lignipirellula cremea	11	0	1	1	3	0	3	1	2
d3638bca472c726efa44d0a91b453144	refseq25572	88.078	p__Actinobacteria; g__Actinokineospora; s__Actinokineospora pegani	53	24	1	11	4	0	3	4	6
8858dd9e9f5531bb19221c911a33128e	refseq129664	91.647	p__Verrucomicrobia; g__Pedosphaera; s__Pedosphaera parvula	15	0	0	3	1	0	4	6	1
19961bb8707fcf2bdd15c53fe81d40b5	refseq81262	88.915	p__Firmicutes; g__Bacillus; s__Bacillus paralicheniformis	16	0	1	6	4	0	1	0	4
081f69e2da48ebfc2ec1977aed7d0798	refseq38494	98.289	p__Cyanobacteria; g__Synechococcus; s__Synechococcus sp. BIOS-U3-1	16	0	1	0	13	0	1	0	1
f1dd19ae9a18a9531497e24901a4e6f8	refseq132514	79.167	p__Nitrospirae; g__Nitrospira; s__Nitrospira moscoviensis	10	0	0	1	2	0	3	0	4
7c7e7847762191639251ed7a55caed5e	refseq189084	99.754	p__Proteobacteria; g__Marinibacterium; s__Marinibacterium profundimaris	10	1	0	1	1	0	1	1	5
fa891a757997e391b66f20e0f3c5d4da	refseq129360	85.219	p__Proteobacteria; g__Stigmatella; s__Stigmatella aurantiaca	60	11	2	17	11	0	4	7	8
bd60e3d6e275630058501656743a5aee	refseq55627	90.255	p__Planctomycetes; g__Lignipirellula; s__Lignipirellula cremea	11	0	1	1	3	0	3	1	2
e53b5d7ebad6a47d72082a34d7ead327	refseq55627	89.302	p__Planctomycetes; g__Lignipirellula; s__Lignipirellula cremea	11	0	1	1	3	0	3	1	2
962a904bea1b04bb35d8da70a2924a2a	refseq55627	90.278	p__Planctomycetes; g__Lignipirellula; s__Lignipirellula cremea	11	0	1	1	3	0	3	1	2
bd113fc13852b3dd41f583d644215788	refseq55627	90.741	p__Planctomycetes; g__Lignipirellula; s__Lignipirellula cremea	11	0	1	1	3	0	3	1	2
453db8cde691ec5e9d73d42af0bf4494	refseq55627	88.863	p__Planctomycetes; g__Lignipirellula; s__Lignipirellula cremea	11	0	1	1	3	0	3	1	2
95f2b35c7231bb33e92b28ed8ab488d8	refseq80867	86.301	p__Proteobacteria; g__Polyangium; s__Polyangium spumosum	26	1	1	7	8	0	3	3	3
0d562d0b97f282d1d2f0855628c92043	refseq55631	91.375	p__Planctomycetes; g__Rosistilla; s__Rosistilla oblonga	12	3	1	3	1	0	2	2	0
794327bb9c5155cf23c898abac7be77f	refseq55627	90.443	p__Planctomycetes; g__Lignipirellula; s__Lignipirellula cremea	11	0	1	1	3	0	3	1	2
161a12c0168e8f0d8399efba417b85bb	refseq81262	80.51	p__Firmicutes; g__Bacillus; s__Bacillus paralicheniformis	16	0	1	6	4	0	1	0	4
0d473ec4241c2f9ffcee82cc344cd366	refseq55627	88.167	p__Planctomycetes; g__Lignipirellula; s__Lignipirellula cremea	11	0	1	1	3	0	3	1	2
f21dd57f9dcec3750dbc00cb69b501f0	refseq161988	88.838	p__Proteobacteria; g__Chondromyces; s__Chondromyces apiculatus	39	3	1	9	7	0	7	9	3
7c88386b1972cc39c43d2b1f12d437d3	refseq55627	89.535	p__Planctomycetes; g__Lignipirellula; s__Lignipirellula cremea	11	0	1	1	3	0	3	1	2
98103c1cfa2a2fc4a2b235ae729e8d70	refseq55627	90.487	p__Planctomycetes; g__Lignipirellula; s__Lignipirellula cremea	11	0	1	1	3	0	3	1	2
43cea165110219c13d9e17a3dce87c07	refseq129360	84.758	p__Proteobacteria; g__Stigmatella; s__Stigmatella aurantiaca	60	11	2	17	11	0	4	7	8
314fbc6e8a615d080ec1b4271e60dc9a	refseq109973	92.875	p__Cyanobacteria; g__Leptolyngbya; s__Leptolyngbya sp. 7M	16	1	4	6	3	0	1	1	0
d8cd74a771c5792ee8b057e2c1440bdb	refseq55627	90.487	p__Planctomycetes; g__Lignipirellula; s__Lignipirellula cremea	11	0	1	1	3	0	3	1	2
07ee1b81394c8c6c908d2a30ff74571e	refseq31389	84.966	p__Gemmatimonadetes; g__Longimicrobium; s__Longimicrobium terrae	13	0	0	3	4	0	1	3	2
0ec24b7226c1e1f9adec8c54f4d7861f	refseq55627	90.719	p__Planctomycetes; g__Lignipirellula; s__Lignipirellula cremea	11	0	1	1	3	0	3	1	2
c4946e3b09ccdc9ed061147c009cd88c	refseq55627	90.023	p__Planctomycetes; g__Lignipirellula; s__Lignipirellula cremea	11	0	1	1	3	0	3	1	2
e120b3f4b5af8d3ae3a248d2ccbd7e39	refseq118059	93.137	p__Firmicutes; g__Acetivibrio; s__Acetivibrio cellulolyticus	12	1	0	2	2	0	0	6	1
f5136ad73de7d9f7c24a783bb4203804	refseq84508	89.885	p__Proteobacteria; g__Sandaracinus; s__Sandaracinus amylolyticus	19	0	1	3	3	0	4	0	8
d1b2e266d735e93fd9b414d883c03bce	refseq84508	90.3	p__Proteobacteria; g__Sandaracinus; s__Sandaracinus amylolyticus	19	0	1	3	3	0	4	0	8
9d16d1687f46ceaeed5281f961ccbbbd	refseq55627	90.698	p__Planctomycetes; g__Lignipirellula; s__Lignipirellula cremea	11	0	1	1	3	0	3	1	2
66048827531c67fa0c833484b68f5bad	refseq162587	92.195	p__Firmicutes; g__Ruminiclostridium; s__Ruminiclostridium cellobioparum	14	0	0	8	1	0	0	3	2
6501b8b7c7306418fc6ed2cdb8fa561b	refseq97550	92.138	p__Proteobacteria; g__Oceanibaculum; s__Oceanibaculum pacificum	10	0	0	0	3	0	1	2	4
8a76951c39c348dd168977619437243f	refseq15123	88.018	p__Proteobacteria; g__unclassified Silvanigrellales genus; s__Silvanigrellales bacterium RF1110005	11	0	1	2	1	0	2	2	3
5c184991ca1431a6a51283c53f5a7fc1	refseq161988	94.444	p__Proteobacteria; g__Chondromyces; s__Chondromyces apiculatus	39	3	1	9	7	0	7	9	3
a1398c8a7efddd36b6595129abd0ace8	refseq53762	94.103	p__Proteobacteria; g__Thalassococcus; s__Thalassococcus sp. S3	10	0	0	0	1	0	2	1	6
ce5e94e4250ff30cc6d6e59e8e02b319	refseq35577	77.859	p__Chloroflexi; g__Ktedonosporobacter; s__Ktedonosporobacter rubrisoli	22	0	1	3	11	0	2	1	4
6b7a52ae3401009eff67619de321ad09	refseq84508	88.479	p__Proteobacteria; g__Sandaracinus; s__Sandaracinus amylolyticus	19	0	1	3	3	0	4	0	8
fd8b8d90770629761dedd9b105b3abb9	refseq55627	87.703	p__Planctomycetes; g__Lignipirellula; s__Lignipirellula cremea	11	0	1	1	3	0	3	1	2
e32719543b7199d5871137befe9601c4	refseq27949	82.598	p__Cyanobacteria; g__Synechococcus; s__Synechococcus sp. A15-60	17	0	0	0	15	0	1	0	1
6741eeee8efa49024eec4229e8bb0d0a	refseq55627	90.509	p__Planctomycetes; g__Lignipirellula; s__Lignipirellula cremea	11	0	1	1	3	0	3	1	2
22aa1462d0dc71e2a58b269ac74792f0	refseq81262	82.227	p__Firmicutes; g__Bacillus; s__Bacillus paralicheniformis	16	0	1	6	4	0	1	0	4
210d4b9ff859c087d3047bf6e621faee	refseq147499	85.888	p__Cyanobacteria; g__Calothrix; s__Calothrix desertica	31	0	0	5	15	0	2	5	4
796ee0a14c47c18f175ed507942c04a5	refseq30826	91.724	p__Proteobacteria; g__Haliangium; s__Haliangium ochraceum	24	2	1	5	7	0	3	1	5
728dcf135338cefb01ac75ccd2b4b5c9	refseq95516	94.943	p__Proteobacteria; g__Thiohalocapsa; s__Thiohalocapsa sp. ML1	10	0	0	3	3	0	3	0	1
39b0905be1366903a356fbe9e1557a89	refseq55627	89.352	p__Planctomycetes; g__Lignipirellula; s__Lignipirellula cremea	11	0	1	1	3	0	3	1	2
e108d16d067ff64a14c17cd77a18477e	refseq30826	93.519	p__Proteobacteria; g__Haliangium; s__Haliangium ochraceum	24	2	1	5	7	0	3	1	5
437a8c1cc86299ac122a3d3726161a5b	refseq33397	85.321	p__Proteobacteria; g__Methylohalobius; s__Methylohalobius crimeensis	13	0	0	1	2	0	3	0	7
a0f323bc3d15fc2e360cd60f91d31b84	refseq55627	91.204	p__Planctomycetes; g__Lignipirellula; s__Lignipirellula cremea	11	0	1	1	3	0	3	1	2
ad5ce4c3cba5675d78e92192d3401ac4	refseq161988	93.735	p__Proteobacteria; g__Chondromyces; s__Chondromyces apiculatus	39	3	1	9	7	0	7	9	3
493d9162e8553d5f8f66e11d078f7c4f	refseq55631	88.811	p__Planctomycetes; g__Rosistilla; s__Rosistilla oblonga	12	3	1	3	1	0	2	2	0
ebe5f6aab152b0192e977a1c4bfd32da	refseq161988	93.735	p__Proteobacteria; g__Chondromyces; s__Chondromyces apiculatus	39	3	1	9	7	0	7	9	3
54016fb460553f1e8f847cb12935e605	refseq30826	92.148	p__Proteobacteria; g__Haliangium; s__Haliangium ochraceum	24	2	1	5	7	0	3	1	5
8c452e28ca23665caeb295fa73fdd72e	refseq80867	89.401	p__Proteobacteria; g__Polyangium; s__Polyangium spumosum	26	1	1	7	8	0	3	3	3
faad52f56cb0156965786e963fec612e	refseq81262	90.092	p__Firmicutes; g__Bacillus; s__Bacillus paralicheniformis	16	0	1	6	4	0	1	0	4
3ca794e0af06bbb5bdac73d866804213	refseq112106	85.273	p__Planctomycetes; g__Gemmata; s__Gemmata sp. G18	11	0	3	2	1	0	4	0	1
a021cd9ed0111132d8988299d1562601	refseq21920	99.537	p__Proteobacteria; g__Ketobacter; s__Ketobacter alkanivorans	11	1	0	1	1	0	0	2	6
a674520e17ae1b05e762b206545590a9	refseq55627	90.719	p__Planctomycetes; g__Lignipirellula; s__Lignipirellula cremea	11	0	1	1	3	0	3	1	2
276a55a543f38b03043cb92d9ff5235f	refseq31389	90.16	p__Gemmatimonadetes; g__Longimicrobium; s__Longimicrobium terrae	13	0	0	3	4	0	1	3	2
faea7341805e2e51f776acaa53ebbd16	refseq180008	99.306	p__Proteobacteria; g__Marinobacterium; s__Marinobacterium nitratireducens	12	2	1	1	3	0	0	1	4
783e2f4a8081c2825f387cc49d6b60d9	refseq159693	100	p__Proteobacteria; g__Ensifer; s__Ensifer sp. WSM1721	14	1	0	2	5	0	1	0	5
80f4859f5a9c12bd139ccc4e8977d0b5	refseq33397	84.211	p__Proteobacteria; g__Methylohalobius; s__Methylohalobius crimeensis	13	0	0	1	2	0	3	0	7
ad129b89316cf455d2934949185c274a	refseq55628	90.21	p__Planctomycetes; g__Rosistilla; s__Rosistilla oblonga	12	3	1	4	1	0	2	1	0
332936a67d3c2cfc0200e3d5a3351029	refseq44565	96.806	p__Proteobacteria; g__Polymorphum; s__Polymorphum gilvum	10	1	0	0	2	0	1	0	6
02260adbb52b912102a44c8e5798e17f	refseq107980	90.553	p__Acidobacteria; g__Acanthopleuribacter; s__Acanthopleuribacter pedis	38	2	4	11	5	0	1	12	3
d33a1dcd9eb905fb6500bdd18239fbc3	refseq43573	95.332	p__Proteobacteria; g__Mesorhizobium; s__Mesorhizobium sophorae	10	0	1	1	2	0	1	0	5
3806aed6a377342c019957fe2929810f	refseq55632	92.541	p__Planctomycetes; g__Rosistilla; s__Rosistilla carotiformis	12	3	1	3	1	0	2	2	0
a1a318b4fed96c937f19e17baeefaa28	refseq30826	90.367	p__Proteobacteria; g__Haliangium; s__Haliangium ochraceum	24	2	1	5	7	0	3	1	5
6f37615c3bf6e450023cf1bb64b3c56d	refseq55627	90.443	p__Planctomycetes; g__Lignipirellula; s__Lignipirellula cremea	11	0	1	1	3	0	3	1	2
a6a916c41a2d5b4ac0ef74824fc74430	refseq81262	91.475	p__Firmicutes; g__Bacillus; s__Bacillus paralicheniformis	16	0	1	6	4	0	1	0	4
d2478a53db5e17fa05c873d6e61b173a	refseq30826	90.575	p__Proteobacteria; g__Haliangium; s__Haliangium ochraceum	24	2	1	5	7	0	3	1	5
c431f9c76295e586ae7f9b5b2ed0cd14	refseq45472	99.515	p__Actinobacteria; g__Micromonospora; s__Micromonospora sp. Llam0	35	2	2	5	10	0	4	3	9
5ebfbff6e0fef3fbabe9c444fff483d4	refseq71600	88.303	p__Proteobacteria; g__Polyangium; s__Polyangium fumosum	32	1	1	3	14	0	4	4	5
9657414d4cbf3e10cd6ed456b43ccbfc	refseq30826	91.204	p__Proteobacteria; g__Haliangium; s__Haliangium ochraceum	24	2	1	5	7	0	3	1	5
f8d5c93f02e152f56c824f4dbeacf22c	refseq130131	97.33	p__Actinobacteria; g__Frankia; s__Frankia discariae	34	14	4	2	5	0	4	2	3
a4791172a06f812c016b507e5702c817	refseq181446	93.659	p__Proteobacteria; g__Pelagibius; s__Pelagibius sp. NBU2595	11	0	1	0	5	0	2	0	3
94042d768c8911b8e44ef829c8552e87	refseq24586	86.343	p__Proteobacteria; g__Archangium; s__Archangium primigenium	32	2	2	7	8	0	7	4	2
77bdfd13316e0cd5b1ab3c10fa865bea	refseq22764	97.561	p__Cyanobacteria; g__Chondrocystis; s__Chondrocystis sp. NIES-4102	10	1	0	4	2	0	1	1	1
53e6e5f7daa72fd198bfcea85f37ded6	refseq50600	88.684	p__Proteobacteria; g__Archangium; s__Archangium sp. Cb G35	47	3	2	7	13	1	4	9	8
17b7e6d5c99efeee253ee1758423e85b	refseq55627	89.352	p__Planctomycetes; g__Lignipirellula; s__Lignipirellula cremea	11	0	1	1	3	0	3	1	2
55f1ec0cc33f3ca10f40d43f8b532ed5	refseq161988	93.995	p__Proteobacteria; g__Chondromyces; s__Chondromyces apiculatus	39	3	1	9	7	0	7	9	3
996b0bbbb65ecf4b8f9176ee84170996	refseq84508	91.724	p__Proteobacteria; g__Sandaracinus; s__Sandaracinus amylolyticus	19	0	1	3	3	0	4	0	8
16920982cde91915394bf3bf5528d08b	refseq194215	95.11	p__Proteobacteria; g__Sinorhizobium; s__Sinorhizobium sp. NG07B	15	1	0	2	4	0	1	1	6
40a14fe95579a4e028d2a904af0b1790	refseq147499	86.131	p__Cyanobacteria; g__Calothrix; s__Calothrix desertica	31	0	0	5	15	0	2	5	4
0ed11bb757ef997b22d14ea12e0771e6	refseq55631	89.044	p__Planctomycetes; g__Rosistilla; s__Rosistilla oblonga	12	3	1	3	1	0	2	2	0
fadbbea8e066d830c59ff2c14869fae3	refseq186004	90.244	p__Actinobacteria; g__Rugosimonospora; s__Rugosimonospora africana	25	0	6	4	6	1	2	2	4
f5a5fa01717bbd087364e3669646cbb5	refseq81262	83.945	p__Firmicutes; g__Bacillus; s__Bacillus paralicheniformis	16	0	1	6	4	0	1	0	4
d626c80a66614a64a591fef79f100872	refseq200104	81.776	p__Actinobacteria; g__Streptomyces; s__Streptomyces sp. CS065A	30	0	2	6	6	0	4	3	9
4dc9e7b6eb180d8491fc3c481db5ace0	refseq25750	95.128	p__Proteobacteria; g__Labilithrix; s__Labilithrix luteola	14	0	2	3	2	0	2	1	4
0ab07e3c001f0bf07a9efa980d4a0e4b	refseq30690	92.824	p__Proteobacteria; g__Alkalilimnicola; s__Alkalilimnicola ehrlichii	10	0	0	3	1	0	2	2	2
46807301907551366fc5fc55f3521717	refseq55627	90.719	p__Planctomycetes; g__Lignipirellula; s__Lignipirellula cremea	11	0	1	1	3	0	3	1	2
832c0a498581fc9b2b44a8c7ef13819a	refseq143101	96.806	p__Proteobacteria; g__Rhodobium; s__Rhodobium orientis	10	1	0	0	3	0	2	1	3
49c6d14921258866c921be9460bc1de4	refseq55627	90.069	p__Planctomycetes; g__Lignipirellula; s__Lignipirellula cremea	11	0	1	1	3	0	3	1	2
fc06061453a9754380b54f2efa5aa888	refseq16882	100	p__Actinobacteria; g__Micromonospora; s__Micromonospora sp. CNZ309	24	2	1	2	2	0	4	4	9
b44f729f24a6ac1d8cef0e4e7b515bd3	refseq30826	92.166	p__Proteobacteria; g__Haliangium; s__Haliangium ochraceum	24	2	1	5	7	0	3	1	5
fdabbaaa7b0f748e842b8f3455378342	refseq71600	93.764	p__Proteobacteria; g__Polyangium; s__Polyangium fumosum	32	1	1	3	14	0	4	4	5
fe1a00e136fd2d701546861439985860	refseq48617	90.453	p__Planctomycetes; g__Blastopirellula; s__Blastopirellula retiformator	12	1	0	4	1	1	3	1	1
6e4ccd5e68af26fe1ac7bd2cd968052a	refseq141997	95.093	p__Proteobacteria; g__Enhygromyxa; s__Enhygromyxa salina	43	1	7	7	8	0	9	3	8
aa096397e77e0e7b6ad06dd59e814332	refseq81262	88.915	p__Firmicutes; g__Bacillus; s__Bacillus paralicheniformis	16	0	1	6	4	0	1	0	4
9ed5f37af7ac49b996b0a2cd679b8798	refseq173947	98.28	p__Proteobacteria; g__Mesorhizobium; s__Mesorhizobium camelthorni	10	0	0	0	3	0	1	1	5
e845b5c255a7dbe8b1c37fac6987d275	refseq27457	99.263	p__Proteobacteria; g__Ruegeria; s__Ruegeria arenilitoris	10.67	0	0	1	2.67	0	1	1	5
421dd28198f6598e100fcb9f8506e883	refseq43573	97.789	p__Proteobacteria; g__Mesorhizobium; s__Mesorhizobium sophorae	10	0	1	1	2	0	1	0	5
04d8a7d133a9e08310d238ac32ae6cef	refseq65771	85.33	p__Proteobacteria; g__Paracoccus; s__Paracoccus alkanivorans	12	0	0	5	1	0	0	0	6
1b0a7017d545c46bb39795b395982b80	refseq55627	90.233	p__Planctomycetes; g__Lignipirellula; s__Lignipirellula cremea	11	0	1	1	3	0	3	1	2
ec1f8e6e6241a2cb8bc8b81e3b2e52ee	refseq55627	93.303	p__Planctomycetes; g__Lignipirellula; s__Lignipirellula cremea	11	0	1	1	3	0	3	1	2
f13d1594021d23ad56ab88db8ca652ba	refseq188370	89.13	p__Actinobacteria; g__Allokutzneria; s__Allokutzneria sp. NRRL B-24872	44	9	2	4	9	0	6	2	12
e88a139fa995417956014ee42cb890c1	refseq78275	84.026	p__Acidobacteria; g__Terriglobus; s__Terriglobus albidus	10	0	1	1	4	0	3	0	1
1d6bf6a26c2af9a98e8dcb14a9259f23	refseq30826	93.088	p__Proteobacteria; g__Haliangium; s__Haliangium ochraceum	24	2	1	5	7	0	3	1	5
cb7e9995b75dcf724ddf8d23d02d0c72	refseq129664	90.023	p__Verrucomicrobia; g__Pedosphaera; s__Pedosphaera parvula	15	0	0	3	1	0	4	6	1
82e4e8ac8e08e57d1bf56146de8a1c51	refseq55627	90.255	p__Planctomycetes; g__Lignipirellula; s__Lignipirellula cremea	11	0	1	1	3	0	3	1	2
75e342f6ea98a907e66dec5e2dac3898	refseq49195	97.543	p__Proteobacteria; g__Mesorhizobium; s__Mesorhizobium sp. INR15	10	0	2	1	2	0	1	0	4
095ced637ece4f01af1f336444ae1532	refseq20222	98.289	p__Cyanobacteria; g__Synechococcus; s__Synechococcus sp. CB0101	14	0	0	0	12	0	2	0	0
7530cd6852150893d44355153a011bc6	refseq30826	93.533	p__Proteobacteria; g__Haliangium; s__Haliangium ochraceum	24	2	1	5	7	0	3	1	5
52d010ad612d1312010dcbf98cd85971	refseq162587	93.932	p__Firmicutes; g__Ruminiclostridium; s__Ruminiclostridium cellobioparum	14	0	0	8	1	0	0	3	2
6974d15fedbaae622451c6e87118fb1b	refseq196433	100	p__Actinobacteria; g__Streptomyces; s__Streptomyces sp. 13K301	34	1	2	8	6	0	7	0	10
359d501903b82a6a9ebbcf882c328275	refseq55631	91.608	p__Planctomycetes; g__Rosistilla; s__Rosistilla oblonga	12	3	1	3	1	0	2	2	0
c4811544efe7044d32ffad8e166137b5	refseq137414	87.26	p__Actinobacteria; g__Streptomyces; s__Streptomyces thermovulgaris	27	2	5	1	6	0	4	1	8
b1cd96386af41315bddd56e24f7e9878	refseq55627	91.841	p__Planctomycetes; g__Lignipirellula; s__Lignipirellula cremea	11	0	1	1	3	0	3	1	2
4e95bffeff512d43ca53e464008af05b	refseq124056	79.376	p__Cyanobacteria; g__Oscillatoria; s__Oscillatoria sp. PCC 10802	16	0	0	7	8	0	1	0	0
2ff141e0440a922ff90d25a2ddcced7b	refseq81262	87.356	p__Firmicutes; g__Bacillus; s__Bacillus paralicheniformis	16	0	1	6	4	0	1	0	4
c3d5417dad065a31c16618e6269b0206	refseq55627	90.255	p__Planctomycetes; g__Lignipirellula; s__Lignipirellula cremea	11	0	1	1	3	0	3	1	2
f5e0d0183e746964b93a01b5d4e7390a	refseq186004	90.488	p__Actinobacteria; g__Rugosimonospora; s__Rugosimonospora africana	25	0	6	4	6	1	2	2	4
e1d8f07264135c73a22d92ef5fd46cd9	refseq30826	89.791	p__Proteobacteria; g__Haliangium; s__Haliangium ochraceum	24	2	1	5	7	0	3	1	5
a22d50a53e16d20e2f5d29e296d9ecbf	refseq55627	90.909	p__Planctomycetes; g__Lignipirellula; s__Lignipirellula cremea	11	0	1	1	3	0	3	1	2
60035f5bde74f1c19218beb4b08dd271	refseq55627	91.183	p__Planctomycetes; g__Lignipirellula; s__Lignipirellula cremea	11	0	1	1	3	0	3	1	2
ae368ed00a27d2a52043bc656955205b	refseq31519	89.614	p__Actinobacteria; g__Frankia; s__Frankia inefficax	24	5	5	2	5	0	4	0	3
57ddd2beebb7e18bf1163ccd4e69bf77	refseq55632	89.277	p__Planctomycetes; g__Rosistilla; s__Rosistilla carotiformis	12	3	1	3	1	0	2	2	0
d078e8af120bd9f178b240e94e068c2a	refseq186004	90	p__Actinobacteria; g__Rugosimonospora; s__Rugosimonospora africana	25	0	6	4	6	1	2	2	4
27bf66f5a9df54c951bb1edd5ce6ce7e	refseq177717	99.272	p__Actinobacteria; g__Mycolicibacterium; s__Mycolicibacterium hippocampi	19	2	2	4	1	0	3	4	3
2391232bfcd815836f8bbf1211e03089	refseq49195	98.28	p__Proteobacteria; g__Mesorhizobium; s__Mesorhizobium sp. INR15	10	0	2	1	2	0	1	0	4
6649675c9fd980b08cc4aeeeb54b0fb4	refseq187668	100	p__Actinobacteria; g__Mycolicibacterium; s__Mycolicibacterium iranicum	16	2	2	3	1	0	2	4	2
220b3d6f5cf483afea92e0f7a46c1ce3	refseq143101	96.806	p__Proteobacteria; g__Rhodobium; s__Rhodobium orientis	10	1	0	0	3	0	2	1	3
c314314f701c32d157f294482a78f44c	refseq30690	92.857	p__Proteobacteria; g__Alkalilimnicola; s__Alkalilimnicola ehrlichii	10	0	0	3	1	0	2	2	2
72bd520c4a3a8d7cfe66c73f5ae294eb	refseq81262	86.499	p__Firmicutes; g__Bacillus; s__Bacillus paralicheniformis	16	0	1	6	4	0	1	0	4
abd4f210662573d0133350fd0eaeddc0	refseq55627	89.744	p__Planctomycetes; g__Lignipirellula; s__Lignipirellula cremea	11	0	1	1	3	0	3	1	2
59f518e7ba5b197353426c83760dcdb7	refseq129739	99.022	p__Cyanobacteria; g__Synechococcus; s__Synechococcus sp. CB0205	10	0	0	0	8	0	1	0	1
62ae701fd26319d1c810e7f01f0e0308	refseq124042	93.662	p__Bacteroidetes; g__Fulvivirga; s__Fulvivirga imtechensis	21	1	2	12	2	0	1	2	1
04f8f88c9d5878c3f7efcac8a85f029c	refseq180008	99.537	p__Proteobacteria; g__Marinobacterium; s__Marinobacterium nitratireducens	12	2	1	1	3	0	0	1	4
3eaf38d55cbacf582bae04f7c76bca02	refseq186004	90.244	p__Actinobacteria; g__Rugosimonospora; s__Rugosimonospora africana	25	0	6	4	6	1	2	2	4
28af87fc1a09e15b158200f69cb759c2	refseq30826	93.533	p__Proteobacteria; g__Haliangium; s__Haliangium ochraceum	24	2	1	5	7	0	3	1	5
360b37e53c49306668a6cfb6de4f9bb4	refseq92289	92.343	p__Proteobacteria; g__Chondromyces; s__Chondromyces crocatus	34	3	1	3	6	0	5	9	7
27fe2bada3a73ec55b51193a5d6881dd	refseq84508	89.838	p__Proteobacteria; g__Sandaracinus; s__Sandaracinus amylolyticus	19	0	1	3	3	0	4	0	8
1149dd8e76d5d3c0c3375ff24d7eeae2	refseq107980	82.529	p__Acidobacteria; g__Acanthopleuribacter; s__Acanthopleuribacter pedis	38	2	4	11	5	0	1	12	3
a2dce7871c8502accbf06444cd679cc3	refseq161988	93.735	p__Proteobacteria; g__Chondromyces; s__Chondromyces apiculatus	39	3	1	9	7	0	7	9	3
52c23d12e9fc4bd4504eee17adb26255	refseq84508	90.993	p__Proteobacteria; g__Sandaracinus; s__Sandaracinus amylolyticus	19	0	1	3	3	0	4	0	8
a29af5ff6be73463fcafb22dfe3fab6b	refseq30826	94.226	p__Proteobacteria; g__Haliangium; s__Haliangium ochraceum	24	2	1	5	7	0	3	1	5
550a0453a491960efecfd1a2154943a8	refseq30826	89.931	p__Proteobacteria; g__Haliangium; s__Haliangium ochraceum	24	2	1	5	7	0	3	1	5
103f4f43ff694545bd3c783a5d37c977	refseq55627	90.719	p__Planctomycetes; g__Lignipirellula; s__Lignipirellula cremea	11	0	1	1	3	0	3	1	2
779f8c00c20491b7cdb2a60484348048	refseq55627	91.608	p__Planctomycetes; g__Lignipirellula; s__Lignipirellula cremea	11	0	1	1	3	0	3	1	2
ffa101d3baee92fc093f2960b0907aa2	refseq186004	90	p__Actinobacteria; g__Rugosimonospora; s__Rugosimonospora africana	25	0	6	4	6	1	2	2	4
c90d65cbc9ce2d91b7ef396720ce7623	refseq25750	88.506	p__Proteobacteria; g__Labilithrix; s__Labilithrix luteola	14	0	2	3	2	0	2	1	4
11b1c880ac7b8c316570b5a1e9f57a43	refseq199071	89.512	p__Actinobacteria; g__Micromonospora; s__Micromonospora sp. RP3T	22	5	2	0	2	0	4	2	7
1dba1032a11eded9a5d1181a21ce6af6	refseq161988	93.735	p__Proteobacteria; g__Chondromyces; s__Chondromyces apiculatus	39	3	1	9	7	0	7	9	3
75c6f43aa3adae4a9f11dc57cb741e33	refseq93763	94.688	p__Proteobacteria; g__Desulfosarcina; s__Desulfosarcina cetonica	11	0	2	0	1	0	0	0	8
f5285b002ae2a8f1f982bc82392b4df7	refseq55627	90.278	p__Planctomycetes; g__Lignipirellula; s__Lignipirellula cremea	11	0	1	1	3	0	3	1	2
dbc7d506ee2291165f32d247e4941839	refseq55627	87.037	p__Planctomycetes; g__Lignipirellula; s__Lignipirellula cremea	11	0	1	1	3	0	3	1	2
e8d892cdbbb9e5a4bc890013d684b4aa	refseq55627	89.51	p__Planctomycetes; g__Lignipirellula; s__Lignipirellula cremea	11	0	1	1	3	0	3	1	2
e7cd7aa0d1ddaa5fa73924a6776b5442	refseq118059	94.608	p__Firmicutes; g__Acetivibrio; s__Acetivibrio cellulolyticus	12	1	0	2	2	0	0	6	1
04677e7e02c149cc8a63b7050a0ce9be	refseq30826	93.578	p__Proteobacteria; g__Haliangium; s__Haliangium ochraceum	24	2	1	5	7	0	3	1	5
f7bd4649c6b628eca7d54c7ec780f854	refseq84508	88.94	p__Proteobacteria; g__Sandaracinus; s__Sandaracinus amylolyticus	19	0	1	3	3	0	4	0	8
e0a93f0adde8d40c9baa45122832416e	refseq198084	84.746	p__Planctomycetes; g__Blastopirellula; s__Blastopirellula marina	14	1	1	4	1	1	3	2	1
63ebd385e74167b3bdb555507cc33965	refseq55631	89.07	p__Planctomycetes; g__Rosistilla; s__Rosistilla oblonga	12	3	1	3	1	0	2	2	0
2bb7c54f67c4809e743294ef2a2cf482	refseq164992	99.769	p__Proteobacteria; g__Marinobacterium; s__Marinobacterium lutimaris	11	1	1	0	4	0	0	0	5
3b41e52f2830dd6e4713769a3e97c93c	refseq184752	97.454	p__Proteobacteria; g__Lamprobacter; s__Lamprobacter modestohalophilus	14	0	0	2	6	0	3	0	3
ecff0c2052f5fd5a388a84270c01f341	refseq81262	91.014	p__Firmicutes; g__Bacillus; s__Bacillus paralicheniformis	16	0	1	6	4	0	1	0	4
1fd8a5455539e883342fd6394347ad7a	refseq84508	88.966	p__Proteobacteria; g__Sandaracinus; s__Sandaracinus amylolyticus	19	0	1	3	3	0	4	0	8
ea31a2a0499573d21aa78eda58b0a55d	refseq52384	78.589	p__Cyanobacteria; g__Scytonema; s__Scytonema sp. NIES-4073	26	2	1	7	7	0	5	3	1
377791008ccca28d946e507bd00950b0	refseq84508	90.069	p__Proteobacteria; g__Sandaracinus; s__Sandaracinus amylolyticus	19	0	1	3	3	0	4	0	8
4c69ef7432ac131d5c6abf3b35593925	refseq168019	85.517	p__Proteobacteria; g__Pseudobacteriovorax; s__Pseudobacteriovorax antillogorgiicola	12	1	2	1	3	0	1	1	3
ed6c216f916d9a9de4aa849d0d616c99	refseq162336	93.764	p__Firmicutes; g__Caldalkalibacillus; s__Caldalkalibacillus mannanilyticus	22	0	1	12	4	0	1	1	3
c4989d8e3d9eee6552d55c7c12b80ca1	refseq95516	96.991	p__Proteobacteria; g__Thiohalocapsa; s__Thiohalocapsa sp. ML1	10	0	0	3	3	0	3	0	1
5af655d689543bc5c98d689d2f7f6b15	refseq55631	89.885	p__Planctomycetes; g__Rosistilla; s__Rosistilla oblonga	12	3	1	3	1	0	2	2	0
4ef0e97f24a7948a58ed46f49c67ab3d	refseq55627	91.435	p__Planctomycetes; g__Lignipirellula; s__Lignipirellula cremea	11	0	1	1	3	0	3	1	2
8a625440c8f1020d9fcf5e63729bc838	refseq116155	96.585	p__Cyanobacteria; g__Synechococcus; s__Synechococcus sp. BS56D	11	0	0	0	9	0	1	0	1
ac1417073e656bfad52ca7f85c03332f	refseq35577	77.616	p__Chloroflexi; g__Ktedonosporobacter; s__Ktedonosporobacter rubrisoli	22	0	1	3	11	0	2	1	4
8fe13992c2f78c82e25ffdd6ff6c1abf	refseq129664	93.039	p__Verrucomicrobia; g__Pedosphaera; s__Pedosphaera parvula	15	0	0	3	1	0	4	6	1
195427ffff92d724bfda4e76c15cd836	refseq84508	89.931	p__Proteobacteria; g__Sandaracinus; s__Sandaracinus amylolyticus	19	0	1	3	3	0	4	0	8
619c958a9e4de1b5f69439f4817265d1	refseq26546	98.786	p__Actinobacteria; g__Mycobacterium; s__Mycobacterium paraense	16.67	2	4	4	1	0	1	4.67	0
742a3a5074f243f6b431dc330d004c66	refseq30826	92.396	p__Proteobacteria; g__Haliangium; s__Haliangium ochraceum	24	2	1	5	7	0	3	1	5
76dc369545078556cd889b4e415bd484	refseq147483	89.908	p__Proteobacteria; g__Luteibacter; s__Luteibacter yeojuensis	12	1	0	5	2	0	0	1	3
fb2750afc68f2872e7ce7ed14badced5	refseq130057	85.68	p__Cyanobacteria; g__Pleurocapsa; s__Pleurocapsa sp. PCC 7319	22	1	2	4	8	0	3	4	0
a0bc18b556fb073349ff1baf7f80f6b6	refseq55462	84.541	p__Actinobacteria; g__Streptomyces; s__Streptomyces sp. S1A1-8	34	0	3	6	6	0	5	3	11
800f410f546f77d4bf5bf8322e2dbc04	refseq84508	89.145	p__Proteobacteria; g__Sandaracinus; s__Sandaracinus amylolyticus	19	0	1	3	3	0	4	0	8
8e9f62b62ed3f3e12361a7f5cff9583e	refseq30690	93.056	p__Proteobacteria; g__Alkalilimnicola; s__Alkalilimnicola ehrlichii	10	0	0	3	1	0	2	2	2
3b169e26ac08c2bd6ac21d7e7d2f2ee4	refseq141995	84.491	p__Proteobacteria; g__Enhygromyxa; s__Enhygromyxa salina	33	3	7	4	4	0	6	4	5
0823d78b7e7c82689b9c1852931d708f	refseq202719	83.333	p__Proteobacteria; g__Halochromatium; s__Halochromatium glycolicum	11	0	0	2	4	0	2	1	2
5b97b43128ba7d550f9ca2151711c811	refseq184752	92.184	p__Proteobacteria; g__Lamprobacter; s__Lamprobacter modestohalophilus	14	0	0	2	6	0	3	0	3
2e67b6b31269999ee52817a06670ca40	refseq165963	91.898	p__Proteobacteria; g__Nitrosovibrio; s__Nitrosovibrio sp. Nv17	10	1	0	3	0	0	2	0	4
1843b9446396e788a52f2f52398f5569	refseq25750	79.724	p__Proteobacteria; g__Labilithrix; s__Labilithrix luteola	14	0	2	3	2	0	2	1	4
f850267541fd84b414b141655f304023	refseq23788	87.981	p__Actinobacteria; g__Cryptosporangium; s__Cryptosporangium arvum	16	3	1	3	2	0	4	0	3
da042eea7c6742f4d409816b118f446c	refseq55627	87.067	p__Planctomycetes; g__Lignipirellula; s__Lignipirellula cremea	11	0	1	1	3	0	3	1	2
c4cf3d75036cafb92bd8a9ad2e58d26d	refseq161988	94.919	p__Proteobacteria; g__Chondromyces; s__Chondromyces apiculatus	39	3	1	9	7	0	7	9	3
40db00b213396da89d7ce47250df49f0	refseq141997	92.523	p__Proteobacteria; g__Enhygromyxa; s__Enhygromyxa salina	43	1	7	7	8	0	9	3	8
48624344313026cf382818913401c4db	refseq109973	90.663	p__Cyanobacteria; g__Leptolyngbya; s__Leptolyngbya sp. 7M	16	1	4	6	3	0	1	1	0
d6372cff4e26af8e2840f2d0828a1cd3	refseq55627	90.972	p__Planctomycetes; g__Lignipirellula; s__Lignipirellula cremea	11	0	1	1	3	0	3	1	2
91ea1dc43c92b5cf3c887dfc3ef19510	refseq84508	90.323	p__Proteobacteria; g__Sandaracinus; s__Sandaracinus amylolyticus	19	0	1	3	3	0	4	0	8
00a007d3027ab4a8a2eaa65354061173	refseq55631	88.167	p__Planctomycetes; g__Rosistilla; s__Rosistilla oblonga	12	3	1	3	1	0	2	2	0
c3836a584466c6fe0ca41d7d4d257350	refseq161988	94.896	p__Proteobacteria; g__Chondromyces; s__Chondromyces apiculatus	39	3	1	9	7	0	7	9	3
d28244a16a6c4e09865a5cc28e43240c	refseq55631	90.676	p__Planctomycetes; g__Rosistilla; s__Rosistilla oblonga	12	3	1	3	1	0	2	2	0
8107760d3f2441327659fcedadcfa49d	refseq58309	80.184	p__Nitrospirae; g__Nitrospira; s__Nitrospira sp. KM1	10	0	0	1	2	0	3	1	3
436a1762872ce0f06bdd805f2cd56e15	refseq84508	89.885	p__Proteobacteria; g__Sandaracinus; s__Sandaracinus amylolyticus	19	0	1	3	3	0	4	0	8
94cf7088685739f4d19418e94376d479	refseq55631	89.145	p__Planctomycetes; g__Rosistilla; s__Rosistilla oblonga	12	3	1	3	1	0	2	2	0
79fe69eb8c7d93c12b27ee531ad10d59	refseq30826	86.143	p__Proteobacteria; g__Haliangium; s__Haliangium ochraceum	24	2	1	5	7	0	3	1	5
bcf6539da42a8fa141586a2f4f0216f2	refseq129664	93.287	p__Verrucomicrobia; g__Pedosphaera; s__Pedosphaera parvula	15	0	0	3	1	0	4	6	1
b8bfad93459d9fc5c406d75b7aa6533a	refseq161988	92.414	p__Proteobacteria; g__Chondromyces; s__Chondromyces apiculatus	39	3	1	9	7	0	7	9	3
f23c8225fb93bc9c871adbcb3eb64a79	refseq161988	94.457	p__Proteobacteria; g__Chondromyces; s__Chondromyces apiculatus	39	3	1	9	7	0	7	9	3
ea67a3768e64135db7c20dc742145448	refseq168019	85.517	p__Proteobacteria; g__Pseudobacteriovorax; s__Pseudobacteriovorax antillogorgiicola	12	1	2	1	3	0	1	1	3
81e4d8645dd22d909c5e0c0ffef0425c	refseq21920	95.392	p__Proteobacteria; g__Ketobacter; s__Ketobacter alkanivorans	11	1	0	1	1	0	0	2	6
d34e3611027a98ac246091a6ccfbf8e5	refseq161988	94.907	p__Proteobacteria; g__Chondromyces; s__Chondromyces apiculatus	39	3	1	9	7	0	7	9	3
9652dae1b353ecabf8e1dc9332d7a332	refseq184752	92.593	p__Proteobacteria; g__Lamprobacter; s__Lamprobacter modestohalophilus	14	0	0	2	6	0	3	0	3
54f69f37278cd1f08fcd7c1304ea9a74	refseq130025	78.177	p__Cyanobacteria; g__Oscillatoria; s__Oscillatoria acuminata	10	0	0	3	3	1	1	2	0
1840bc8af8e6fa954a1c9b7b42175717	refseq107980	90.553	p__Acidobacteria; g__Acanthopleuribacter; s__Acanthopleuribacter pedis	38	2	4	11	5	0	1	12	3
6439da8a7ab02fe566b6a7c686b6c6bb	refseq93763	98.845	p__Proteobacteria; g__Desulfosarcina; s__Desulfosarcina cetonica	11	0	2	0	1	0	0	0	8
87262357d3a03044de6234510d9b9f12	refseq55627	90.487	p__Planctomycetes; g__Lignipirellula; s__Lignipirellula cremea	11	0	1	1	3	0	3	1	2
490d544aa7a4d4e1bae8ede6a66b0b36	refseq31389	90.847	p__Gemmatimonadetes; g__Longimicrobium; s__Longimicrobium terrae	13	0	0	3	4	0	1	3	2
ed80504cb0ad6ace79acb04127f08239	refseq55631	90.443	p__Planctomycetes; g__Rosistilla; s__Rosistilla oblonga	12	3	1	3	1	0	2	2	0
ff7d691f4449a3b46007b7c02de0a1fe	refseq92289	87.298	p__Proteobacteria; g__Chondromyces; s__Chondromyces crocatus	34	3	1	3	6	0	5	9	7
c8ca00d9f0625c28a78300073376f6dc	refseq84508	90.783	p__Proteobacteria; g__Sandaracinus; s__Sandaracinus amylolyticus	19	0	1	3	3	0	4	0	8
16bb30feff7e3c5c34e69976dcff3c31	refseq55627	90.278	p__Planctomycetes; g__Lignipirellula; s__Lignipirellula cremea	11	0	1	1	3	0	3	1	2
3f1e735f6e24fa4a498d78f5c6d34b5b	refseq161988	93.072	p__Proteobacteria; g__Chondromyces; s__Chondromyces apiculatus	39	3	1	9	7	0	7	9	3
999b0661dd082fcaf8ea41da86443288	refseq93763	94.24	p__Proteobacteria; g__Desulfosarcina; s__Desulfosarcina cetonica	11	0	2	0	1	0	0	0	8
46730bd5fe86eb4eda696cb3ccb9fbc1	refseq53125	99.263	p__Proteobacteria; g__Notoacmeibacter; s__Notoacmeibacter marinus	10	0	0	2	1	0	1	0	6
da1a7c1b6fc50ea21930c7d6388fb544	refseq57897	96.536	p__Proteobacteria; g__Desulfopila; s__Desulfopila sp. IMCC35008	13	0	0	5	2	0	0	2	4
0d8b39fc5e1b7a545949282e4a63c7ce	refseq55627	88.426	p__Planctomycetes; g__Lignipirellula; s__Lignipirellula cremea	11	0	1	1	3	0	3	1	2
82fdd5d759ca6f6ee5114a9cd8fb6402	refseq27638	95.833	p__Proteobacteria; g__Legionella; s__Legionella steigerwaltii	12	0	1	4	3	0	0	1	3
af48f796056e42edc456d155ba0c082b	refseq80867	88.249	p__Proteobacteria; g__Polyangium; s__Polyangium spumosum	26	1	1	7	8	0	3	3	3
19f55522f58640fe2d61da93b7cd42f7	refseq55631	89.327	p__Planctomycetes; g__Rosistilla; s__Rosistilla oblonga	12	3	1	3	1	0	2	2	0
b2bfdaff9e85c58a61404c5e40363eb2	refseq55631	89.51	p__Planctomycetes; g__Rosistilla; s__Rosistilla oblonga	12	3	1	3	1	0	2	2	0
6e31645a96e7e5697af64744472d3238	refseq173947	98.034	p__Proteobacteria; g__Mesorhizobium; s__Mesorhizobium camelthorni	10	0	0	0	3	0	1	1	5
b8a025f3249100029d9bddf4d73a2857	refseq124042	93.662	p__Bacteroidetes; g__Fulvivirga; s__Fulvivirga imtechensis	21	1	2	12	2	0	1	2	1
b53039ed5b644d2e81c78a5a8661ec2a	refseq30826	91.724	p__Proteobacteria; g__Haliangium; s__Haliangium ochraceum	24	2	1	5	7	0	3	1	5
fcb598be477d3052613358f394dca7e9	refseq129360	83.641	p__Proteobacteria; g__Stigmatella; s__Stigmatella aurantiaca	60	11	2	17	11	0	4	7	8
4258ca3dab58f2e05b738de75fc06edb	refseq31389	85.812	p__Gemmatimonadetes; g__Longimicrobium; s__Longimicrobium terrae	13	0	0	3	4	0	1	3	2
6e1ad546d8a726ed19e3efe407ae8176	refseq201356	80.212	p__Verrucomicrobia; g__Prosthecobacter; s__Prosthecobacter vanneervenii	10	1	1	2	1	0	3	0	2
3675328872d52ebd941eba2ad5592cc5	refseq55709	77.972	p__Planctomycetes; g__Rhodopirellula; s__Rhodopirellula pilleata	11	2	1	3	0	0	2	2	1
d0117dc275c937696ecc1a2060f5ee71	refseq55631	89.07	p__Planctomycetes; g__Rosistilla; s__Rosistilla oblonga	12	3	1	3	1	0	2	2	0
9bd95b504b1baa6b08fe40caacbb5c7f	refseq55462	89.32	p__Actinobacteria; g__Streptomyces; s__Streptomyces sp. S1A1-8	34	0	3	6	6	0	5	3	11
45cb841836e2ce57747d4a31dfc5a7ed	refseq55631	90.676	p__Planctomycetes; g__Rosistilla; s__Rosistilla oblonga	12	3	1	3	1	0	2	2	0
4d645da2a1f86594fba841a6fe2eb960	refseq92289	86.927	p__Proteobacteria; g__Chondromyces; s__Chondromyces crocatus	34	3	1	3	6	0	5	9	7
6840ed2e88d6f15aee8b51cc51f31bfc	refseq161988	89.145	p__Proteobacteria; g__Chondromyces; s__Chondromyces apiculatus	39	3	1	9	7	0	7	9	3
2b7bb6d298e3d9b3c2a269000eef0568	refseq30826	90.046	p__Proteobacteria; g__Haliangium; s__Haliangium ochraceum	24	2	1	5	7	0	3	1	5
4407b2fd606c2b0e0795c47c9d1dca8e	refseq180008	99.074	p__Proteobacteria; g__Marinobacterium; s__Marinobacterium nitratireducens	12	2	1	1	3	0	0	1	4
9ef57f24b6217a90096ebbddba4a01ea	refseq55627	90.233	p__Planctomycetes; g__Lignipirellula; s__Lignipirellula cremea	11	0	1	1	3	0	3	1	2
40f774116fffbdc3b89a6a728518342f	refseq95516	97.46	p__Proteobacteria; g__Thiohalocapsa; s__Thiohalocapsa sp. ML1	10	0	0	3	3	0	3	0	1
fa81328d63d11068fd9562c313d7a176	refseq143101	96.314	p__Proteobacteria; g__Rhodobium; s__Rhodobium orientis	10	1	0	0	3	0	2	1	3
2e9ce2a05640ef5e547ec4a397bf48d7	refseq25750	79.724	p__Proteobacteria; g__Labilithrix; s__Labilithrix luteola	14	0	2	3	2	0	2	1	4
29c2205e388053f5f75910e757fbf206	refseq55631	96.503	p__Planctomycetes; g__Rosistilla; s__Rosistilla oblonga	12	3	1	3	1	0	2	2	0
09e3d1f726beebe6ec6cdd8253762173	refseq22159	86.041	p__Proteobacteria; g__Myxococcus; s__Myxococcus stipitatus	27	0	2	5	5	0	3	7	5
21c6e26867bec5b321b3195fbb584a10	refseq30826	93.995	p__Proteobacteria; g__Haliangium; s__Haliangium ochraceum	24	2	1	5	7	0	3	1	5
44016a7fa1d106ab17607172c316378e	refseq81262	87.615	p__Firmicutes; g__Bacillus; s__Bacillus paralicheniformis	16	0	1	6	4	0	1	0	4
1a7cdb05efe5505c908589457dd2ab26	refseq84508	90.345	p__Proteobacteria; g__Sandaracinus; s__Sandaracinus amylolyticus	19	0	1	3	3	0	4	0	8
691fd295f98f1d896d3f1f69210537ef	refseq129664	90.3	p__Verrucomicrobia; g__Pedosphaera; s__Pedosphaera parvula	15	0	0	3	1	0	4	6	1
92c2245a46fecc3fe8d781bf68300422	refseq101505	78.484	p__Cyanobacteria; g__Scytonema; s__Scytonema sp. HK-05	32	3	1	10	7	0	4	1	6
0048e05399c9dc5760f7a3679a983faf	refseq25202	94.595	p__Actinobacteria; g__Kribbella; s__Kribbella qitaiheensis	10	0	1	4	2	0	0	1	2
70b90be7e9b8ac5842c452d8472fb85e	refseq93763	94.226	p__Proteobacteria; g__Desulfosarcina; s__Desulfosarcina cetonica	11	0	2	0	1	0	0	0	8
111dcc0320902d09ee9260a5973e38ba	refseq31389	86.27	p__Gemmatimonadetes; g__Longimicrobium; s__Longimicrobium terrae	13	0	0	3	4	0	1	3	2
9e903474791e62fbac9213de9ea01637	refseq30826	94.919	p__Proteobacteria; g__Haliangium; s__Haliangium ochraceum	24	2	1	5	7	0	3	1	5
2b8bc463efcebd5f6a15f43b2011c963	refseq31389	84.055	p__Gemmatimonadetes; g__Longimicrobium; s__Longimicrobium terrae	13	0	0	3	4	0	1	3	2
b6b9517c7127ffd2496b6ab02c9d7eee	refseq200031	81.407	p__Cyanobacteria; g__Microcystis; s__Microcystis sp. 0824	12	1	1	3	3	0	3	0	1
0c17f308331877e22865eb89165aa5cd	refseq55462	83.092	p__Actinobacteria; g__Streptomyces; s__Streptomyces sp. S1A1-8	34	0	3	6	6	0	5	3	11
4f2b7241059c355dc7b5fcd93f87e5a8	refseq176281	86.009	p__Proteobacteria; g__Corallococcus; s__Corallococcus exercitus	75	2	3	42	7	0	4	11	6
3d4995130d247b807c653dc7f5ac0628	refseq185747	92.056	p__Bacteroidetes; g__Fulvivirga; s__Fulvivirga sp. 29W222	19	1	2	6	2	0	1	4	3
78716d043a093c48c227e08365cc9564	refseq161988	93.103	p__Proteobacteria; g__Chondromyces; s__Chondromyces apiculatus	39	3	1	9	7	0	7	9	3
47f5d349ee18faa04afbcc37b755cc2a	refseq118059	96.56	p__Firmicutes; g__Acetivibrio; s__Acetivibrio cellulolyticus	12	1	0	2	2	0	0	6	1
cf17b04a736e02225662e79257780010	refseq30826	89.631	p__Proteobacteria; g__Haliangium; s__Haliangium ochraceum	24	2	1	5	7	0	3	1	5
ed5ef60831905553ce2d8491f1c5c748	refseq92289	87.156	p__Proteobacteria; g__Chondromyces; s__Chondromyces crocatus	34	3	1	3	6	0	5	9	7
c0136c80b2c1a915aa2bc0265ada4833	refseq22159	86.27	p__Proteobacteria; g__Myxococcus; s__Myxococcus stipitatus	27	0	2	5	5	0	3	7	5
e5d95baa3a5a97c89423285783e05a3d	refseq55627	90.023	p__Planctomycetes; g__Lignipirellula; s__Lignipirellula cremea	11	0	1	1	3	0	3	1	2
1ece65f510f27722bfcdcf311744a3d0	refseq55627	89.12	p__Planctomycetes; g__Lignipirellula; s__Lignipirellula cremea	11	0	1	1	3	0	3	1	2
49375ebeea98e4feced2672fa1d3836b	refseq161988	89.016	p__Proteobacteria; g__Chondromyces; s__Chondromyces apiculatus	39	3	1	9	7	0	7	9	3
6c44e1391dfe804fc5a310be8fc07189	refseq112106	79.661	p__Planctomycetes; g__Gemmata; s__Gemmata sp. G18	11	0	3	2	1	0	4	0	1
b778835cabc89b3f60cc2d10a8ea65fe	refseq30826	91.475	p__Proteobacteria; g__Haliangium; s__Haliangium ochraceum	24	2	1	5	7	0	3	1	5
c77cc57c71371f0caea169f87b1a831e	refseq109973	90.909	p__Cyanobacteria; g__Leptolyngbya; s__Leptolyngbya sp. 7M	16	1	4	6	3	0	1	1	0
d8a89af17004e77e9cebb53fd4d8c2d5	refseq186004	89.756	p__Actinobacteria; g__Rugosimonospora; s__Rugosimonospora africana	25	0	6	4	6	1	2	2	4
e5cd93bb8b49570d6635d25643bc561a	refseq30690	92.824	p__Proteobacteria; g__Alkalilimnicola; s__Alkalilimnicola ehrlichii	10	0	0	3	1	0	2	2	2
832a3f76241047d9b3c69a0ae0398fe4	refseq55631	88.657	p__Planctomycetes; g__Rosistilla; s__Rosistilla oblonga	12	3	1	3	1	0	2	2	0
2915885fd1acc900352f80d5a7a75e9e	refseq25750	79.587	p__Proteobacteria; g__Labilithrix; s__Labilithrix luteola	14	0	2	3	2	0	2	1	4
ac4bdef90512961ed7d60bf4a6a0c155	refseq55631	90.443	p__Planctomycetes; g__Rosistilla; s__Rosistilla oblonga	12	3	1	3	1	0	2	2	0
bd72653cea3d984ce9f56f394b9f31bf	refseq58309	79.493	p__Nitrospirae; g__Nitrospira; s__Nitrospira sp. KM1	10	0	0	1	2	0	3	1	3
552c561488a57c813ff09dd28ca3e8ae	refseq147472	91.198	p__Proteobacteria; g__Nitrospirillum; s__Nitrospirillum amazonense	12	0	1	3	5	0	2	0	1
368a8a5b3e94e6bcf1631e15d63662b2	refseq57897	96.998	p__Proteobacteria; g__Desulfopila; s__Desulfopila sp. IMCC35008	13	0	0	5	2	0	0	2	4
6de305843abcea3abda3250ffa69bb5f	refseq181373	92.202	p__Proteobacteria; g__Microbulbifer; s__Microbulbifer taiwanensis	10	0	0	5	2	0	0	0	3
c93ab6c8d328d9e3353b229118fb56fa	refseq84508	89.655	p__Proteobacteria; g__Sandaracinus; s__Sandaracinus amylolyticus	19	0	1	3	3	0	4	0	8
e8cb49b2ee8564b97d0254171aca158f	refseq158709	79.412	p__Cyanobacteria; g__Leptolyngbya; s__Leptolyngbya sp. Heron Island J	13	0	0	3	2	0	3	4	1
ad616608177164e455a09abe01f97c4b	refseq124481	95.381	p__Proteobacteria; g__Desulfotignum; s__Desulfotignum phosphitoxidans	10	3	2	1	2	0	0	0	2
17c4a607ee341938b7e8cba801ef4a3b	refseq143101	89.731	p__Proteobacteria; g__Rhodobium; s__Rhodobium orientis	10	1	0	0	3	0	2	1	3
c16d5c6d83ffc672638b41df0829cb2f	refseq30826	93.548	p__Proteobacteria; g__Haliangium; s__Haliangium ochraceum	24	2	1	5	7	0	3	1	5
af04a4ed1f82d78ac0b113c8f531c7bf	refseq84508	88.684	p__Proteobacteria; g__Sandaracinus; s__Sandaracinus amylolyticus	19	0	1	3	3	0	4	0	8
152e278b4cfe9a61bc183e83d26e386d	refseq161988	89.016	p__Proteobacteria; g__Chondromyces; s__Chondromyces apiculatus	39	3	1	9	7	0	7	9	3
183c59a471bbac386434edf84cb786ad	refseq31389	85.355	p__Gemmatimonadetes; g__Longimicrobium; s__Longimicrobium terrae	13	0	0	3	4	0	1	3	2
1024b9392dc1994b340bc5cc3644796b	refseq198084	90.168	p__Planctomycetes; g__Blastopirellula; s__Blastopirellula marina	14	1	1	4	1	1	3	2	1
f8d4746d6f1c51355f2aa8474d3a7c2d	refseq129664	89.815	p__Verrucomicrobia; g__Pedosphaera; s__Pedosphaera parvula	15	0	0	3	1	0	4	6	1
d8dc4b7358672b357ce9608b770f3fb1	refseq155486	86.715	p__Cyanobacteria; g__Chroococcidiopsis; s__Chroococcidiopsis sp. PCC 6712	14	2	0	0	5	0	2	2	3
2b550d8a820af0a8b2c66db6c358a0fa	refseq62382	85.575	p__Firmicutes; g__Anaerobacterium; s__Anaerobacterium chartisolvens	16	0	1	3	4	0	0	7	1
31ff3f71944c5f8d40ff61f037420fad	refseq202719	81.236	p__Proteobacteria; g__Halochromatium; s__Halochromatium glycolicum	11	0	0	2	4	0	2	1	2
224a55ba7edfcbca0f20af4e0e60e59b	refseq55627	90.951	p__Planctomycetes; g__Lignipirellula; s__Lignipirellula cremea	11	0	1	1	3	0	3	1	2
63b024053699e7d3b46eae5415091d71	refseq31389	84.703	p__Gemmatimonadetes; g__Longimicrobium; s__Longimicrobium terrae	13	0	0	3	4	0	1	3	2
0ae5197d43b6d1a11317c3551d6adf10	refseq164992	100	p__Proteobacteria; g__Marinobacterium; s__Marinobacterium lutimaris	11	1	1	0	4	0	0	0	5
048c13f8fae841b27b957c8b6fe6edc4	refseq185747	91.803	p__Bacteroidetes; g__Fulvivirga; s__Fulvivirga sp. 29W222	19	1	2	6	2	0	1	4	3
5c7d43f02e864880d6b195cca5b3292c	refseq161988	94.444	p__Proteobacteria; g__Chondromyces; s__Chondromyces apiculatus	39	3	1	9	7	0	7	9	3
696f9dd0faeeccc14a6dff8da4b3a790	refseq202719	93.056	p__Proteobacteria; g__Halochromatium; s__Halochromatium glycolicum	11	0	0	2	4	0	2	1	2
20bd27c07f72564193a7d9bbe2d726f7	refseq81262	91.455	p__Firmicutes; g__Bacillus; s__Bacillus paralicheniformis	16	0	1	6	4	0	1	0	4
97744e7fe86d4cd65958f5253bca01ac	refseq57897	94.931	p__Proteobacteria; g__Desulfopila; s__Desulfopila sp. IMCC35008	13	0	0	5	2	0	0	2	4
d41a9b1b5857b0b62d4ac2d8c7354638	refseq55627	90.046	p__Planctomycetes; g__Lignipirellula; s__Lignipirellula cremea	11	0	1	1	3	0	3	1	2
2b66fd14216565214b7cff5b3bf07147	refseq185795	98.38	p__Proteobacteria; g__Steroidobacter; s__Steroidobacter sp. S1-65	14	0	2	2	4	0	1	1	4
3accc3388cda64bf4878e5615d8069c0	refseq161988	87.443	p__Proteobacteria; g__Chondromyces; s__Chondromyces apiculatus	39	3	1	9	7	0	7	9	3
0947ca42b2395776e70b9b7932c217f5	refseq198084	86.131	p__Planctomycetes; g__Blastopirellula; s__Blastopirellula marina	14	1	1	4	1	1	3	2	1
dd9f4ceb55d04c745f4cf10339949b47	refseq161988	92.523	p__Proteobacteria; g__Chondromyces; s__Chondromyces apiculatus	39	3	1	9	7	0	7	9	3
b750e9ff6e9ec8049946d6f65f0b5c7d	refseq84742	85.714	p__Actinobacteria; g__Kitasatospora; s__Kitasatospora mediocidica	33	2	1	6	2	1	3	3	15
cd7e9a20b2c370109eec37796ed50dbb	refseq61916	83.144	p__Verrucomicrobia; g__Roseimicrobium; s__Roseimicrobium gellanilyticum	12	1	3	4	0	0	3	0	1
dbd79a91d8a2942625a82cf9772ca277	refseq161988	92.593	p__Proteobacteria; g__Chondromyces; s__Chondromyces apiculatus	39	3	1	9	7	0	7	9	3
51ce880d8243a3c3baabbbf5df271029	refseq130025	77.451	p__Cyanobacteria; g__Oscillatoria; s__Oscillatoria acuminata	10	0	0	3	3	1	1	2	0
9d05d3338b0eec2695a2b0f8aade6cc1	refseq84508	89.607	p__Proteobacteria; g__Sandaracinus; s__Sandaracinus amylolyticus	19	0	1	3	3	0	4	0	8
a5b93a8a953127b64d452d525df56de2	refseq180528	88.592	p__Actinobacteria; g__Streptomyces; s__Streptomyces chumphonensis	28	6	4	2	2	0	2	2	10
21807ae1cf1bdc204596e249df57cad4	refseq42512	79.358	p__Planctomycetes; g__Limnoglobus; s__Limnoglobus roseus	11	1	2	3	0	0	4	0	1
5d25b2e8f6ef591c186e4c18159aa4da	refseq161988	93.779	p__Proteobacteria; g__Chondromyces; s__Chondromyces apiculatus	39	3	1	9	7	0	7	9	3
7189aa16af673a0d9639313c2d2d6954	refseq129138	79.859	p__Cyanobacteria; g__Synechococcus; s__Synechococcus sp. PCC 7335	13	0	0	1	5	0	5	1	1
59d4455910cd8e989f0f31298305fa96	refseq30826	88.94	p__Proteobacteria; g__Haliangium; s__Haliangium ochraceum	24	2	1	5	7	0	3	1	5
3c37fd5ebf9f56c7779d0b4585f0f819	refseq81262	90.909	p__Firmicutes; g__Bacillus; s__Bacillus paralicheniformis	16	0	1	6	4	0	1	0	4
4a2c6b948ea799304e531b1c78ad42d1	refseq55627	89.583	p__Planctomycetes; g__Lignipirellula; s__Lignipirellula cremea	11	0	1	1	3	0	3	1	2
a542dbdc965284f1b8eeaf418dc860e3	refseq161988	92.593	p__Proteobacteria; g__Chondromyces; s__Chondromyces apiculatus	39	3	1	9	7	0	7	9	3
e59473c40a2fefc118759d9f7b46b38b	refseq202719	93.287	p__Proteobacteria; g__Halochromatium; s__Halochromatium glycolicum	11	0	0	2	4	0	2	1	2
a05bc9e25f61c231f8c0e9a1fc49a303	refseq124481	95.632	p__Proteobacteria; g__Desulfotignum; s__Desulfotignum phosphitoxidans	10	3	2	1	2	0	0	0	2
0b5fb9e2831f3ce66bc528f2252b56a2	refseq55627	88.863	p__Planctomycetes; g__Lignipirellula; s__Lignipirellula cremea	11	0	1	1	3	0	3	1	2
4fd2847398956ee8e9997904948f302b	refseq129664	89.607	p__Verrucomicrobia; g__Pedosphaera; s__Pedosphaera parvula	15	0	0	3	1	0	4	6	1
f72074ae3833a8806a3bc0bb9c8b057c	refseq112106	79.612	p__Planctomycetes; g__Gemmata; s__Gemmata sp. G18	11	0	3	2	1	0	4	0	1
eb2c25cee70bd283422ac2f5dd215956	refseq161988	94.688	p__Proteobacteria; g__Chondromyces; s__Chondromyces apiculatus	39	3	1	9	7	0	7	9	3
f3ea6488a48c7c6d9eae8d3823afdb50	refseq55627	89.815	p__Planctomycetes; g__Lignipirellula; s__Lignipirellula cremea	11	0	1	1	3	0	3	1	2
b308737d53547ff3dc2706f52d9624e4	refseq55627	87.935	p__Planctomycetes; g__Lignipirellula; s__Lignipirellula cremea	11	0	1	1	3	0	3	1	2
901ffc7f2acb8df87ecc2fbcbd4654d8	refseq84508	90.069	p__Proteobacteria; g__Sandaracinus; s__Sandaracinus amylolyticus	19	0	1	3	3	0	4	0	8
764d68f102e014d4a1a9ec367dadbb38	refseq55627	92.308	p__Planctomycetes; g__Lignipirellula; s__Lignipirellula cremea	11	0	1	1	3	0	3	1	2
633c4a8f6cdc2cb31f86c7f2fe90aeca	refseq58119	89.252	p__Proteobacteria; g__Pseudenhygromyxa; s__Pseudenhygromyxa sp. WMMC2535	30	3	7	1	9	0	7	0	3
78b117c7e3335aeb8d8387cbf8d27deb	refseq186007	85.401	p__Actinobacteria; g__Planobispora; s__Planobispora takensis	30	2	2	10	6	0	3	1	6
f7587c2b5ae0c8a1e18ce5b6b8d643ed	refseq168019	87.788	p__Proteobacteria; g__Pseudobacteriovorax; s__Pseudobacteriovorax antillogorgiicola	12	1	2	1	3	0	1	1	3
25c31b1ca79d94eddc85c03b6a514f4a	refseq25750	78.947	p__Proteobacteria; g__Labilithrix; s__Labilithrix luteola	14	0	2	3	2	0	2	1	4
ac5fec0e78036240e55e1ba1f310ef60	refseq57897	94.943	p__Proteobacteria; g__Desulfopila; s__Desulfopila sp. IMCC35008	13	0	0	5	2	0	0	2	4
2353a2f2275cb426eb388240400eb773	refseq57897	94.688	p__Proteobacteria; g__Desulfopila; s__Desulfopila sp. IMCC35008	13	0	0	5	2	0	0	2	4
2e9a23112b0acdc2a32fee31f37892b1	refseq84508	89.145	p__Proteobacteria; g__Sandaracinus; s__Sandaracinus amylolyticus	19	0	1	3	3	0	4	0	8
b628c4c3770968e1078019e4866382f9	refseq57897	95.15	p__Proteobacteria; g__Desulfopila; s__Desulfopila sp. IMCC35008	13	0	0	5	2	0	0	2	4
13a525aa5bd3fb616d394787b1bf6a6e	refseq109973	93.366	p__Cyanobacteria; g__Leptolyngbya; s__Leptolyngbya sp. 7M	16	1	4	6	3	0	1	1	0
fab0d68e04d51cb7d70b2c080fa2d19b	refseq161988	91.954	p__Proteobacteria; g__Chondromyces; s__Chondromyces apiculatus	39	3	1	9	7	0	7	9	3
7aad2979a470574d4196d98d70e4c2c2	refseq55627	88.915	p__Planctomycetes; g__Lignipirellula; s__Lignipirellula cremea	11	0	1	1	3	0	3	1	2
17e62895bffa9c4dfa0ecd63c4ad8412	refseq84508	88.506	p__Proteobacteria; g__Sandaracinus; s__Sandaracinus amylolyticus	19	0	1	3	3	0	4	0	8
584cd048e19c8c10edb95edba3479d14	refseq153172	84.058	p__Cyanobacteria; g__Calothrix; s__Calothrix rhizosoleniae	28	3	1	12	5	0	4	1	2
60d6ee73be181a31891ae8672a97b358	refseq84508	89.376	p__Proteobacteria; g__Sandaracinus; s__Sandaracinus amylolyticus	19	0	1	3	3	0	4	0	8
35d3b61e1f17a5bbfaddffec2a426b63	refseq93763	94.226	p__Proteobacteria; g__Desulfosarcina; s__Desulfosarcina cetonica	11	0	2	0	1	0	0	0	8
e2c959a49104dc9b201c48720b08cbba	refseq141997	89.019	p__Proteobacteria; g__Enhygromyxa; s__Enhygromyxa salina	43	1	7	7	8	0	9	3	8
cc36b02bf7fc4c737a2b11fc30cabaf4	refseq43573	97.27	p__Proteobacteria; g__Mesorhizobium; s__Mesorhizobium sophorae	10	0	1	1	2	0	1	0	5
890c0bea6d621a00915645008a1c3589	refseq11846	99.022	p__Cyanobacteria; g__Synechococcus; s__Synechococcus sp. CBW1002	13.5	2	1	0.5	8	0	2	0	0
9b1d76c75da63dceb56e184108d7e220	refseq147499	85.888	p__Cyanobacteria; g__Calothrix; s__Calothrix desertica	31	0	0	5	15	0	2	5	4
01b3b2676d32dabe3b02e81f0bc0d330	refseq42512	81.068	p__Planctomycetes; g__Limnoglobus; s__Limnoglobus roseus	11	1	2	3	0	0	4	0	1
ed99848bf213bb2f63b3635918532bdf	refseq30690	93.519	p__Proteobacteria; g__Alkalilimnicola; s__Alkalilimnicola ehrlichii	10	0	0	3	1	0	2	2	2
1c996d637434bfb15a2932ae8ec5a82a	refseq162587	85.024	p__Firmicutes; g__Ruminiclostridium; s__Ruminiclostridium cellobioparum	14	0	0	8	1	0	0	3	2
2cc1133a1f406fb41bf6cf5e104af0e8	refseq184752	97.222	p__Proteobacteria; g__Lamprobacter; s__Lamprobacter modestohalophilus	14	0	0	2	6	0	3	0	3
d5e1053fbcfb2c2b1d2a2ae20aa5497e	refseq161988	93.072	p__Proteobacteria; g__Chondromyces; s__Chondromyces apiculatus	39	3	1	9	7	0	7	9	3
dea74986b53ecfa7facfdb6ef02d261e	refseq35408	85.714	p__Cyanobacteria; g__Aphanothece; s__Aphanothece sacrum	11	1	1	2	1	0	4	1	1
0e6e0b30069c5cf3b606a9bcede46d87	refseq58309	79.493	p__Nitrospirae; g__Nitrospira; s__Nitrospira sp. KM1	10	0	0	1	2	0	3	1	3
a442ece4a05186441fea0f9e346b263c	refseq31389	84.51	p__Gemmatimonadetes; g__Longimicrobium; s__Longimicrobium terrae	13	0	0	3	4	0	1	3	2
dfc402fb82405868a0f4be444fdca55f	refseq185747	92.272	p__Bacteroidetes; g__Fulvivirga; s__Fulvivirga sp. 29W222	19	1	2	6	2	0	1	4	3
8f10a05e0b8ace2a207555623bd8551c	refseq12305	86.265	p__Actinobacteria; g__Streptomyces; s__Streptomyces yeochonensis	22	1	1	2	5	0	4	2	7
5c0a40589853fc2aae803a2f58230d02	refseq161988	92.575	p__Proteobacteria; g__Chondromyces; s__Chondromyces apiculatus	39	3	1	9	7	0	7	9	3
2911fed0a07d7ffa1390acf7a4269449	refseq55631	90.046	p__Planctomycetes; g__Rosistilla; s__Rosistilla oblonga	12	3	1	3	1	0	2	2	0
cf77fd7a4adf85147380c5bf60a643b7	refseq81262	83.486	p__Firmicutes; g__Bacillus; s__Bacillus paralicheniformis	16	0	1	6	4	0	1	0	4
1fc6d356441b3002f74ecc26d8963fc8	refseq155486	86.232	p__Cyanobacteria; g__Chroococcidiopsis; s__Chroococcidiopsis sp. PCC 6712	14	2	0	0	5	0	2	2	3
d9d9e9ed2810f3636dd2283a3eb7073d	refseq202719	83.486	p__Proteobacteria; g__Halochromatium; s__Halochromatium glycolicum	11	0	0	2	4	0	2	1	2
2d2c9a8ca778178a020d03ed49da15d8	refseq4057	100	p__Proteobacteria; g__Pseudomonas; s__Pseudomonas sp. MPR-R2A7	13.93	0	0	6.29	2.86	0	0	0	4.78
1fcba7cc82a6ba6afbc7bac5b0306614	refseq161988	94.676	p__Proteobacteria; g__Chondromyces; s__Chondromyces apiculatus	39	3	1	9	7	0	7	9	3
43b672761f6942196cbb3be933a60fae	refseq175843	79.77	p__Firmicutes; g__Aneurinibacillus; s__Aneurinibacillus aneurinilyticus	12	0	1	3	5	0	1	1	1
a704a3a28d7857291937e962f74ff035	refseq129664	91.244	p__Verrucomicrobia; g__Pedosphaera; s__Pedosphaera parvula	15	0	0	3	1	0	4	6	1
72072d1eb32154a05d615ea1fafe4a3c	refseq25750	77.778	p__Proteobacteria; g__Labilithrix; s__Labilithrix luteola	14	0	2	3	2	0	2	1	4
848502b88cd5c71091c88a5c64083995	refseq129664	89.862	p__Verrucomicrobia; g__Pedosphaera; s__Pedosphaera parvula	15	0	0	3	1	0	4	6	1
60e82a2ff39ac278746496359ee12a00	refseq181446	92.892	p__Proteobacteria; g__Pelagibius; s__Pelagibius sp. NBU2595	11	0	1	0	5	0	2	0	3
1d28eb1d09fa8e21e45036f08f721e24	refseq107980	91.244	p__Acidobacteria; g__Acanthopleuribacter; s__Acanthopleuribacter pedis	38	2	4	11	5	0	1	12	3
24989fa27452ed4cd2f0d706d5ef681f	refseq109973	91.646	p__Cyanobacteria; g__Leptolyngbya; s__Leptolyngbya sp. 7M	16	1	4	6	3	0	1	1	0
4baae606a7a1f0c2eeb4fa1439f2b143	refseq84508	89.607	p__Proteobacteria; g__Sandaracinus; s__Sandaracinus amylolyticus	19	0	1	3	3	0	4	0	8
cb9276a98d438eed15bff9783b8ee581	refseq55627	90.255	p__Planctomycetes; g__Lignipirellula; s__Lignipirellula cremea	11	0	1	1	3	0	3	1	2
d6f1498bcb1bc5447341e7177433d458	refseq55631	87.879	p__Planctomycetes; g__Rosistilla; s__Rosistilla oblonga	12	3	1	3	1	0	2	2	0
f9f747ca8a0f59002fb4bd37f61d1dbd	refseq161988	93.039	p__Proteobacteria; g__Chondromyces; s__Chondromyces apiculatus	39	3	1	9	7	0	7	9	3
5a8836b57b0b787ffb848bce1a2e5f60	refseq129664	89.815	p__Verrucomicrobia; g__Pedosphaera; s__Pedosphaera parvula	15	0	0	3	1	0	4	6	1
db00d1f25f910da28df89ac24d6ed4a2	refseq57897	95.632	p__Proteobacteria; g__Desulfopila; s__Desulfopila sp. IMCC35008	13	0	0	5	2	0	0	2	4
dc9067c7a161093e8b28fd1e51bde179	refseq202719	93.056	p__Proteobacteria; g__Halochromatium; s__Halochromatium glycolicum	11	0	0	2	4	0	2	1	2
b54452583751f5fc309cca456fce79ed	refseq141997	94.159	p__Proteobacteria; g__Enhygromyxa; s__Enhygromyxa salina	43	1	7	7	8	0	9	3	8
eb75e92ed82e4667a1c14856a3e95993	refseq22764	97.561	p__Cyanobacteria; g__Chondrocystis; s__Chondrocystis sp. NIES-4102	10	1	0	4	2	0	1	1	1
bb19122501a90ed4ed85a61b6d132104	refseq112106	79.562	p__Planctomycetes; g__Gemmata; s__Gemmata sp. G18	11	0	3	2	1	0	4	0	1
2872b132eab20fd981a5a058b75a7d42	refseq81262	91.244	p__Firmicutes; g__Bacillus; s__Bacillus paralicheniformis	16	0	1	6	4	0	1	0	4
091184362b05c70d1202a081aebe6394	refseq186004	90.488	p__Actinobacteria; g__Rugosimonospora; s__Rugosimonospora africana	25	0	6	4	6	1	2	2	4
bc8bddad8c8fa308fdc0463d7bebdb3c	refseq55631	88.811	p__Planctomycetes; g__Rosistilla; s__Rosistilla oblonga	12	3	1	3	1	0	2	2	0
ac278fb5a2122dc1d9409fb1445a0623	refseq202719	82.838	p__Proteobacteria; g__Halochromatium; s__Halochromatium glycolicum	11	0	0	2	4	0	2	1	2
69f20112377b1a3a01345327041d36ed	refseq84508	91.304	p__Proteobacteria; g__Sandaracinus; s__Sandaracinus amylolyticus	19	0	1	3	3	0	4	0	8
05f8c6ff3b3405657f59aba99748e852	refseq55627	90.255	p__Planctomycetes; g__Lignipirellula; s__Lignipirellula cremea	11	0	1	1	3	0	3	1	2
593b7a3ca08cb90583d3336709a66223	refseq55627	90.278	p__Planctomycetes; g__Lignipirellula; s__Lignipirellula cremea	11	0	1	1	3	0	3	1	2
8310eac4793f5d3734acd34ee2d4b3c6	refseq84508	91.475	p__Proteobacteria; g__Sandaracinus; s__Sandaracinus amylolyticus	19	0	1	3	3	0	4	0	8
4cf15f1e9e2cdb393eccfe49dd1098fc	refseq129664	91.455	p__Verrucomicrobia; g__Pedosphaera; s__Pedosphaera parvula	15	0	0	3	1	0	4	6	1
d337a99c27faa72d3b6b0ae17e833c72	refseq165131	84.527	p__Proteobacteria; g__Stigmatella; s__Stigmatella aurantiaca	27	2	1	6	4	0	3	6	5
557282c6439bac8a8a2c221030ed93ad	refseq27638	88.33	p__Proteobacteria; g__Legionella; s__Legionella steigerwaltii	12	0	1	4	3	0	0	1	3
a69d39c93491fdaa98e57aa4d8a736c8	refseq168019	87.558	p__Proteobacteria; g__Pseudobacteriovorax; s__Pseudobacteriovorax antillogorgiicola	12	1	2	1	3	0	1	1	3
9eace3270afc654f2a6d2674c020cd1d	refseq161988	87.327	p__Proteobacteria; g__Chondromyces; s__Chondromyces apiculatus	39	3	1	9	7	0	7	9	3
18fe6691946aec5338c3347b356012ef	refseq199426	83.252	p__Actinobacteria; g__Rhodococcus; s__Rhodococcus sp. OK519	16	1	0	9	1	0	3	0	2
e3f3a4a39f4499952493a8861c82896c	refseq30826	92.13	p__Proteobacteria; g__Haliangium; s__Haliangium ochraceum	24	2	1	5	7	0	3	1	5
bf4e1732605b943f6fe59808cef74a64	refseq130466	86.585	p__Actinobacteria; g__Streptomyces; s__Streptomyces albus	25	1	2	0	9	0	4	3	6
a949dc95535f5e4de3a020e0d2215e8b	refseq30826	90.762	p__Proteobacteria; g__Haliangium; s__Haliangium ochraceum	24	2	1	5	7	0	3	1	5
f96634e7567842e7e56ef49b00237b68	refseq81262	91.686	p__Firmicutes; g__Bacillus; s__Bacillus paralicheniformis	16	0	1	6	4	0	1	0	4
6dd71a303ca51938c327cecd9ca6274e	refseq30826	91.435	p__Proteobacteria; g__Haliangium; s__Haliangium ochraceum	24	2	1	5	7	0	3	1	5
573477033fcbbe7e8dd30ea40227e30d	refseq92289	88.506	p__Proteobacteria; g__Chondromyces; s__Chondromyces crocatus	34	3	1	3	6	0	5	9	7
a9b0702a4ace95ec1e3624d574f2cbb5	refseq129138	78.019	p__Cyanobacteria; g__Synechococcus; s__Synechococcus sp. PCC 7335	13	0	0	1	5	0	5	1	1
a9f1982e7dbfbd90a62544f1ed358daa	refseq55627	90.951	p__Planctomycetes; g__Lignipirellula; s__Lignipirellula cremea	11	0	1	1	3	0	3	1	2
21d2c120b51daf449932be795f87cb13	refseq199286	97.454	p__Proteobacteria; g__Vitiosangium; s__Vitiosangium sp. GDMCC 1.1324	53	4	2	12	12	0	10	6	7
b5225af41666df6c51b2a38ced129f69	refseq55628	88.112	p__Planctomycetes; g__Rosistilla; s__Rosistilla oblonga	12	3	1	4	1	0	2	1	0
f22e6ea67cf605e19a3224ae1d9919fe	refseq133820	89.044	p__Bacteroidetes; g__Chryseobacterium; s__Chryseobacterium kwangjuense	12	0	0	1	5	0	2	0	4
ff21406f5281bd536c7207fdd93da128	refseq181798	86.52	p__Cyanobacteria; g__Phormidesmis; s__cf. Phormidesmis sp. LEGE 11477	14	1	1	2	3	0	4	2	1
98bba715bb2982f5300c3f4bf16ffcaf	refseq81262	90.993	p__Firmicutes; g__Bacillus; s__Bacillus paralicheniformis	16	0	1	6	4	0	1	0	4
4355505b37312739045215c362d48d66	refseq30826	93.793	p__Proteobacteria; g__Haliangium; s__Haliangium ochraceum	24	2	1	5	7	0	3	1	5
c0527ea228970334e65b26ba214d316a	refseq161988	94.444	p__Proteobacteria; g__Chondromyces; s__Chondromyces apiculatus	39	3	1	9	7	0	7	9	3
56eeb37a71c4c434ded1bd5f5bdd5053	refseq161988	92.61	p__Proteobacteria; g__Chondromyces; s__Chondromyces apiculatus	39	3	1	9	7	0	7	9	3
ea3aec3e83c0edaa20dde6b2cfc19156	refseq85107	96.829	p__Cyanobacteria; g__Myxosarcina; s__Myxosarcina sp. GI1	13	0	0	3	3	0	3	2	2
3d7562a015f7e79241f57064ced3091d	refseq55632	89.977	p__Planctomycetes; g__Rosistilla; s__Rosistilla carotiformis	12	3	1	3	1	0	2	2	0
ca23210b41df28506adc9b941c65ff6c	refseq55628	89.095	p__Planctomycetes; g__Rosistilla; s__Rosistilla oblonga	12	3	1	4	1	0	2	1	0
9b6b2b663027609ee74464d11a38aaf5	refseq129664	90.255	p__Verrucomicrobia; g__Pedosphaera; s__Pedosphaera parvula	15	0	0	3	1	0	4	6	1
74b4e5705358ae76f4fe7c7955cbf24e	refseq55631	95.571	p__Planctomycetes; g__Rosistilla; s__Rosistilla oblonga	12	3	1	3	1	0	2	2	0
c179c0eed9cb7ec3708e9646770bc92a	refseq186007	85.437	p__Actinobacteria; g__Planobispora; s__Planobispora takensis	30	2	2	10	6	0	3	1	6
0ef1cb49f11899f438ba43dc82ff22e8	refseq130025	85.645	p__Cyanobacteria; g__Oscillatoria; s__Oscillatoria acuminata	10	0	0	3	3	1	1	2	0
e4e4c629023ab9b556fb4b5318e174f5	refseq92289	88.94	p__Proteobacteria; g__Chondromyces; s__Chondromyces crocatus	34	3	1	3	6	0	5	9	7
f0134221aa436e71c43be073f37892b5	refseq38453	90.115	p__Verrucomicrobia; g__Chthoniobacter; s__Chthoniobacter flavus	10	1	0	0	2	0	4	1	2
14880e5e9ac7d450beaacc034f086ea0	refseq189879	94.226	p__Firmicutes; g__Tumebacillus; s__Tumebacillus algifaecis	17	0	1	5	3	0	0	3	5
07765bfcefd8eead04ffe4a590246d3b	refseq107980	88.657	p__Acidobacteria; g__Acanthopleuribacter; s__Acanthopleuribacter pedis	38	2	4	11	5	0	1	12	3
7800c10ff774417577d9ffb86c000114	refseq80867	88.761	p__Proteobacteria; g__Polyangium; s__Polyangium spumosum	26	1	1	7	8	0	3	3	3
7c004d01a1e312dcfc0b60900a86dd67	refseq124042	93.427	p__Bacteroidetes; g__Fulvivirga; s__Fulvivirga imtechensis	21	1	2	12	2	0	1	2	1
738177768c7a621f883ba3afe97c16fc	refseq184620	76.238	p__Actinobacteria; g__Antrihabitans; s__Antrihabitans sp. YC3-6	26	3	0	13	3	0	1	0	6
dc744bc1d749a1a9b95106aa68039dcf	refseq102362	88.249	p__Proteobacteria; g__Minicystis; s__Minicystis rosea	45	1	2	6	16	0	9	1	10
5314ac9cc8333f4e47f4ee2c51218610	refseq141997	94.626	p__Proteobacteria; g__Enhygromyxa; s__Enhygromyxa salina	43	1	7	7	8	0	9	3	8
c898f3b4aa78cd9a330cad64042216e1	refseq184752	97.691	p__Proteobacteria; g__Lamprobacter; s__Lamprobacter modestohalophilus	14	0	0	2	6	0	3	0	3
e98c314898430a309e3f5c9cc3d5932e	refseq81262	86.728	p__Firmicutes; g__Bacillus; s__Bacillus paralicheniformis	16	0	1	6	4	0	1	0	4
c847e6dc97b54b9729ce2fb772fb96d3	refseq81262	88.453	p__Firmicutes; g__Bacillus; s__Bacillus paralicheniformis	16	0	1	6	4	0	1	0	4
7bef363bfa594b171c4aa32becf07f81	refseq27560	98.843	p__Proteobacteria; g__Azoarcus; s__Azoarcus sp. M9-3-2	10	0	0	0	3	0	1	0	6
e09d48a01e9e3ccc2416f8b35d020539	refseq25202	93.59	p__Actinobacteria; g__Kribbella; s__Kribbella qitaiheensis	10	0	1	4	2	0	0	1	2
030ef120647278ca44844c76ea8b80e7	refseq55627	90.21	p__Planctomycetes; g__Lignipirellula; s__Lignipirellula cremea	11	0	1	1	3	0	3	1	2
00231ac129f7ce8fc48bc38b7a629084	refseq25750	88.506	p__Proteobacteria; g__Labilithrix; s__Labilithrix luteola	14	0	2	3	2	0	2	1	4
49fda8c794c4e0fca81b711a9af9945a	refseq57897	94.688	p__Proteobacteria; g__Desulfopila; s__Desulfopila sp. IMCC35008	13	0	0	5	2	0	0	2	4
cdc0a4fb7abc76ebee642c22f8cef7f3	refseq30826	91.014	p__Proteobacteria; g__Haliangium; s__Haliangium ochraceum	24	2	1	5	7	0	3	1	5
b2848b8c43852306254167eddbbcbfda	refseq165844	79.673	p__Firmicutes; g__Marininema; s__Marininema halotolerans	11	0	2	0	3	0	0	2	4
ab0bfe38491b6d403aeeb00ca7d82c3b	refseq55631	89.815	p__Planctomycetes; g__Rosistilla; s__Rosistilla oblonga	12	3	1	3	1	0	2	2	0
80001b9f0f9a6a1ec00e9ac79c5df6d8	refseq84508	91.705	p__Proteobacteria; g__Sandaracinus; s__Sandaracinus amylolyticus	19	0	1	3	3	0	4	0	8
161d010c5a1040a53637371adeda484b	refseq201789	98.771	p__Proteobacteria; g__Tateyamaria; s__Tateyamaria omphalii	13	0	0	3	1	0	2	1	6
e9a52cdfee64dc606780cf782d4bc287	refseq30826	89.908	p__Proteobacteria; g__Haliangium; s__Haliangium ochraceum	24	2	1	5	7	0	3	1	5
7ad2944a55a930dced7c0e2a786ef46b	refseq57897	96.074	p__Proteobacteria; g__Desulfopila; s__Desulfopila sp. IMCC35008	13	0	0	5	2	0	0	2	4
62670f52a782c888702e7228bc39d002	refseq95516	94.676	p__Proteobacteria; g__Thiohalocapsa; s__Thiohalocapsa sp. ML1	10	0	0	3	3	0	3	0	1
1ec9b7cdbb408aee3b63ed220e101c18	refseq52083	92.202	p__Proteobacteria; g__Legionella; s__Legionella clemsonensis	10	0	2	2	2	0	0	2	2
2a3ab1e7d3d4aebdc15b35bff3be5b8c	refseq57897	95.843	p__Proteobacteria; g__Desulfopila; s__Desulfopila sp. IMCC35008	13	0	0	5	2	0	0	2	4
f0cecb84d186a1b51c98401083a4ba6a	refseq33397	84.211	p__Proteobacteria; g__Methylohalobius; s__Methylohalobius crimeensis	13	0	0	1	2	0	3	0	7
9a6266f3dcf2070c0262422b717612a5	refseq141997	98.364	p__Proteobacteria; g__Enhygromyxa; s__Enhygromyxa salina	43	1	7	7	8	0	9	3	8
ed257d355fd4b4c07e2d1916e102fc08	refseq42512	85.238	p__Planctomycetes; g__Limnoglobus; s__Limnoglobus roseus	11	1	2	3	0	0	4	0	1
4b668167e1da53301e382c3f5a50052a	refseq168112	84.259	p__Firmicutes; g__Melghirimyces; s__Melghirimyces algeriensis	14	0	3	1	1	0	2	3	4
92819242d623ba69d533183ba7d86863	refseq30826	93.953	p__Proteobacteria; g__Haliangium; s__Haliangium ochraceum	24	2	1	5	7	0	3	1	5
82d77609e840b8a66cf00b88d2a3f889	refseq107980	82.759	p__Acidobacteria; g__Acanthopleuribacter; s__Acanthopleuribacter pedis	38	2	4	11	5	0	1	12	3
8807bb727ddab029731ca0a3af7df0af	refseq30826	91.514	p__Proteobacteria; g__Haliangium; s__Haliangium ochraceum	24	2	1	5	7	0	3	1	5
d923b0470532895d96869a53c9aa757a	refseq167638	89.202	p__Nitrospirae; g__Nitrospira; s__Nitrospira japonica	12	0	0	1	2	0	3	2	4
079ec6962b8484343f777638b288b286	refseq52083	89.171	p__Proteobacteria; g__Legionella; s__Legionella clemsonensis	10	0	2	2	2	0	0	2	2
59ebf8872c121e0d8721ccd43ecb04ec	refseq168019	87.643	p__Proteobacteria; g__Pseudobacteriovorax; s__Pseudobacteriovorax antillogorgiicola	12	1	2	1	3	0	1	1	3
00260ee0fb71d8793cd756215ce2a1ce	refseq84508	90.618	p__Proteobacteria; g__Sandaracinus; s__Sandaracinus amylolyticus	19	0	1	3	3	0	4	0	8
b90ef3973e92557d99b41fd03aa9ea05	refseq38453	82.38	p__Verrucomicrobia; g__Chthoniobacter; s__Chthoniobacter flavus	10	1	0	0	2	0	4	1	2
17f53202e32d533752d30dc9c61bae26	refseq184752	93.981	p__Proteobacteria; g__Lamprobacter; s__Lamprobacter modestohalophilus	14	0	0	2	6	0	3	0	3
099dcdf9ea49e26e001d4f69f674798c	refseq161988	87.097	p__Proteobacteria; g__Chondromyces; s__Chondromyces apiculatus	39	3	1	9	7	0	7	9	3
5610ee14ef3eaf1e4f38b0c65eb23918	refseq58119	89.302	p__Proteobacteria; g__Pseudenhygromyxa; s__Pseudenhygromyxa sp. WMMC2535	30	3	7	1	9	0	7	0	3
518a45faf00b9844b6d3983328395960	refseq130070	92.629	p__Proteobacteria; g__Azospirillum; s__Azospirillum sp. B4	14	0	2	2	5	0	2	1	2
d9262870dee2da2e7f8d604bf4d1dcff	refseq92289	80.092	p__Proteobacteria; g__Chondromyces; s__Chondromyces crocatus	34	3	1	3	6	0	5	9	7
4b5e5719c9265edfd4312c20aec39df4	refseq112106	78.883	p__Planctomycetes; g__Gemmata; s__Gemmata sp. G18	11	0	3	2	1	0	4	0	1
cfc9c359963dc6b3e590fd15ecd2897b	refseq57897	97.229	p__Proteobacteria; g__Desulfopila; s__Desulfopila sp. IMCC35008	13	0	0	5	2	0	0	2	4
38bc30a0ca4463a1983fb9d42b1776e4	refseq30826	91.204	p__Proteobacteria; g__Haliangium; s__Haliangium ochraceum	24	2	1	5	7	0	3	1	5
f90dfa18a96ef5cfafa2d1a036ed3644	refseq84113	90.511	p__Actinobacteria; g__Streptomyces; s__Streptomyces sp. NRRL F-5650	41	12	6	3	5	0	4	1	10
e36616ec6cda3424d8b9a1868ecee37d	refseq95516	94.931	p__Proteobacteria; g__Thiohalocapsa; s__Thiohalocapsa sp. ML1	10	0	0	3	3	0	3	0	1
3fa8d3aada0eb37731fb62992189ade8	refseq130057	96.35	p__Cyanobacteria; g__Pleurocapsa; s__Pleurocapsa sp. PCC 7319	22	1	2	4	8	0	3	4	0
2157f2d4aebab8a01bb56611c7076c3b	refseq129664	93.039	p__Verrucomicrobia; g__Pedosphaera; s__Pedosphaera parvula	15	0	0	3	1	0	4	6	1
61a6182c399f2b4f9177eca799d3d0ea	refseq95516	97.229	p__Proteobacteria; g__Thiohalocapsa; s__Thiohalocapsa sp. ML1	10	0	0	3	3	0	3	0	1
2d44f0cf567d7e67a74f37a325765e44	refseq30826	93.764	p__Proteobacteria; g__Haliangium; s__Haliangium ochraceum	24	2	1	5	7	0	3	1	5
879dbfb674a2ac80a4c7baaabcf53dfd	refseq54576	87.385	p__Proteobacteria; g__Polyangium; s__Polyangium sp. SDU3-1	25	1	2	5	4	1	7	2	3
3117c0ceea7950922b361ee27cf7607e	refseq55627	87.007	p__Planctomycetes; g__Lignipirellula; s__Lignipirellula cremea	11	0	1	1	3	0	3	1	2
83af7f69dfc947e7604ee9a161063695	refseq84508	90.575	p__Proteobacteria; g__Sandaracinus; s__Sandaracinus amylolyticus	19	0	1	3	3	0	4	0	8
fe1f8c8d03c13d2ca49d6f5d734e1eef	refseq168019	84.862	p__Proteobacteria; g__Pseudobacteriovorax; s__Pseudobacteriovorax antillogorgiicola	12	1	2	1	3	0	1	1	3
fe2028acabc754e5a902fc76896d0e02	refseq55627	90.676	p__Planctomycetes; g__Lignipirellula; s__Lignipirellula cremea	11	0	1	1	3	0	3	1	2
7b9b0b0620896dc93a2dd5cfea1834ae	refseq92289	89.401	p__Proteobacteria; g__Chondromyces; s__Chondromyces crocatus	34	3	1	3	6	0	5	9	7
75a912f5c15cd51236cde76dedf6970c	refseq46961	94.676	p__Proteobacteria; g__Legionella; s__Legionella cherrii	12	0	3	4	1	0	0	1	3
c2b74829fbcd7605145bdaf3b0b6a49f	refseq162587	86.817	p__Firmicutes; g__Ruminiclostridium; s__Ruminiclostridium cellobioparum	14	0	0	8	1	0	0	3	2
643616b3a507c4df39ff5000d3e2ecfb	refseq84508	89.631	p__Proteobacteria; g__Sandaracinus; s__Sandaracinus amylolyticus	19	0	1	3	3	0	4	0	8
0e59159117bf262e93b2499535505918	refseq158558	99.509	p__Proteobacteria; g__Leisingera; s__Leisingera caerulea	11	0	0	1	2	0	0	1	7
c15a1e518b5c004a83b32c6270d20fc7	refseq118059	92.476	p__Firmicutes; g__Acetivibrio; s__Acetivibrio cellulolyticus	12	1	0	2	2	0	0	6	1
17a2edaaf4575eab4c4feca458e16e16	refseq179792	86.375	p__Proteobacteria; g__Tistrella; s__Tistrella bauzanensis	16	1	0	6	5	0	1	0	3
683cf803f3f21fe8b2cdad57687ec081	refseq17563	87.471	p__Proteobacteria; g__Cystobacter; s__Cystobacter fuscus	47	1	2	6	17	0	10	8	3
f2e54d130ba1cd3854a854c048d06fe7	refseq25202	93.421	p__Actinobacteria; g__Kribbella; s__Kribbella qitaiheensis	10	0	1	4	2	0	0	1	2
fb45d93ad335473f4647c8bfdc7f4a53	refseq117430	89.401	p__Proteobacteria; g__Legionella; s__Legionella drancourtii	10	0	1	5	1	0	0	2	1
0c5e16cfa0161910010c1f37ba358053	refseq29372	87.469	p__Proteobacteria; g__Mesorhizobium; s__Mesorhizobium sp. WSM3859	10	0	1	0	4	0	1	0	4
838fa0297c23948ddb28942daee3a5c3	refseq137859	98.544	p__Actinobacteria; g__Mycolicibacterium; s__Mycolicibacterium sphagni	16	3	4	5	1	0	2	1	0
6668ccda86bc8ea9dab1aba928d6bcec	refseq189359	90	p__Actinobacteria; g__Streptomyces; s__Streptomyces hyaluromycini	41	1	10	8	4	0	4	1	13
1fd8820a825d76207fbf283e78641d29	refseq161988	91.879	p__Proteobacteria; g__Chondromyces; s__Chondromyces apiculatus	39	3	1	9	7	0	7	9	3
89bd98879aa7c25ebc6af8f3c84d121b	refseq84508	91.014	p__Proteobacteria; g__Sandaracinus; s__Sandaracinus amylolyticus	19	0	1	3	3	0	4	0	8
44df8c18dd583ee5d3586cdaea3c667b	refseq161988	87.067	p__Proteobacteria; g__Chondromyces; s__Chondromyces apiculatus	39	3	1	9	7	0	7	9	3
5e84c295c38264ecf4373156a78607b4	refseq80867	88.991	p__Proteobacteria; g__Polyangium; s__Polyangium spumosum	26	1	1	7	8	0	3	3	3
d5f695443333c55e252059c030d2ef0f	refseq81262	88.453	p__Firmicutes; g__Bacillus; s__Bacillus paralicheniformis	16	0	1	6	4	0	1	0	4
6fdb25e19f2aa7a3d74fae4a83125bf6	refseq93763	94.457	p__Proteobacteria; g__Desulfosarcina; s__Desulfosarcina cetonica	11	0	2	0	1	0	0	0	8
f3e388672f7cb46154390d526495e7f0	refseq185406	99.769	p__Firmicutes; g__Tumebacillus; s__Tumebacillus sp. ITR2	10	0	1	0	3	0	0	3	3
05c172f175ad572a1894a9ed5fe2cf9a	refseq55627	88.811	p__Planctomycetes; g__Lignipirellula; s__Lignipirellula cremea	11	0	1	1	3	0	3	1	2
65e392be6bec684d5126de41aee75a61	refseq27560	99.074	p__Proteobacteria; g__Azoarcus; s__Azoarcus sp. M9-3-2	10	0	0	0	3	0	1	0	6
0a4b6a8dade5b81019dc54caf217ea53	refseq10441	80.668	p__Actinobacteria; g__Allostreptomyces; s__Allostreptomyces psammosilenae	18	1	1	2	3	0	3	1	7
68e9f86762807bac5ff966759b7c2f3f	refseq161988	91.647	p__Proteobacteria; g__Chondromyces; s__Chondromyces apiculatus	39	3	1	9	7	0	7	9	3
f2ea6742891761ecc6fedb7ad5afedd1	refseq81262	91.324	p__Firmicutes; g__Bacillus; s__Bacillus paralicheniformis	16	0	1	6	4	0	1	0	4
90f81f2410f83ab0a5877981d5d2bc2f	refseq30826	89.016	p__Proteobacteria; g__Haliangium; s__Haliangium ochraceum	24	2	1	5	7	0	3	1	5
480e3b7fb9e57ad5d077c427fcbd5851	refseq60332	92.166	p__Proteobacteria; g__Oceanospirillum; s__Oceanospirillum sp. D5	11	0	0	3	3	0	0	0	5
c1bf68237938154bab52f8ccb76a8861	refseq55627	90.487	p__Planctomycetes; g__Lignipirellula; s__Lignipirellula cremea	11	0	1	1	3	0	3	1	2
dac1aada8bd3e3272a31d4ad1f41e10f	refseq84508	91.244	p__Proteobacteria; g__Sandaracinus; s__Sandaracinus amylolyticus	19	0	1	3	3	0	4	0	8
0a77079c389ceea047d93a67cb41980f	refseq30826	92.414	p__Proteobacteria; g__Haliangium; s__Haliangium ochraceum	24	2	1	5	7	0	3	1	5
cad86f252eb8955974db4cb0e4cccb4c	refseq55627	92.824	p__Planctomycetes; g__Lignipirellula; s__Lignipirellula cremea	11	0	1	1	3	0	3	1	2
f1a8bf549c53f2162e2fdb0babf8be60	refseq80867	86.333	p__Proteobacteria; g__Polyangium; s__Polyangium spumosum	26	1	1	7	8	0	3	3	3
8a4bd314d1fe98bd28cef10dd1842ce3	refseq202719	97.685	p__Proteobacteria; g__Halochromatium; s__Halochromatium glycolicum	11	0	0	2	4	0	2	1	2
1f9bfae6cb561ea78ed9183c03afb630	refseq93763	94.688	p__Proteobacteria; g__Desulfosarcina; s__Desulfosarcina cetonica	11	0	2	0	1	0	0	0	8
1e97b2e7ec59239e2da528562b4f56ee	refseq55627	89.977	p__Planctomycetes; g__Lignipirellula; s__Lignipirellula cremea	11	0	1	1	3	0	3	1	2
d8f5e1f47d898430853536f4e3784bdc	refseq30690	92.807	p__Proteobacteria; g__Alkalilimnicola; s__Alkalilimnicola ehrlichii	10	0	0	3	1	0	2	2	2
72c883b1eb73a57e731abecec5e7bae1	refseq161988	88.787	p__Proteobacteria; g__Chondromyces; s__Chondromyces apiculatus	39	3	1	9	7	0	7	9	3
afe3195a71959a2d87105d47ca0d43fa	refseq93763	85.845	p__Proteobacteria; g__Desulfosarcina; s__Desulfosarcina cetonica	11	0	2	0	1	0	0	0	8
898cd97c2b8928f7500c5bf60fbf5d6f	refseq55627	90.255	p__Planctomycetes; g__Lignipirellula; s__Lignipirellula cremea	11	0	1	1	3	0	3	1	2
c4d3e1bc64697b63e4f87facc6cdc9f2	refseq161988	93.995	p__Proteobacteria; g__Chondromyces; s__Chondromyces apiculatus	39	3	1	9	7	0	7	9	3
ad773fe19ee3157f299e9a5e8c6602cf	refseq57897	83.982	p__Proteobacteria; g__Desulfopila; s__Desulfopila sp. IMCC35008	13	0	0	5	2	0	0	2	4
940a31dcbad3c44f5b04bc02c526904e	refseq161988	92.593	p__Proteobacteria; g__Chondromyces; s__Chondromyces apiculatus	39	3	1	9	7	0	7	9	3
8de85d7ff378ab12c6bc681b7f350f3d	refseq57053	88.249	p__Proteobacteria; g__Silvanigrella; s__Silvanigrella sp. HNSRY-1	13	0	1	6	1	0	2	0	3
45bccd6a390392ac117d78c2d5fa2a85	refseq55627	90.972	p__Planctomycetes; g__Lignipirellula; s__Lignipirellula cremea	11	0	1	1	3	0	3	1	2
a2146230018e6f3200ffe3433d068cdf	refseq198084	84.746	p__Planctomycetes; g__Blastopirellula; s__Blastopirellula marina	14	1	1	4	1	1	3	2	1
503b49c250206db5aa0b1aed9f3811ed	refseq118862	94.664	p__Firmicutes; g__Paenibacillus; s__Paenibacillus sp. HGF7	20	0	1	9	3	1	1	3	2
dc2c398a1d6e180e5658fc6536d37832	refseq56561	86.124	p__Actinobacteria; g__Nocardia; s__Nocardia sp. SYP-A9097	42	6	1	18	1	0	4	3	9
b0a218b0214962ac5416373d7bd9f267	refseq55631	90.443	p__Planctomycetes; g__Rosistilla; s__Rosistilla oblonga	12	3	1	3	1	0	2	2	0
9c149b55370e59f2158d1668f3bdca29	refseq161988	94.24	p__Proteobacteria; g__Chondromyces; s__Chondromyces apiculatus	39	3	1	9	7	0	7	9	3
5509ed6f0d6e1bff25dff315666322c2	refseq115841	99.038	p__Actinobacteria; g__Streptomyces; s__Streptomyces sp. TP-A0874	19	0	2	1	4	0	2	2	8
dd222f8b2f388151c5ce9c72ce19660b	refseq53125	97.052	p__Proteobacteria; g__Notoacmeibacter; s__Notoacmeibacter marinus	10	0	0	2	1	0	1	0	6
ac244834dde2d5db002c0131893ee3ed	refseq161988	92.824	p__Proteobacteria; g__Chondromyces; s__Chondromyces apiculatus	39	3	1	9	7	0	7	9	3
d9c57b864c51e6e694f1a25b48cd9c9c	refseq33611	83.257	p__Proteobacteria; g__Pyxidicoccus; s__Pyxidicoccus fallax	76	5.5	4.5	34	10.5	0	2	15.5	4
3af9158c712ef60260d24b07b5ce2896	refseq57897	96.767	p__Proteobacteria; g__Desulfopila; s__Desulfopila sp. IMCC35008	13	0	0	5	2	0	0	2	4
babd03fd657d0f6afc388cdc4ee518b3	refseq138225	89.294	p__Actinobacteria; g__Streptomyces; s__Streptomyces albidoflavus	53	12	1	23	4	0	6	3	4
27e6a8e2befcd30068939845758971c7	refseq20326	98.533	p__Cyanobacteria; g__Synechococcus; s__Synechococcus sp. CBW1004	14	1	2	0	8	0	2	0	1
8241a11627149365c8b6d3cd4fbf1512	refseq55627	89.559	p__Planctomycetes; g__Lignipirellula; s__Lignipirellula cremea	11	0	1	1	3	0	3	1	2
2c59ae67edc681000cbf6114013ae6fd	refseq97550	90.954	p__Proteobacteria; g__Oceanibaculum; s__Oceanibaculum pacificum	10	0	0	0	3	0	1	2	4
814be9f6ae80428c0181490a042e30ac	refseq184752	93.287	p__Proteobacteria; g__Lamprobacter; s__Lamprobacter modestohalophilus	14	0	0	2	6	0	3	0	3
e4ad2fb5e6f8fce7b76620b98ca1815c	refseq55627	89.376	p__Planctomycetes; g__Lignipirellula; s__Lignipirellula cremea	11	0	1	1	3	0	3	1	2
381637af1e7f09957ce242220f67dc2e	refseq129664	92.61	p__Verrucomicrobia; g__Pedosphaera; s__Pedosphaera parvula	15	0	0	3	1	0	4	6	1
3062daceeaf3c928f25ae7549b1b6324	refseq30826	88.657	p__Proteobacteria; g__Haliangium; s__Haliangium ochraceum	24	2	1	5	7	0	3	1	5
f9e4d9e3529fa300b0a484dfffe70a29	refseq31437	85.106	p__Actinobacteria; g__Streptomyces; s__Streptomyces sp. DS1-2	46.5	18.5	3	0	9	0	4	4	8
3b0c3f10c53ea633fad60379ce4046e8	refseq60008	91.034	p__Proteobacteria; g__Endozoicomonas; s__Endozoicomonas sp. SM1973	22	0	0	9	5	0	0	1	7
2af38dbc41b354d30752358dab65a5c9	refseq200031	81.633	p__Cyanobacteria; g__Microcystis; s__Microcystis sp. 0824	12	1	1	3	3	0	3	0	1
7b3b7611e29915660b46e758d4bf148f	refseq55627	89.559	p__Planctomycetes; g__Lignipirellula; s__Lignipirellula cremea	11	0	1	1	3	0	3	1	2
073129bfa6d3511107ffcf237edcbb4f	refseq84508	91.304	p__Proteobacteria; g__Sandaracinus; s__Sandaracinus amylolyticus	19	0	1	3	3	0	4	0	8
bf17a89ea04683b46cbf9cfba3609a7a	refseq30690	92.13	p__Proteobacteria; g__Alkalilimnicola; s__Alkalilimnicola ehrlichii	10	0	0	3	1	0	2	2	2
d9ae09fb203ce97b36b4306f47013442	refseq130057	85.922	p__Cyanobacteria; g__Pleurocapsa; s__Pleurocapsa sp. PCC 7319	22	1	2	4	8	0	3	4	0
68a3f7e9fa18fb488e9a6e9ba096a8bb	refseq54576	86.927	p__Proteobacteria; g__Polyangium; s__Polyangium sp. SDU3-1	25	1	2	5	4	1	7	2	3
bfefe24619f657ec7c883ba2f39dbcb1	refseq55627	90.023	p__Planctomycetes; g__Lignipirellula; s__Lignipirellula cremea	11	0	1	1	3	0	3	1	2
0b827a436270e3e4b32761aa0b70795e	refseq161988	91.935	p__Proteobacteria; g__Chondromyces; s__Chondromyces apiculatus	39	3	1	9	7	0	7	9	3
aaed6d1d4d1c6e8af9e6b9d467fa99d1	refseq161988	93.735	p__Proteobacteria; g__Chondromyces; s__Chondromyces apiculatus	39	3	1	9	7	0	7	9	3
f7ab2c81dc0c77b6315da8629010d095	refseq64299	95.785	p__Bacteroidetes; g__Taibaiella; s__Taibaiella helva	13	0	1	1	4	0	1	0	6
74e9ce332d7893803acbfad9757efcef	refseq96600	99.509	p__Firmicutes; g__Abyssisolibacter; s__Abyssisolibacter fermentans	14	0	0	9	3	0	0	0	2
96a86f5dc97512bffaf9120931bb2028	refseq20648	87.805	p__Actinobacteria; g__Streptomyces; s__Streptomyces alboflavus	28	3	2	3	3	0	5	2	10
63434878a03abb68b72ae509c13e4e4c	refseq112106	86.603	p__Planctomycetes; g__Gemmata; s__Gemmata sp. G18	11	0	3	2	1	0	4	0	1
b17be84c2e2d3e9208b09cdf7d46adaa	refseq198084	85.922	p__Planctomycetes; g__Blastopirellula; s__Blastopirellula marina	14	1	1	4	1	1	3	2	1
783938b2e7da4b47baf611370ea9b6db	refseq129664	89.791	p__Verrucomicrobia; g__Pedosphaera; s__Pedosphaera parvula	15	0	0	3	1	0	4	6	1
19b674ddfc33a30478a20c1c97f59532	refseq31389	84.668	p__Gemmatimonadetes; g__Longimicrobium; s__Longimicrobium terrae	13	0	0	3	4	0	1	3	2
3d5e5691b196cc8423b3382ade64c5ea	refseq61916	84.828	p__Verrucomicrobia; g__Roseimicrobium; s__Roseimicrobium gellanilyticum	12	1	3	4	0	0	3	0	1
fd48d9b86abac401e292c57acfe3d88e	refseq84508	90.069	p__Proteobacteria; g__Sandaracinus; s__Sandaracinus amylolyticus	19	0	1	3	3	0	4	0	8
b747ed9cb2abae84043745ca4210f66a	refseq30826	94.47	p__Proteobacteria; g__Haliangium; s__Haliangium ochraceum	24	2	1	5	7	0	3	1	5
5e9fd8b8bfdf31ebd667f34aa111a635	refseq186007	84.804	p__Actinobacteria; g__Planobispora; s__Planobispora takensis	30	2	2	10	6	0	3	1	6
e7529ba5a1d68fc1e8e958e1c96de579	refseq168019	84.668	p__Proteobacteria; g__Pseudobacteriovorax; s__Pseudobacteriovorax antillogorgiicola	12	1	2	1	3	0	1	1	3
196849d829e9c4e953fa8b86aeead0e7	refseq17719	85.459	p__Actinobacteria; g__Planomonospora; s__Planomonospora sp. ID91781	31.5	6.5	1	8.5	4	0	4	4	3.5
055ff414e9bd1d3e0e5158145bc26a34	refseq57897	95.632	p__Proteobacteria; g__Desulfopila; s__Desulfopila sp. IMCC35008	13	0	0	5	2	0	0	2	4
7058c2475e7e9577cecc2b40ea15642b	refseq39352	75.845	p__Actinobacteria; g__Nocardiopsis; s__Nocardiopsis litoralis	18.5	1	2	3.5	3.5	0	2.5	0.5	5.5
c2f7d43ae70497426f2a16e36616a04a	refseq84508	90.993	p__Proteobacteria; g__Sandaracinus; s__Sandaracinus amylolyticus	19	0	1	3	3	0	4	0	8
b5fd9175b1f2ad235d51eeca308ef1f8	refseq202719	91.014	p__Proteobacteria; g__Halochromatium; s__Halochromatium glycolicum	11	0	0	2	4	0	2	1	2
57feb427e958de925a0d979562daecd6	refseq165844	81.499	p__Firmicutes; g__Marininema; s__Marininema halotolerans	11	0	2	0	3	0	0	2	4
afd8dae25f187df33dc341fc3d196cbc	refseq30826	92.857	p__Proteobacteria; g__Haliangium; s__Haliangium ochraceum	24	2	1	5	7	0	3	1	5
f53ed6b25d1fbfc7ce15f77763ba46df	refseq129360	84.065	p__Proteobacteria; g__Stigmatella; s__Stigmatella aurantiaca	60	11	2	17	11	0	4	7	8
36ecabe4c9e7652fa467e05d4107d0aa	refseq84508	91.284	p__Proteobacteria; g__Sandaracinus; s__Sandaracinus amylolyticus	19	0	1	3	3	0	4	0	8
4c74a4146df54c5cac0b308dfff2ca21	refseq31389	84.932	p__Gemmatimonadetes; g__Longimicrobium; s__Longimicrobium terrae	13	0	0	3	4	0	1	3	2
574907618a8b49ee64e0c13a153c7531	refseq161988	94.919	p__Proteobacteria; g__Chondromyces; s__Chondromyces apiculatus	39	3	1	9	7	0	7	9	3
015f5f3a00d714fbd342631fb4a89cb4	refseq93763	91.917	p__Proteobacteria; g__Desulfosarcina; s__Desulfosarcina cetonica	11	0	2	0	1	0	0	0	8
b2a04602aac8aea1a3afeeef15b551cb	refseq168019	85.253	p__Proteobacteria; g__Pseudobacteriovorax; s__Pseudobacteriovorax antillogorgiicola	12	1	2	1	3	0	1	1	3
80566bce8c2bf4767ed44d49c7955bd3	refseq30826	93.764	p__Proteobacteria; g__Haliangium; s__Haliangium ochraceum	24	2	1	5	7	0	3	1	5
bf5e9ddba26bd5b203d3e86e643961c6	refseq130405	89.078	p__Actinobacteria; g__Streptomyces; s__Streptomyces atroolivaceus	37	5	3	8	5	1	5	1	9
71364716fb191acad0b0da47936bea03	refseq125693	90.534	p__Actinobacteria; g__Embleya; s__Embleya scabrispora	50	7	6	11	7	0	4	0	15
0e2c55669d0f97bea1a71eb78f7eeaaf	refseq118059	92.195	p__Firmicutes; g__Acetivibrio; s__Acetivibrio cellulolyticus	12	1	0	2	2	0	0	6	1
e2a00518a9c87891a923fae373d95b66	refseq95516	96.313	p__Proteobacteria; g__Thiohalocapsa; s__Thiohalocapsa sp. ML1	10	0	0	3	3	0	3	0	1
e55041b2bc3634ead1329faafee0108f	refseq39338	88.736	p__Verrucomicrobia; g__Roseimicrobium; s__Roseimicrobium sp. ORNL1	11	1	2	3	1	0	3	0	1
68bdc512e09e6175cdcfd6fb7d866e6f	refseq30826	88.399	p__Proteobacteria; g__Haliangium; s__Haliangium ochraceum	24	2	1	5	7	0	3	1	5
f991bbcb01772c8ae24eee25a7876896	refseq163214	83.683	p__Actinobacteria; g__Mycobacterium; s__Mycobacterium tuberculosis	14	3	1	3	1	0	1	3	2
99f2f84785ec286180489f1f5210c4b9	refseq30826	89.22	p__Proteobacteria; g__Haliangium; s__Haliangium ochraceum	24	2	1	5	7	0	3	1	5
eabfe953702a9b2613888478b455160c	refseq71600	86.697	p__Proteobacteria; g__Polyangium; s__Polyangium fumosum	32	1	1	3	14	0	4	4	5
607db2865730c32a7e593dd2085f04b7	refseq93766	94.39	p__Firmicutes; g__Cellulosilyticum; s__Cellulosilyticum ruminicola	16	0	2	8	2	0	0	3	1
ad3cfa10374484874fa81822b901e3bc	refseq30826	89.45	p__Proteobacteria; g__Haliangium; s__Haliangium ochraceum	24	2	1	5	7	0	3	1	5
111358e7112e03e61cd875954ce9fc69	refseq161988	93.039	p__Proteobacteria; g__Chondromyces; s__Chondromyces apiculatus	39	3	1	9	7	0	7	9	3
dae9a1c078c14efdfe49022ad5927e0a	refseq193585	89.019	p__Proteobacteria; g__Nannocystis; s__Nannocystis exedens	31	0	1	2	4	0	9	6	9
74ccbbf0171302f977acbde53a2f0336	refseq22159	85.126	p__Proteobacteria; g__Myxococcus; s__Myxococcus stipitatus	27	0	2	5	5	0	3	7	5
81faf006edaa9fd09b07651f5bf94dd4	refseq95266	94.787	p__Nitrospirae; g__Nitrospira; s__Candidatus Nitrospira inopinata	11	0	0	1	3	0	3	0	4
103cf4a61e381497ef1e339b0853fe1f	refseq128185	92.184	p__Proteobacteria; g__Desulfovibrio; s__Desulfovibrio inopinatus	13	0	0	1	9	0	1	1	1
52fbc7e02bcc35826281218a798185e3	refseq48617	92.892	p__Planctomycetes; g__Blastopirellula; s__Blastopirellula retiformator	12	1	0	4	1	1	3	1	1
9a80e590da1a6b122fe73ad2eeb78fc2	refseq55627	91.841	p__Planctomycetes; g__Lignipirellula; s__Lignipirellula cremea	11	0	1	1	3	0	3	1	2
8eacc90a2607d932a19a0020439c4c47	refseq112106	85.167	p__Planctomycetes; g__Gemmata; s__Gemmata sp. G18	11	0	3	2	1	0	4	0	1
7492fd15b1a6a7e056fcfdd41beef392	refseq55627	88.837	p__Planctomycetes; g__Lignipirellula; s__Lignipirellula cremea	11	0	1	1	3	0	3	1	2
fe2aad21fa8bcd40973c1d0f8320441a	refseq165844	81.308	p__Firmicutes; g__Marininema; s__Marininema halotolerans	11	0	2	0	3	0	0	2	4
6fedf00d610c8ec5e54e09813344a4be	refseq161988	92.841	p__Proteobacteria; g__Chondromyces; s__Chondromyces apiculatus	39	3	1	9	7	0	7	9	3
0ed817d39ce0cfe50ac43cec6aa8dc47	refseq57933	87.356	p__Proteobacteria; g__Pyxidicoccus; s__Pyxidicoccus trucidator	51	1	2	23	9	0	2	9	5
5fc50a27ff3f1e1880ad82c7d97f9ffa	refseq161988	94.919	p__Proteobacteria; g__Chondromyces; s__Chondromyces apiculatus	39	3	1	9	7	0	7	9	3
b236e502cb25329804da6cedef807bac	refseq84508	91.304	p__Proteobacteria; g__Sandaracinus; s__Sandaracinus amylolyticus	19	0	1	3	3	0	4	0	8
f0d227ee9051149e5c03cc7c3acbe41f	refseq180393	78.043	p__Cyanobacteria; g__Anabaena; s__Anabaena minutissima	24	1	2	5	8	0	5	2	1
a16759c2af0c03e1d76cf07fed2be6cc	refseq30826	89.931	p__Proteobacteria; g__Haliangium; s__Haliangium ochraceum	24	2	1	5	7	0	3	1	5
503f1d85d8d0ad4de35eee8780fdff14	refseq181798	87.286	p__Cyanobacteria; g__Phormidesmis; s__cf. Phormidesmis sp. LEGE 11477	14	1	1	2	3	0	4	2	1
98ffa2332d903766c18e02f95fd2828b	refseq55627	89.535	p__Planctomycetes; g__Lignipirellula; s__Lignipirellula cremea	11	0	1	1	3	0	3	1	2
1fe462195f8ed1c52451c61131ab4a65	refseq118590	85.057	p__Proteobacteria; g__Marinomonas; s__Marinomonas mediterranea	10	0	0	3	4	0	0	0	3
f5c64fd5c6db4eca0f1cd85681a86d63	refseq202719	82.916	p__Proteobacteria; g__Halochromatium; s__Halochromatium glycolicum	11	0	0	2	4	0	2	1	2
139ff206a1c0355fa1cb3925fea60dc1	refseq175284	84.819	p__Actinobacteria; g__Streptomyces; s__Streptomyces bohaiensis	29	7	4	4	3	0	2	2	7
e3c5df4bb314df1cf0fb39c4df03a1ab	refseq168019	87.991	p__Proteobacteria; g__Pseudobacteriovorax; s__Pseudobacteriovorax antillogorgiicola	12	1	2	1	3	0	1	1	3
c527ceca11dc2124942a733604b4453e	refseq57933	86.041	p__Proteobacteria; g__Pyxidicoccus; s__Pyxidicoccus trucidator	51	1	2	23	9	0	2	9	5
d62081bd19e88f99f70dda27190141d6	refseq17563	87.991	p__Proteobacteria; g__Cystobacter; s__Cystobacter fuscus	47	1	2	6	17	0	10	8	3
599aeba02033cc15185255200b9c4a10	refseq161988	86.927	p__Proteobacteria; g__Chondromyces; s__Chondromyces apiculatus	39	3	1	9	7	0	7	9	3
d7a50b527bb918fceea82310f7db43ea	refseq30826	88.811	p__Proteobacteria; g__Haliangium; s__Haliangium ochraceum	24	2	1	5	7	0	3	1	5
659a51042dd4931a1c22e22ed38ecedd	refseq202719	87.816	p__Proteobacteria; g__Halochromatium; s__Halochromatium glycolicum	11	0	0	2	4	0	2	1	2
0199fe9caa1f12401825f65adf0e62ca	refseq23455	95.913	p__Planctomycetes; g__Aquisphaera; s__Aquisphaera giovannonii	10	0	3	1	2	0	2	1	1
a58a557fa455bd941608bfd3f756c441	refseq129664	90.993	p__Verrucomicrobia; g__Pedosphaera; s__Pedosphaera parvula	15	0	0	3	1	0	4	6	1
4338a790c249b77b9e3f61c8c10c31e5	refseq61916	88.303	p__Verrucomicrobia; g__Roseimicrobium; s__Roseimicrobium gellanilyticum	12	1	3	4	0	0	3	0	1
fa5f7df003c610bfd9455cea1b91a2c3	refseq84508	86.836	p__Proteobacteria; g__Sandaracinus; s__Sandaracinus amylolyticus	19	0	1	3	3	0	4	0	8
a735aa1828e6917c6445a95dc82937ed	refseq52083	89.195	p__Proteobacteria; g__Legionella; s__Legionella clemsonensis	10	0	2	2	2	0	0	2	2
fb35112d0bf4c39c88340654241d1707	refseq55462	87.591	p__Actinobacteria; g__Streptomyces; s__Streptomyces sp. S1A1-8	34	0	3	6	6	0	5	3	11
f4013f5ba5fe325615af9bcfd5e478fc	refseq10441	84.086	p__Actinobacteria; g__Allostreptomyces; s__Allostreptomyces psammosilenae	18	1	1	2	3	0	3	1	7
631d8d6fbe18cfd293ddb38b5a89eacc	refseq168112	80	p__Firmicutes; g__Melghirimyces; s__Melghirimyces algeriensis	14	0	3	1	1	0	2	3	4
5ea6691a30caa76ba80676d1cf874797	refseq129664	91.647	p__Verrucomicrobia; g__Pedosphaera; s__Pedosphaera parvula	15	0	0	3	1	0	4	6	1
4d09b26e45531f23de5b7ef888c63939	refseq57897	96.322	p__Proteobacteria; g__Desulfopila; s__Desulfopila sp. IMCC35008	13	0	0	5	2	0	0	2	4
0288877dcbb7f16f189c671a9a0bcff0	refseq93763	95.853	p__Proteobacteria; g__Desulfosarcina; s__Desulfosarcina cetonica	11	0	2	0	1	0	0	0	8
9b573e6317ec04a795774458cea524aa	refseq62382	94.822	p__Firmicutes; g__Anaerobacterium; s__Anaerobacterium chartisolvens	16	0	1	3	4	0	0	7	1
d8c9d6af8e132d93f48bfb64231d8d18	refseq129664	88.71	p__Verrucomicrobia; g__Pedosphaera; s__Pedosphaera parvula	15	0	0	3	1	0	4	6	1
489cdf1dc2c365fb13c13905bae7d8b9	refseq55627	91.608	p__Planctomycetes; g__Lignipirellula; s__Lignipirellula cremea	11	0	1	1	3	0	3	1	2
b09da13b6be7453408496eb65db19b28	refseq84508	90.345	p__Proteobacteria; g__Sandaracinus; s__Sandaracinus amylolyticus	19	0	1	3	3	0	4	0	8
c969b2646aee58d836aa349ea9309f67	refseq117752	77.163	p__Actinobacteria; g__Rhodococcus; s__Rhodococcus erythropolis	26	2	0	17	3	0	1	0	3
dd735f7697cfc4c5a4f277742e54b299	refseq30798	78.313	p__Cyanobacteria; g__Stanieria; s__Stanieria cyanosphaera	15	1	1	1	6	0	3	2	1
b94a903aa967262cd80fd3759bc91de9	refseq17375	73.188	p__Actinobacteria; g__Rhodococcus; s__Rhodococcus globerulus	19.5	1	1	12	1	0	1.5	0	3
594d1f34cfc8f7f1009118d43e6da6a4	refseq129664	90.278	p__Verrucomicrobia; g__Pedosphaera; s__Pedosphaera parvula	15	0	0	3	1	0	4	6	1
769ee490addfa5093038e6aa38432bd0	refseq161988	87.643	p__Proteobacteria; g__Chondromyces; s__Chondromyces apiculatus	39	3	1	9	7	0	7	9	3
2ba485d5dfae0c1799f9a32b8ff7ea2a	refseq92289	86.728	p__Proteobacteria; g__Chondromyces; s__Chondromyces crocatus	34	3	1	3	6	0	5	9	7
27b5d633462c1e471de4e393d5ae184a	refseq158521	79.902	p__Cyanobacteria; g__Rubidibacter; s__Rubidibacter lacunae	12	2	0	4	1	0	2	2	1
8282efab9c0bbd75b44a30fccd06b51c	refseq184752	95.139	p__Proteobacteria; g__Lamprobacter; s__Lamprobacter modestohalophilus	14	0	0	2	6	0	3	0	3
1e8b0be7bdce3b2df5c94a0862569302	refseq198822	79.07	p__Firmicutes; g__Brevibacillus; s__Brevibacillus porteri	14	0	1	3	4	0	1	4	1
3cf6d16a9f66409645e74195a60247a2	refseq29634	91.22	p__Firmicutes; g__Ruminiclostridium; s__Ruminiclostridium josui	19	0	1	1	5	0	0	5	7
d2b7207d9573ed15e6fdcbe290c98808	refseq81262	87.327	p__Firmicutes; g__Bacillus; s__Bacillus paralicheniformis	16	0	1	6	4	0	1	0	4
ec06f7ebbee476474b28b31e828e37c5	refseq57897	96.101	p__Proteobacteria; g__Desulfopila; s__Desulfopila sp. IMCC35008	13	0	0	5	2	0	0	2	4
a1ba8ab5721060f2b7b3e4fbb6968dc7	refseq30826	91.204	p__Proteobacteria; g__Haliangium; s__Haliangium ochraceum	24	2	1	5	7	0	3	1	5
1c7e030a5bf1f8a3d6747e8a872da3c1	refseq84508	89.22	p__Proteobacteria; g__Sandaracinus; s__Sandaracinus amylolyticus	19	0	1	3	3	0	4	0	8
727852ac8af2eb9e16ee4497e5898e0f	refseq55627	93.24	p__Planctomycetes; g__Lignipirellula; s__Lignipirellula cremea	11	0	1	1	3	0	3	1	2
7b630ef815bdebbf7cd76e736e04f0db	refseq84508	89.474	p__Proteobacteria; g__Sandaracinus; s__Sandaracinus amylolyticus	19	0	1	3	3	0	4	0	8
436c9e0ab96817ca76d547d74c099c34	refseq180525	77.512	p__Firmicutes; g__Hazenella; s__Hazenella sp. IB182357	10	0	1	3	4	0	1	0	1
080e3db6ca699a13aa2dbf7b765b6f49	refseq92289	93.271	p__Proteobacteria; g__Chondromyces; s__Chondromyces crocatus	34	3	1	3	6	0	5	9	7
7bfb71f593c0264a5fc87baefe65e87d	refseq153392	95.381	p__Proteobacteria; g__Legionella; s__Legionella rowbothamii	10	0	1	3	1	0	0	4	1
cb9eb86d4b3e8f54e6e17abb41dfaf3f	refseq81262	87.788	p__Firmicutes; g__Bacillus; s__Bacillus paralicheniformis	16	0	1	6	4	0	1	0	4
bc3975f4578b548cede0ad3ad9da4c18	refseq53457	96.528	p__Proteobacteria; g__Legionella; s__Legionella sp. km535	15	0	0	10	3	0	0	0	2
bad65d2c3a0357f40b5a50deffaa7221	refseq147472	92.176	p__Proteobacteria; g__Nitrospirillum; s__Nitrospirillum amazonense	12	0	1	3	5	0	2	0	1
0c93924beefdf3089412a6b0f45650b2	refseq48617	90.441	p__Planctomycetes; g__Blastopirellula; s__Blastopirellula retiformator	12	1	0	4	1	1	3	1	1
0cc1ceca2b318d07257b61ded4479eca	refseq184752	84.561	p__Proteobacteria; g__Lamprobacter; s__Lamprobacter modestohalophilus	14	0	0	2	6	0	3	0	3
2b243537110627ad5517b0f5c273e901	refseq43038	85.922	p__Actinobacteria; g__Frankia; s__Candidatus Frankia nodulisporulans	14	1	4	1	1	0	4	2	1
7ec5cdd4fe5593b78a45ed02c9e0a959	refseq46385	78.345	p__Actinobacteria; g__Thermomonospora; s__Thermomonospora amylolytica	18	2	2	1	3	0	6	0	4
5601cffa3f3ce634434b7c326c96bad0	refseq55627	89.095	p__Planctomycetes; g__Lignipirellula; s__Lignipirellula cremea	11	0	1	1	3	0	3	1	2
c11ff5f393c61fcfe9016bb26683dd2c	refseq30826	88.249	p__Proteobacteria; g__Haliangium; s__Haliangium ochraceum	24	2	1	5	7	0	3	1	5
ceeb1ef4c393cf80479db4c1fd1c7e82	refseq12248	99.02	p__Actinobacteria; g__Actinocorallia; s__Actinocorallia herbida	24	2	1	4	4	0	4	2	7
cfac5352f49a633b1a57d701c2ab7f09	refseq53191	95.204	p__Actinobacteria; g__Allorhizocola; s__Allorhizocola rhizosphaerae	33	5	3	8	5	0	4	2	6
fd3b07eb3aa03dab3c9a460de0a22b68	refseq93763	93.537	p__Proteobacteria; g__Desulfosarcina; s__Desulfosarcina cetonica	11	0	2	0	1	0	0	0	8
993c387b89c9c9e9eb663287868d67be	refseq95516	86.836	p__Proteobacteria; g__Thiohalocapsa; s__Thiohalocapsa sp. ML1	10	0	0	3	3	0	3	0	1
6080e1971d57aad09f751e16cd958148	refseq165973	89.607	p__Proteobacteria; g__Luteibacter; s__Luteibacter sp. UNCMF366Tsu5.1	10	0	2	2	3	0	0	1	2
4371a64344a53f080ba9f2f1f9e7a42d	refseq84508	87.788	p__Proteobacteria; g__Sandaracinus; s__Sandaracinus amylolyticus	19	0	1	3	3	0	4	0	8
3d7b928d44e9c9d2e2071305b39ff961	refseq161988	92.343	p__Proteobacteria; g__Chondromyces; s__Chondromyces apiculatus	39	3	1	9	7	0	7	9	3
36f931ce359abcebd00aa2cd867019f0	refseq86793	96.314	p__Cyanobacteria; g__Tolypothrix; s__Tolypothrix campylonemoides	25	1	1	5	8	1	3	4	2
bbd1326f07d205d554c7dd93eaba8b80	refseq202719	93.287	p__Proteobacteria; g__Halochromatium; s__Halochromatium glycolicum	11	0	0	2	4	0	2	1	2
04ce6c892ed9fbe816d8b1dff11c4e94	refseq84508	91.724	p__Proteobacteria; g__Sandaracinus; s__Sandaracinus amylolyticus	19	0	1	3	3	0	4	0	8
57d754dbf5c09587f8c764eb340a8b3e	refseq197710	85.812	p__Proteobacteria; g__Sorangium; s__Sorangium cellulosum	41	5	2	7	12	0	5	6	4
de8a8d8bae57b0fed10d5dd843fe7922	refseq102362	85.88	p__Proteobacteria; g__Minicystis; s__Minicystis rosea	45	1	2	6	16	0	9	1	10
e104e93bd0e48965b77f99fafee0f817	refseq161988	86.343	p__Proteobacteria; g__Chondromyces; s__Chondromyces apiculatus	39	3	1	9	7	0	7	9	3
06037ec3e0e41e7258754dcc61191861	refseq123274	84.466	p__Actinobacteria; g__Nocardia; s__Nocardia niigatensis	31	2	1	14	1	0	4	2	7
985d948d9fb6b4428365597947a42697	refseq165698	79.73	p__Proteobacteria; g__Rugamonas; s__Rugamonas rubra	14	0	0	3	4	0	1	0	6
213f478a6ceb93afab7af4f6bfd501f4	refseq55627	88.263	p__Planctomycetes; g__Lignipirellula; s__Lignipirellula cremea	11	0	1	1	3	0	3	1	2
b09ef114eeb8a603b42cdf71152204b3	refseq36788	78.537	p__Cyanobacteria; g__Cyanothece; s__Cyanothece sp. PCC 7425	14	0	0	0	10	0	3	0	1
a9064096d6d95ca664d05b976ab5d2aa	refseq28729	80.976	p__Actinobacteria; g__Planomonospora; s__Planomonospora sp. ID67723	26	1	1	6	4	0	2	5	7
94ca89f1d6d258052e9eea4e5b1c55f8	refseq154626	98.38	p__Proteobacteria; g__Thiorhodococcus; s__Thiorhodococcus minor	10	0	0	2	2	0	2	0	4
e8503e59669946fc0a9eaeb737c45565	refseq20326	85.909	p__Cyanobacteria; g__Synechococcus; s__Synechococcus sp. CBW1004	14	1	2	0	8	0	2	0	1
f63a2c1a6b255e39aa0cc9a0aec0238b	refseq81262	87.067	p__Firmicutes; g__Bacillus; s__Bacillus paralicheniformis	16	0	1	6	4	0	1	0	4
40ec07096112f06d1cb8ece91280421a	refseq130131	92.439	p__Actinobacteria; g__Frankia; s__Frankia discariae	34	14	4	2	5	0	4	2	3
fcaa4125835c404c1d282c93d4fcee6c	refseq168019	85.023	p__Proteobacteria; g__Pseudobacteriovorax; s__Pseudobacteriovorax antillogorgiicola	12	1	2	1	3	0	1	1	3
7f5af22942a5d5b40c4e67d3961700b6	refseq31389	85.355	p__Gemmatimonadetes; g__Longimicrobium; s__Longimicrobium terrae	13	0	0	3	4	0	1	3	2
820bc5ef6b255d4320106aa8375af365	refseq161988	89.655	p__Proteobacteria; g__Chondromyces; s__Chondromyces apiculatus	39	3	1	9	7	0	7	9	3
d7fe5e00a1bc37c43b13306fc41b75c4	refseq30826	93.75	p__Proteobacteria; g__Haliangium; s__Haliangium ochraceum	24	2	1	5	7	0	3	1	5
1b1f9f70fa28075fe1b24b0573a6ec11	refseq57897	85.092	p__Proteobacteria; g__Desulfopila; s__Desulfopila sp. IMCC35008	13	0	0	5	2	0	0	2	4
943c2d3cc98e2cd94a0e5c4ac173243a	refseq26475	83.599	p__Proteobacteria; g__Fluviispira; s__Fluviispira multicolorata	12	0	0	2	1	0	2	2	5
848e392f4ac3b6bf22311cc1c02efac7	refseq97550	85.784	p__Proteobacteria; g__Oceanibaculum; s__Oceanibaculum pacificum	10	0	0	0	3	0	1	2	4
8df3fe8a40af4fceb2c0528763e09835	refseq112106	85.919	p__Planctomycetes; g__Gemmata; s__Gemmata sp. G18	11	0	3	2	1	0	4	0	1
c3f94acc25e7c68091910f74997fff79	refseq55628	89.744	p__Planctomycetes; g__Rosistilla; s__Rosistilla oblonga	12	3	1	4	1	0	2	1	0
97ec833813b40cd5a28bba12898aa6b9	refseq93767	74.913	p__Proteobacteria; g__Methylogaea; s__Methylogaea oryzae	13	0	0	7	3	0	1	0	2
251897de8f91c4f61affe9bc380206b4	refseq179792	84.915	p__Proteobacteria; g__Tistrella; s__Tistrella bauzanensis	16	1	0	6	5	0	1	0	3
a13ca3265ce3843961388de2f693dc3d	refseq55627	88.631	p__Planctomycetes; g__Lignipirellula; s__Lignipirellula cremea	11	0	1	1	3	0	3	1	2
75495db4c65a6e732834d9e0d3f7b2a0	refseq92289	91.415	p__Proteobacteria; g__Chondromyces; s__Chondromyces crocatus	34	3	1	3	6	0	5	9	7
46391a8061a58b7b20adf4a0125fecfa	refseq168019	94.688	p__Proteobacteria; g__Pseudobacteriovorax; s__Pseudobacteriovorax antillogorgiicola	12	1	2	1	3	0	1	1	3
d794da61b2b197c3565c42fb263da5a2	refseq30042	85.575	p__Proteobacteria; g__Rhodothalassium; s__Rhodothalassium salexigens	10	0	0	1.5	0	0	4	1.5	3
5881c96cdae6c9cc64f4ccb069decb7a	refseq161988	88.71	p__Proteobacteria; g__Chondromyces; s__Chondromyces apiculatus	39	3	1	9	7	0	7	9	3
ea005be42de2f22a7921f1ccf058cdf7	refseq55627	90.719	p__Planctomycetes; g__Lignipirellula; s__Lignipirellula cremea	11	0	1	1	3	0	3	1	2
88a1d5f577b3120af64f29fb049d9c70	refseq129664	91.034	p__Verrucomicrobia; g__Pedosphaera; s__Pedosphaera parvula	15	0	0	3	1	0	4	6	1
4ee815b3c3fdec4e975568b0204425a8	refseq30826	89.376	p__Proteobacteria; g__Haliangium; s__Haliangium ochraceum	24	2	1	5	7	0	3	1	5
266eeb4954c544d36ce22058226b23e3	refseq186007	86.199	p__Actinobacteria; g__Planobispora; s__Planobispora takensis	30	2	2	10	6	0	3	1	6
55ca2944cf46987b449191850a121fe3	refseq38453	90.553	p__Verrucomicrobia; g__Chthoniobacter; s__Chthoniobacter flavus	10	1	0	0	2	0	4	1	2
ecd8df4a06cd1d53ecae22dfc4b5f8a0	refseq129739	92.439	p__Cyanobacteria; g__Synechococcus; s__Synechococcus sp. CB0205	10	0	0	0	8	0	1	0	1
3c5e40bea6eefe14d443c7ba92f3cf92	refseq84508	86.143	p__Proteobacteria; g__Sandaracinus; s__Sandaracinus amylolyticus	19	0	1	3	3	0	4	0	8
c482c6aeea53a3952e2e4673b4fd62fd	refseq53393	90.931	p__Chloroflexi; g__Dictyobacter; s__Dictyobacter aurantiacus	13	1	0	4	5	0	1	1	1
d97544a8b65e62ed9db9420f59e7cc5d	refseq199286	81.293	p__Proteobacteria; g__Vitiosangium; s__Vitiosangium sp. GDMCC 1.1324	53	4	2	12	12	0	10	6	7
ccd77409aa993f8a7ce35d62876b3a3a	refseq107382	88.101	p__Proteobacteria; g__Pyxidicoccus; s__Pyxidicoccus sp. SCPEA002	33	1	2	4	10	0	2	9	5
8c32e5df8569d596269640fda45c251b	refseq161988	86.301	p__Proteobacteria; g__Chondromyces; s__Chondromyces apiculatus	39	3	1	9	7	0	7	9	3
10fca24b6fb1a161dcc3e54a034f0e69	refseq198084	89.461	p__Planctomycetes; g__Blastopirellula; s__Blastopirellula marina	14	1	1	4	1	1	3	2	1
9f4aaf0f4ba6f64873f934a85080cb34	refseq161988	90.951	p__Proteobacteria; g__Chondromyces; s__Chondromyces apiculatus	39	3	1	9	7	0	7	9	3
bd29ab0c6c2b3d3b5863cf9240527c19	refseq11846	78.208	p__Cyanobacteria; g__Synechococcus; s__Synechococcus sp. CBW1002	13.5	2	1	0.5	8	0	2	0	0
8507d0ddb8f9489eff616222ae40c13d	refseq47598	86.341	p__Firmicutes; g__Ruminiclostridium; s__Ruminiclostridium herbifermentans	10	1	0	4	3	0	0	1	1
f637b3eb6bbb32db747d43c3483a9f61	refseq93763	86.009	p__Proteobacteria; g__Desulfosarcina; s__Desulfosarcina cetonica	11	0	2	0	1	0	0	0	8
b180c4fbd5e433eade61c5f98a3aa873	refseq13641	89.401	p__Proteobacteria; g__Legionella; s__Legionella sainthelensi	11	0	0	5	1.67	0	0	1	3.33
2c83d5e9d09a4cda3face7b1edb4c31e	refseq179792	85.158	p__Proteobacteria; g__Tistrella; s__Tistrella bauzanensis	16	1	0	6	5	0	1	0	3
55414fb14215b6ad8b96b1014b00e4cf	refseq47598	90.465	p__Firmicutes; g__Ruminiclostridium; s__Ruminiclostridium herbifermentans	10	1	0	4	3	0	0	1	1
14fb6e8c713f39eb4697595c20b52ce0	refseq55462	83.254	p__Actinobacteria; g__Streptomyces; s__Streptomyces sp. S1A1-8	34	0	3	6	6	0	5	3	11
153e48d301f5fd919baed7948fdb9477	refseq30690	88.18	p__Proteobacteria; g__Alkalilimnicola; s__Alkalilimnicola ehrlichii	10	0	0	3	1	0	2	2	2
c8f8860e8246c44b820f42dafd174420	refseq129664	89.607	p__Verrucomicrobia; g__Pedosphaera; s__Pedosphaera parvula	15	0	0	3	1	0	4	6	1
ae6d0aa56f24656790e143e475c16d44	refseq161988	88.684	p__Proteobacteria; g__Chondromyces; s__Chondromyces apiculatus	39	3	1	9	7	0	7	9	3
885ee51421419d3785cfbc3cad020677	refseq129739	76.617	p__Cyanobacteria; g__Synechococcus; s__Synechococcus sp. CB0205	10	0	0	0	8	0	1	0	1
92bc2b06829659cd7df1e5618274bf50	refseq161988	93.039	p__Proteobacteria; g__Chondromyces; s__Chondromyces apiculatus	39	3	1	9	7	0	7	9	3
9ac7129c8f8af37e3a44df3dd41c7f05	refseq168019	87.443	p__Proteobacteria; g__Pseudobacteriovorax; s__Pseudobacteriovorax antillogorgiicola	12	1	2	1	3	0	1	1	3
f3dbe08f382870576cd69b5194f4ba75	refseq55627	85.484	p__Planctomycetes; g__Lignipirellula; s__Lignipirellula cremea	11	0	1	1	3	0	3	1	2
296d0ea2b9fd1f6800dccf7333c09be8	refseq55619	78.132	p__Planctomycetes; g__Gimesia; s__Gimesia chilikensis	11	0	1	0	4	0	4	0	2
e466132070b10edf29f2a4339ec6d9c1	refseq30690	87.615	p__Proteobacteria; g__Alkalilimnicola; s__Alkalilimnicola ehrlichii	10	0	0	3	1	0	2	2	2
7fb3b2c75dbd4cacb96098ccb99d0ea4	refseq55631	89.977	p__Planctomycetes; g__Rosistilla; s__Rosistilla oblonga	12	3	1	3	1	0	2	2	0
b14877348914c2fe6625b00b6312f370	refseq168112	85.514	p__Firmicutes; g__Melghirimyces; s__Melghirimyces algeriensis	14	0	3	1	1	0	2	3	4
e4625ab991d16d7a5abdc98090a81d9c	refseq181373	86.758	p__Proteobacteria; g__Microbulbifer; s__Microbulbifer taiwanensis	10	0	0	5	2	0	0	0	3
e726fa249be1287af4106855ee9c3f14	refseq38453	87.179	p__Verrucomicrobia; g__Chthoniobacter; s__Chthoniobacter flavus	10	1	0	0	2	0	4	1	2
2361f2b4e5faca8399ebea5ccab8e805	refseq31389	85.16	p__Gemmatimonadetes; g__Longimicrobium; s__Longimicrobium terrae	13	0	0	3	4	0	1	3	2
fac21b8beb994b3d0d52c83b5a2bc3dd	refseq185645	87.864	p__Chloroflexi; g__Dictyobacter; s__Dictyobacter sp. SOSP1-9	18	1	0	3	10	0	1	2	1
e77738cbb9b5288db8fd6cafb8372f23	refseq184752	83.982	p__Proteobacteria; g__Lamprobacter; s__Lamprobacter modestohalophilus	14	0	0	2	6	0	3	0	3
a026cc6d737c191b0e815f749d194ac0	refseq93763	90.993	p__Proteobacteria; g__Desulfosarcina; s__Desulfosarcina cetonica	11	0	2	0	1	0	0	0	8
9ba668f1727a8c0e793fc20df2207cec	refseq129664	88.966	p__Verrucomicrobia; g__Pedosphaera; s__Pedosphaera parvula	15	0	0	3	1	0	4	6	1
c667eaf9a02ebbe85843cb49c02cdc81	refseq150809	87.872	p__Proteobacteria; g__Legionella; s__Legionella cherrii	12	0	3	4	1	0	0	1	3
82f23bf8b3e9558dd87c60cd86545437	refseq84508	89.401	p__Proteobacteria; g__Sandaracinus; s__Sandaracinus amylolyticus	19	0	1	3	3	0	4	0	8
21da18791c38bed2aa25471aff13d8f3	refseq67706	86.957	p__Proteobacteria; g__Azospirillum; s__Azospirillum griseum	11	0	0	2	5	0	1	1	2
5c2d32c600e1e937eefb6f865ee3baec	refseq168019	84.862	p__Proteobacteria; g__Pseudobacteriovorax; s__Pseudobacteriovorax antillogorgiicola	12	1	2	1	3	0	1	1	3
6e5a4901af83d6a5ed8a90c7ab51f76b	refseq176572	84.848	p__Firmicutes; g__Kroppenstedtia; s__Kroppenstedtia pulmonis	11	0	1	4	0	0	2	1	3
85ba4bf00a73b0d87eab56485683ed9a	refseq21920	92.431	p__Proteobacteria; g__Ketobacter; s__Ketobacter alkanivorans	11	1	0	1	1	0	0	2	6
2b00bcad3eb917c7c6f1dd5ebe627ae9	refseq184752	92.593	p__Proteobacteria; g__Lamprobacter; s__Lamprobacter modestohalophilus	14	0	0	2	6	0	3	0	3
c523a697435b7d0003045238e5678f5f	refseq107980	90.826	p__Acidobacteria; g__Acanthopleuribacter; s__Acanthopleuribacter pedis	38	2	4	11	5	0	1	12	3
6728eb4d77b4f0d53ea6c0e4898c2f40	refseq30798	80.292	p__Cyanobacteria; g__Stanieria; s__Stanieria cyanosphaera	15	1	1	1	6	0	3	2	1
dbde7ab898e47497f75c185f8f0fd2e8	refseq81261	79.167	p__Firmicutes; g__Bacillus; s__Bacillus paralicheniformis	16	0	1	6	4	0	1	0	4
45b4b1887bc6a3608c17469ee42e575c	refseq198084	94.39	p__Planctomycetes; g__Blastopirellula; s__Blastopirellula marina	14	1	1	4	1	1	3	2	1
95d430f3fba580573a1a594a5fd6da0f	refseq180008	91.096	p__Proteobacteria; g__Marinobacterium; s__Marinobacterium nitratireducens	12	2	1	1	3	0	0	1	4
d009ad55a91982e61a78c14ca88d9aa1	refseq168019	85.023	p__Proteobacteria; g__Pseudobacteriovorax; s__Pseudobacteriovorax antillogorgiicola	12	1	2	1	3	0	1	1	3
67aeec48ce0c3615e77a3b2f23c784e1	refseq30826	89.401	p__Proteobacteria; g__Haliangium; s__Haliangium ochraceum	24	2	1	5	7	0	3	1	5
a08e7e2587691f49ad37f30e79323f19	refseq55631	88.305	p__Planctomycetes; g__Rosistilla; s__Rosistilla oblonga	12	3	1	3	1	0	2	2	0
710c660e3bf217210e0b1b6db8d1ef4e	refseq184752	88.372	p__Proteobacteria; g__Lamprobacter; s__Lamprobacter modestohalophilus	14	0	0	2	6	0	3	0	3
0be434746b09662d04cc39d0884a6280	refseq181368	100	p__Proteobacteria; g__Nisaea; s__Nisaea nitritireducens	11	0	4	3	1	0	1	1	1
67d07f48c21354a7935fa33829781604	refseq202719	89.583	p__Proteobacteria; g__Halochromatium; s__Halochromatium glycolicum	11	0	0	2	4	0	2	1	2
9520bdccb5cf0cf8b4397e55306a7fb0	refseq84508	90.993	p__Proteobacteria; g__Sandaracinus; s__Sandaracinus amylolyticus	19	0	1	3	3	0	4	0	8
8c77070d37fee0a61c8744cdd8cd17fa	refseq84508	88.276	p__Proteobacteria; g__Sandaracinus; s__Sandaracinus amylolyticus	19	0	1	3	3	0	4	0	8
24ea6ca023ad1a1235772741a415e0d8	refseq202719	94.213	p__Proteobacteria; g__Halochromatium; s__Halochromatium glycolicum	11	0	0	2	4	0	2	1	2
aa3222b4e84c808affb345f5879ce6f3	refseq147473	93.888	p__Proteobacteria; g__Nitrospirillum; s__Nitrospirillum amazonense	11	0	1	2	4	0	2	1	1
557f9852f11e99ef1358858973b8e56e	refseq161988	85.584	p__Proteobacteria; g__Chondromyces; s__Chondromyces apiculatus	39	3	1	9	7	0	7	9	3
de41596b9f973e84f93d1416a720ac21	refseq184752	88.073	p__Proteobacteria; g__Lamprobacter; s__Lamprobacter modestohalophilus	14	0	0	2	6	0	3	0	3
ae6090aed69603aa2de223d6ba2a5daa	refseq30826	89.376	p__Proteobacteria; g__Haliangium; s__Haliangium ochraceum	24	2	1	5	7	0	3	1	5
6cc2ff41e9e7a8fe4f710d9372171ea1	refseq57897	93.995	p__Proteobacteria; g__Desulfopila; s__Desulfopila sp. IMCC35008	13	0	0	5	2	0	0	2	4
a7fa7166fc5e2033a9fd37bde778d586	refseq202719	92.166	p__Proteobacteria; g__Halochromatium; s__Halochromatium glycolicum	11	0	0	2	4	0	2	1	2
fc44fc979b9bbac1c66d1bc6d7da80a6	refseq33611	86.175	p__Proteobacteria; g__Pyxidicoccus; s__Pyxidicoccus fallax	76	5.5	4.5	34	10.5	0	2	15.5	4
d623f95b1c3bc65c03b27d677140e5e1	refseq57897	97.229	p__Proteobacteria; g__Desulfopila; s__Desulfopila sp. IMCC35008	13	0	0	5	2	0	0	2	4
e096cc750e7ae45be065cbf101f16ded	refseq161988	88.249	p__Proteobacteria; g__Chondromyces; s__Chondromyces apiculatus	39	3	1	9	7	0	7	9	3
2bacb6360058e962d47e8d006cf1e9b5	refseq31185	96.314	p__Proteobacteria; g__Mesorhizobium; s__Mesorhizobium sp. WSM3626	10	0	1	4	1	0	1	0	3
73f58097f131012389cd9e76ee5eea4c	refseq130013	79.218	p__Cyanobacteria; g__Mastigocladopsis; s__Mastigocladopsis repens	16	0	0	2	7	0	3	2	2
6b9f6c8cea81c70e5d4c310d2cfb4b84	refseq90977	95.122	p__Cyanobacteria; g__Synechococcus; s__Synechococcus sp. GFB01	10	0	0	0	7	0	3	0	0
42ac736ddf1a38e3259c3543bf602bff	refseq180393	78.186	p__Cyanobacteria; g__Anabaena; s__Anabaena minutissima	24	1	2	5	8	0	5	2	1
e91e551d71176ae426bd85a5d5a48673	refseq93763	92.841	p__Proteobacteria; g__Desulfosarcina; s__Desulfosarcina cetonica	11	0	2	0	1	0	0	0	8
9dfaa4bfceffefc22be64a06934804d4	refseq158558	96.806	p__Proteobacteria; g__Leisingera; s__Leisingera caerulea	11	0	0	1	2	0	0	1	7
4323a3b98adbe7527df529a970a9721a	refseq57897	86.986	p__Proteobacteria; g__Desulfopila; s__Desulfopila sp. IMCC35008	13	0	0	5	2	0	0	2	4
c5195eac8c07934377973add8d7303ba	refseq107980	90.046	p__Acidobacteria; g__Acanthopleuribacter; s__Acanthopleuribacter pedis	38	2	4	11	5	0	1	12	3
d889a236c88c74d84181e795e79feefa	refseq161988	87.045	p__Proteobacteria; g__Chondromyces; s__Chondromyces apiculatus	39	3	1	9	7	0	7	9	3
4d2d00e315dc4b8d7e1dcb7a36326562	refseq184752	91.935	p__Proteobacteria; g__Lamprobacter; s__Lamprobacter modestohalophilus	14	0	0	2	6	0	3	0	3
3fb07881d3793cd95f2ef393d7fa1ea3	refseq155396	86.131	p__Actinobacteria; g__Tsukamurella; s__Tsukamurella columbiensis	18	4	1	3	3	1	2	1	3
5300f8ea8c2c45d5348fc57ce81a6e43	refseq52083	88.761	p__Proteobacteria; g__Legionella; s__Legionella clemsonensis	10	0	2	2	2	0	0	2	2
1a3db33f0964e6511323a37562758c33	refseq57897	95.789	p__Proteobacteria; g__Desulfopila; s__Desulfopila sp. IMCC35008	13	0	0	5	2	0	0	2	4
0babb23cb34f4e2711bed8572113402f	refseq30826	87.007	p__Proteobacteria; g__Haliangium; s__Haliangium ochraceum	24	2	1	5	7	0	3	1	5
074717e079ab0274455049a7e81d79bb	refseq184752	94.444	p__Proteobacteria; g__Lamprobacter; s__Lamprobacter modestohalophilus	14	0	0	2	6	0	3	0	3
785f659f91b0264a0d0a51b3c13cb7d5	refseq161988	87.643	p__Proteobacteria; g__Chondromyces; s__Chondromyces apiculatus	39	3	1	9	7	0	7	9	3
5d941dd2746c0d5605b929bd94e77c05	refseq55627	87.765	p__Planctomycetes; g__Lignipirellula; s__Lignipirellula cremea	11	0	1	1	3	0	3	1	2
b8f27ef154bd555938ef58890c60331b	refseq153392	91.034	p__Proteobacteria; g__Legionella; s__Legionella rowbothamii	10	0	1	3	1	0	0	4	1
95a16d8b10766698caba143cf7aae6df	refseq121155	93.735	p__Proteobacteria; g__Corallococcus; s__Corallococcus coralloides	35	2	1	5	11	0	4	9	3
5f93510cc1170086cc1d548f91d8b5b6	refseq30826	89.631	p__Proteobacteria; g__Haliangium; s__Haliangium ochraceum	24	2	1	5	7	0	3	1	5
5c5502fb3bc559ae693b48a5b7fb9e55	refseq143409	87.952	p__Actinobacteria; g__Streptomyces; s__Streptomyces globosus	26	0	2	0	4	1	5	3	11
f203d331dbf5c7623d7c69dda379e676	refseq161988	84.51	p__Proteobacteria; g__Chondromyces; s__Chondromyces apiculatus	39	3	1	9	7	0	7	9	3
5beef3b4da2e7c5278d362cb5abd8285	refseq84508	90.618	p__Proteobacteria; g__Sandaracinus; s__Sandaracinus amylolyticus	19	0	1	3	3	0	4	0	8
587f98e7bb65219dc0a2e634d1d8bebb	refseq81262	78.19	p__Firmicutes; g__Bacillus; s__Bacillus paralicheniformis	16	0	1	6	4	0	1	0	4
4091ef08bddb4a0b1203e5c5fc02271b	refseq194629	85.383	p__Proteobacteria; g__Pseudomonas; s__Pseudomonas sp. ICMP 8385	14	0	0	4	2	0	0	0	8
512c0cef3d28145e0b11ca85c92d30c1	refseq13517	97.419	p__Actinobacteria; g__Frankia; s__Candidatus Frankia datiscae	20	4	5	3	3	0	2	0	3
b1ca5fd55e84333b9813a2123f69d646	refseq93767	83.908	p__Proteobacteria; g__Methylogaea; s__Methylogaea oryzae	13	0	0	7	3	0	1	0	2
fb2b09d901a464737400c2f200e63c50	refseq202162	86.806	p__Firmicutes; g__Paenibacillus; s__Paenibacillus phyllosphaerae	15	0	1	5	4	0	3	1	1
4f4195774744f88c5e6417ad33711285	refseq125936	95.946	p__Proteobacteria; g__Lamprocystis; s__Lamprocystis purpurea	10	1	0	1	3	0	3	0	2
a2767bfe6c8eeebc6e8fc8e3655fd22c	refseq55631	87.239	p__Planctomycetes; g__Rosistilla; s__Rosistilla oblonga	12	3	1	3	1	0	2	2	0
37b53ebb4ba92479c67b8c0955c7c43e	refseq25474	78.208	p__Actinobacteria; g__Rhodococcus; s__Rhodococcus sp. MTM3W5.2	18	3	0	8	1	0	2	1	3
01b431565920a6760d5fbc08e3c79ea5	refseq129138	79.951	p__Cyanobacteria; g__Synechococcus; s__Synechococcus sp. PCC 7335	13	0	0	1	5	0	5	1	1
5dbd8048cc30c800d5fab832cb6194f5	refseq55627	89.327	p__Planctomycetes; g__Lignipirellula; s__Lignipirellula cremea	11	0	1	1	3	0	3	1	2
efabfd861f90a039f8dc41da7191f1fd	refseq116655	96.296	p__Actinobacteria; g__Phytomonospora; s__Phytomonospora endophytica	15	0	1	4	2	0	3	3	2
791edc879cae3d452e957ab20e001e59	refseq186007	76.029	p__Actinobacteria; g__Planobispora; s__Planobispora takensis	30	2	2	10	6	0	3	1	6
ccbe9af4238146947060d80fe997f301	refseq53408	92.91	p__Chloroflexi; g__Tengunoibacter; s__Tengunoibacter tsumagoiensis	14	0	0	4	4	0	2	4	0
44915442fdef8b36babd31c25c9c1281	refseq34887	84.651	p__Proteobacteria; g__Archangium; s__Archangium gephyra	40	2	1	5	14	1	5	6	6
6e36a702d4086beb113627230b4d9c1b	refseq21920	94.444	p__Proteobacteria; g__Ketobacter; s__Ketobacter alkanivorans	11	1	0	1	1	0	0	2	6
11422e4b1a64c17767bc257889142061	refseq96458	76.632	p__Actinobacteria; g__Actinomadura; s__Actinomadura rubrobrunea	25	2	1	8	3	0	6	2	3
a688973509c65d06c256ba17b8700098	refseq115490	86.131	p__Proteobacteria; g__Oceanibaculum; s__Oceanibaculum indicum	12	0	1	0	6	0	2	0	3
d1229c6582bf892741804b8e9ef3af27	refseq93763	91.183	p__Proteobacteria; g__Desulfosarcina; s__Desulfosarcina cetonica	11	0	2	0	1	0	0	0	8
04734ed558e966e350213600122b1efa	refseq93763	93.303	p__Proteobacteria; g__Desulfosarcina; s__Desulfosarcina cetonica	11	0	2	0	1	0	0	0	8
0258d72d7ae2d3215a408f79e07b7057	refseq135865	91.494	p__Proteobacteria; g__Burkholderia; s__Burkholderia ubonensis	17	0	4	3	1	0	3	2	4
e860215d817e32e45783eaca24894d7d	refseq84508	90.069	p__Proteobacteria; g__Sandaracinus; s__Sandaracinus amylolyticus	19	0	1	3	3	0	4	0	8
663ca7d29cdc342eb3daadcc588370ec	refseq84508	88.838	p__Proteobacteria; g__Sandaracinus; s__Sandaracinus amylolyticus	19	0	1	3	3	0	4	0	8
3dd9e0278e513563c2e60826708d1490	refseq55525	84.375	p__Actinobacteria; g__Skermania; s__Skermania sp. ID1734	14	2	0	4	1	0	3	0	4
c35580fa89f6f9bdf8d8088a6e7cc603	refseq25572	88.808	p__Actinobacteria; g__Actinokineospora; s__Actinokineospora pegani	53	24	1	11	4	0	3	4	6
50ec7ec3540ceccadc994427cea09076	refseq55462	86.473	p__Actinobacteria; g__Streptomyces; s__Streptomyces sp. S1A1-8	34	0	3	6	6	0	5	3	11
dc63e13eef8f9da47b2a6210e5eb5654	refseq93763	96.599	p__Proteobacteria; g__Desulfosarcina; s__Desulfosarcina cetonica	11	0	2	0	1	0	0	0	8
aa1a5473a23562ae382e387beabddc6f	refseq30798	79.259	p__Cyanobacteria; g__Stanieria; s__Stanieria cyanosphaera	15	1	1	1	6	0	3	2	1
160d12210aa44c7392dbd720cca81c5f	refseq201789	94.608	p__Proteobacteria; g__Tateyamaria; s__Tateyamaria omphalii	13	0	0	3	1	0	2	1	6
9ae5d2e33cbbfc95f70ed73d6878f7a7	refseq30826	93.333	p__Proteobacteria; g__Haliangium; s__Haliangium ochraceum	24	2	1	5	7	0	3	1	5
232293feaf8bfa60bcafee71551a2aa1	refseq84508	90.323	p__Proteobacteria; g__Sandaracinus; s__Sandaracinus amylolyticus	19	0	1	3	3	0	4	0	8
49c510e6668107a9c20e049d89debb35	refseq97550	92.383	p__Proteobacteria; g__Oceanibaculum; s__Oceanibaculum pacificum	10	0	0	0	3	0	1	2	4
5171ee2f18960b0ecf004543b012d5f8	refseq81261	76.716	p__Firmicutes; g__Bacillus; s__Bacillus paralicheniformis	16	0	1	6	4	0	1	0	4
46fae66be78e443a1f1db97b4c4825eb	refseq10895	87.042	p__Actinobacteria; g__Streptomyces; s__Streptomyces niveus	33	3	4	3	7	0	5	1	10
0d2369b6336240aee0b16801e3e3e479	refseq84508	89.401	p__Proteobacteria; g__Sandaracinus; s__Sandaracinus amylolyticus	19	0	1	3	3	0	4	0	8
c5d6cc4982473adfbf1b1556db5a44fb	refseq129138	76.284	p__Cyanobacteria; g__Synechococcus; s__Synechococcus sp. PCC 7335	13	0	0	1	5	0	5	1	1
7e439d150d4a1d15458d45893a2a84ec	refseq93763	94.226	p__Proteobacteria; g__Desulfosarcina; s__Desulfosarcina cetonica	11	0	2	0	1	0	0	0	8
4b088ff92956bc37ba1ead3a8806e332	refseq162587	85.922	p__Firmicutes; g__Ruminiclostridium; s__Ruminiclostridium cellobioparum	14	0	0	8	1	0	0	3	2
4429a26fb90b1d8ff0e547e2bd984ad7	refseq17190	75.545	p__Actinobacteria; g__Salinispora; s__Salinispora arenicola	31.5	3.75	3	3.5	4.25	0.5	3	3.25	10.25
61ab22fd4c2d9e76f085d0d603d5497a	refseq30826	90.115	p__Proteobacteria; g__Haliangium; s__Haliangium ochraceum	24	2	1	5	7	0	3	1	5
6a048ee762eda4acfe43a1814dd1afa3	refseq181821	75.426	p__Cyanobacteria; g__Gloeocapsopsis; s__Gloeocapsopsis crepidinum	11	0	2	2	4	1	1	1	0
404d49052e36c88406285f023552d775	refseq183983	87.643	p__Firmicutes; g__Paenactinomyces; s__Paenactinomyces guangxiensis	13	0	0	6	3	0	1	0	3
b3a573380836d5e685da3ba570fabd22	refseq123278	77.482	p__Actinobacteria; g__Nocardia; s__Nocardia testacea	32	8	1	11	0	0	5	0	7
93cdf2107f921d0ef23a66ecaeaf8a6d	refseq130049	79.612	p__Cyanobacteria; g__Xenococcus; s__Xenococcus sp. PCC 7305	15	1	0	2	5	0	3	4	0
9ba5a806e6ecf5b7d8b809c9e4419880	refseq30826	87.558	p__Proteobacteria; g__Haliangium; s__Haliangium ochraceum	24	2	1	5	7	0	3	1	5
76f2409f313f9a7932592730816f7b6e	refseq149431	85.812	p__Proteobacteria; g__Archangium; s__Archangium violaceum	38	4	1	5	12	2	6	2	6
dcdec4979935323d76cc6e3571f56600	refseq161988	88.71	p__Proteobacteria; g__Chondromyces; s__Chondromyces apiculatus	39	3	1	9	7	0	7	9	3
17e0e7bb082c541c1cd34239910ef17e	refseq84508	91.724	p__Proteobacteria; g__Sandaracinus; s__Sandaracinus amylolyticus	19	0	1	3	3	0	4	0	8
6942a0a7a409fdab867dd3afb376dde2	refseq55462	87.317	p__Actinobacteria; g__Streptomyces; s__Streptomyces sp. S1A1-8	34	0	3	6	6	0	5	3	11
3a60a7271ba9756fcd0c70973e852933	refseq129138	81.265	p__Cyanobacteria; g__Synechococcus; s__Synechococcus sp. PCC 7335	13	0	0	1	5	0	5	1	1
724ea5cc0017e5a54299461ba33d1bb3	refseq81262	88.736	p__Firmicutes; g__Bacillus; s__Bacillus paralicheniformis	16	0	1	6	4	0	1	0	4
dbd4f15d350cedade8eff1d52cf1ee85	refseq84508	88.71	p__Proteobacteria; g__Sandaracinus; s__Sandaracinus amylolyticus	19	0	1	3	3	0	4	0	8
95210df406df454d83191e15881388a0	refseq105181	90.722	p__Bacteroidetes; g__Chryseobacterium; s__Chryseobacterium sp. CECT 9393	19	0	0	12	2	0	1	0	4
4d59ec09d67509fcf05f122ba165f07f	refseq38453	87.126	p__Verrucomicrobia; g__Chthoniobacter; s__Chthoniobacter flavus	10	1	0	0	2	0	4	1	2
4de476da01931024e7f3df4f1a474537	refseq178624	82.028	p__Proteobacteria; g__Lysobacter; s__Lysobacter spongiae	13	0	0	7	2	0	0	1	3
01a522d0526e3eb32d59a4a6079e2f75	refseq19911	88.35	p__Actinobacteria; g__Streptomyces; s__Streptomyces sp. CNZ301	22	2	0	2	5	0	4	2	7
09f032ae766c60b693644a4604510d3a	refseq162511	82.641	p__Proteobacteria; g__Dongia; s__Dongia sp. URHE0060	11	0	1	0	6	0	3	0	1
54ea46d58d9de7367eebc512ffdccc7d	refseq185571	84.346	p__Bacteroidetes; g__Fulvivirga; s__Fulvivirga sp. 2943	14	1	2	3	2	0	1	2	3
4e7a9a288776d5fbf0dc278039ef5164	refseq198084	84.975	p__Planctomycetes; g__Blastopirellula; s__Blastopirellula marina	14	1	1	4	1	1	3	2	1
68ac9adb0fa51093408833cc5c874ce7	refseq143101	93.857	p__Proteobacteria; g__Rhodobium; s__Rhodobium orientis	10	1	0	0	3	0	2	1	3
d17ba86fa67fbfd6468108906dcd9400	refseq129138	78.333	p__Cyanobacteria; g__Synechococcus; s__Synechococcus sp. PCC 7335	13	0	0	1	5	0	5	1	1
9b3dd8fb5f0236057dcfcd36978bae95	refseq13517	99.324	p__Actinobacteria; g__Frankia; s__Candidatus Frankia datiscae	20	4	5	3	3	0	2	0	3
87947d8ac14922773b30a3906e4e274a	refseq81262	88.71	p__Firmicutes; g__Bacillus; s__Bacillus paralicheniformis	16	0	1	6	4	0	1	0	4
3b0f99fde016b08c77f508b4e51549bc	refseq57897	93.871	p__Proteobacteria; g__Desulfopila; s__Desulfopila sp. IMCC35008	13	0	0	5	2	0	0	2	4
1fbd2d0a17a878a1f2e8accbca198377	refseq57897	94.286	p__Proteobacteria; g__Desulfopila; s__Desulfopila sp. IMCC35008	13	0	0	5	2	0	0	2	4
c3c62e1909bbdbf76643282e34173a59	refseq189879	86.758	p__Firmicutes; g__Tumebacillus; s__Tumebacillus algifaecis	17	0	1	5	3	0	0	3	5
a0749a3ce3cfc5e3f6094363b5b63845	refseq115861	83.023	p__Actinobacteria; g__Streptomyces; s__Streptomyces sp. MP131-18	34	8	2	3	5	0	4	2	10
92f450687e7993bcea55cdf226eb6a3d	refseq184269	81.007	p__Proteobacteria; g__Xenorhabdus; s__Xenorhabdus sp. VLS	24	0	1	15	2	0	0	1	5
85fadcbd71a96ec2e0a903bca1811435	refseq55628	89.51	p__Planctomycetes; g__Rosistilla; s__Rosistilla oblonga	12	3	1	4	1	0	2	1	0
6f7a5edb69ae1202e5579f5a3abc2c6f	refseq30826	92.593	p__Proteobacteria; g__Haliangium; s__Haliangium ochraceum	24	2	1	5	7	0	3	1	5
b668df51bfdbccb99fb591396da99efb	refseq30826	88.71	p__Proteobacteria; g__Haliangium; s__Haliangium ochraceum	24	2	1	5	7	0	3	1	5
0c90d4ec2e8ddee68bc5e7dc9c43b14e	refseq53408	88.753	p__Chloroflexi; g__Tengunoibacter; s__Tengunoibacter tsumagoiensis	14	0	0	4	4	0	2	4	0
01c93f87934d9585d57253b4e91cf0b5	refseq161988	93.735	p__Proteobacteria; g__Chondromyces; s__Chondromyces apiculatus	39	3	1	9	7	0	7	9	3
5faae230abe3ced114e9bcab0717bb68	refseq135677	97.411	p__Proteobacteria; g__Labrenzia; s__Labrenzia aggregata	11	1	0	5	2	0	1	0	2
4293ad7337812c4e642523781b539580	refseq96600	88.02	p__Firmicutes; g__Abyssisolibacter; s__Abyssisolibacter fermentans	14	0	0	9	3	0	0	0	2
1dbb887d45c8f5cdc09aaadf86e68e2c	refseq55631	86.977	p__Planctomycetes; g__Rosistilla; s__Rosistilla oblonga	12	3	1	3	1	0	2	2	0
b73f7b25703d271bbb6bcbdda684f47c	refseq64699	96.056	p__Firmicutes; g__Paenibacillus; s__Paenibacillus sp. 1011MAR3C5	11	0	1	1	3	0	1	3	2
393244d43b9ce04d5a36f69dec394170	refseq14216	88.321	p__Firmicutes; g__Clostridium; s__Clostridium cellulovorans	17	0	0	4	10	0	0	2	1
3febec1d72d0f7c676a1ec445c427249	refseq197472	89.242	p__Proteobacteria; g__Azospirillum; s__Azospirillum brasilense	11	0	2	2	2	0	2	0	3
d4853abe1b6b0563e140eafc0414bf51	refseq129664	92.308	p__Verrucomicrobia; g__Pedosphaera; s__Pedosphaera parvula	15	0	0	3	1	0	4	6	1
c7ce603aa62e7991cd6b6184c15a5127	refseq93763	89.425	p__Proteobacteria; g__Desulfosarcina; s__Desulfosarcina cetonica	11	0	2	0	1	0	0	0	8
ecc1298d380016c335c1fae7d338d7a6	refseq129664	92.44	p__Verrucomicrobia; g__Pedosphaera; s__Pedosphaera parvula	15	0	0	3	1	0	4	6	1
34629ac367dc4ea7bed62b543aef7807	refseq84508	87.298	p__Proteobacteria; g__Sandaracinus; s__Sandaracinus amylolyticus	19	0	1	3	3	0	4	0	8
54c667036cdc582ee3791ba34829b1d9	refseq30826	93.981	p__Proteobacteria; g__Haliangium; s__Haliangium ochraceum	24	2	1	5	7	0	3	1	5
eef368bf6de42ce649128ce5edcc2cdb	refseq84508	90.762	p__Proteobacteria; g__Sandaracinus; s__Sandaracinus amylolyticus	19	0	1	3	3	0	4	0	8
445432f41d64b1cf7db924f557505c71	refseq84508	89.607	p__Proteobacteria; g__Sandaracinus; s__Sandaracinus amylolyticus	19	0	1	3	3	0	4	0	8
ee046cb879eefd5165ac6044ff44e18f	refseq30690	93.287	p__Proteobacteria; g__Alkalilimnicola; s__Alkalilimnicola ehrlichii	10	0	0	3	1	0	2	2	2
c07bcf32c13f168be712ddf8d4f2cbb1	refseq30826	92.824	p__Proteobacteria; g__Haliangium; s__Haliangium ochraceum	24	2	1	5	7	0	3	1	5
4a6efcc852c9ff32edc6ab29017b8499	refseq55627	90.21	p__Planctomycetes; g__Lignipirellula; s__Lignipirellula cremea	11	0	1	1	3	0	3	1	2
eeba7f93eb87bba9fe6371e217a08997	refseq21920	93.103	p__Proteobacteria; g__Ketobacter; s__Ketobacter alkanivorans	11	1	0	1	1	0	0	2	6
76f95ec6531a766b37dd9a790f1fdb64	refseq178936	86.486	p__Acidobacteria; g__Granulicella; s__Granulicella mallensis	22	0	2	10	3	0	4	2	1
c9a79248b62ee7ae2b0b87be90defd46	refseq31389	84.439	p__Gemmatimonadetes; g__Longimicrobium; s__Longimicrobium terrae	13	0	0	3	4	0	1	3	2
4f1b3e897042aca823f19960122efe7e	refseq125726	96.991	p__Proteobacteria; g__Teredinibacter; s__Teredinibacter turnerae	17	2	1	3	4	0	0	5	2
e97e30dedb3129d6bc845d6b8865cc96	refseq84508	90.531	p__Proteobacteria; g__Sandaracinus; s__Sandaracinus amylolyticus	19	0	1	3	3	0	4	0	8
2803a137c4d7198ea78ce6e756369b14	refseq184752	92.61	p__Proteobacteria; g__Lamprobacter; s__Lamprobacter modestohalophilus	14	0	0	2	6	0	3	0	3
88244cb9d03d72abf1aaa2d129e0b68a	refseq92289	87.671	p__Proteobacteria; g__Chondromyces; s__Chondromyces crocatus	34	3	1	3	6	0	5	9	7
e48f1c2dd662e5ef7921d9b96835be00	refseq55627	88.631	p__Planctomycetes; g__Lignipirellula; s__Lignipirellula cremea	11	0	1	1	3	0	3	1	2
7fc1a51723739baf5cf877372dcc622a	refseq84508	89.655	p__Proteobacteria; g__Sandaracinus; s__Sandaracinus amylolyticus	19	0	1	3	3	0	4	0	8
1ba6fe0799604197db55688017880877	refseq174210	93.318	p__Proteobacteria; g__Azotobacter; s__Azotobacter chroococcum	11	0	1	1	3	0	0	1	5
b83175d6ffb56d9bd33c3e902ac5d9aa	refseq81262	87.327	p__Firmicutes; g__Bacillus; s__Bacillus paralicheniformis	16	0	1	6	4	0	1	0	4
61e88bba9ca7d556c61404bf0be7bb24	refseq95266	79.908	p__Nitrospirae; g__Nitrospira; s__Candidatus Nitrospira inopinata	11	0	0	1	3	0	3	0	4
c075b326bb206ec43fbd423c24be8be1	refseq109753	92.148	p__Actinobacteria; g__Mycobacterium; s__Mycobacterium tuberculosis	12	2	1	3	1	0	1	2	2
f4a1c08334e18eb4a1379d478d9488fd	refseq93763	93.349	p__Proteobacteria; g__Desulfosarcina; s__Desulfosarcina cetonica	11	0	2	0	1	0	0	0	8
f58c10b4c2f196312ff41df713d360d1	refseq161988	87.643	p__Proteobacteria; g__Chondromyces; s__Chondromyces apiculatus	39	3	1	9	7	0	7	9	3
cf0093b8d56a4cc7bffaa64444e54a42	refseq31389	84.439	p__Gemmatimonadetes; g__Longimicrobium; s__Longimicrobium terrae	13	0	0	3	4	0	1	3	2
61aed68403cd27b28d6fd2a941d1f6c3	refseq84508	89.885	p__Proteobacteria; g__Sandaracinus; s__Sandaracinus amylolyticus	19	0	1	3	3	0	4	0	8
63858550709459db0bcf3e7b213b3327	refseq41396	93.318	p__Proteobacteria; g__Pseudomonas; s__Pseudomonas mucidolens	10	0	0	3	3	0	0	0	4
756390bfea1de1a7a3e9ce1d416d3480	refseq31389	85.584	p__Gemmatimonadetes; g__Longimicrobium; s__Longimicrobium terrae	13	0	0	3	4	0	1	3	2
0fb7d8a507a20b7ea77db232bca61fc7	refseq80867	87.615	p__Proteobacteria; g__Polyangium; s__Polyangium spumosum	26	1	1	7	8	0	3	3	3
0dfd2b70caecdaaa05401f1c558d22e2	refseq55627	89.51	p__Planctomycetes; g__Lignipirellula; s__Lignipirellula cremea	11	0	1	1	3	0	3	1	2
815301681f448a6d5f49f098a860401d	refseq30826	92.593	p__Proteobacteria; g__Haliangium; s__Haliangium ochraceum	24	2	1	5	7	0	3	1	5
602f4c62adca109630e0dece488ca5c0	refseq55627	90.909	p__Planctomycetes; g__Lignipirellula; s__Lignipirellula cremea	11	0	1	1	3	0	3	1	2
98e0ecb1fc27f1c9cf436ec643995f11	refseq57897	90.092	p__Proteobacteria; g__Desulfopila; s__Desulfopila sp. IMCC35008	13	0	0	5	2	0	0	2	4
e5ea8a595cce504208937c03c4fd2add	refseq55627	89.559	p__Planctomycetes; g__Lignipirellula; s__Lignipirellula cremea	11	0	1	1	3	0	3	1	2
3bbad65909e687cb50e1abb78710387b	refseq30826	91.014	p__Proteobacteria; g__Haliangium; s__Haliangium ochraceum	24	2	1	5	7	0	3	1	5
379006e9b46f78f7277cc8b290ca934b	refseq84508	89.401	p__Proteobacteria; g__Sandaracinus; s__Sandaracinus amylolyticus	19	0	1	3	3	0	4	0	8
468b28f9317183e3a660aeb3b07c7b03	refseq186004	89.512	p__Actinobacteria; g__Rugosimonospora; s__Rugosimonospora africana	25	0	6	4	6	1	2	2	4
66e6c11a01db70cc1177ca7f377c90e5	refseq81262	85.126	p__Firmicutes; g__Bacillus; s__Bacillus paralicheniformis	16	0	1	6	4	0	1	0	4
8f56cc1fe29ecd5096aaf23687d15261	refseq55627	91.375	p__Planctomycetes; g__Lignipirellula; s__Lignipirellula cremea	11	0	1	1	3	0	3	1	2
